# Supplementary material for: Monocyte, neutrophil, and whole blood transcriptome dynamics following ischemic stroke
Source: BMC Med. 2023 Feb 20;21:65. doi: 10.1186/s12916-023-02766-1 (PMC9942321; doi:10.1186/s12916-023-02766-1)
Supplement: Supplementary file 1 — Additional file 1: Table S1. Differentially expressed genes (DEGs) significant to time point (TP) p-value < 0.02 on the contrasts IS TP vs. VRFC (TP0). Table S2. Enriched canonical pathways overrepresented in all time points (TP) (Fisher's p-value < 0.05). Table S3. Predicted upstream regulators in all time points (TP) (Fishers' p-value < 0.05). Table S4. Differentially expressed genes (DEGs) distributed per GEDI map tile based on Pearson's correlation of gene expression values. Table S5. Differentially expressed genes (DEGs) distributed per SOM profile based on Euclidean distance. Table S6. GO terms for biological processes enriched in the SOM profiles from Fig. 6. Table S7. Subject demographics and relevant clinical characteristics in the time bins analyzed after regrouping per IS etiology. Table S8. Differentially expressed genes (DEGs) significant to time point (TP) p-value < 0.02 on the contrasts IS TP-IS etiology vs. VRFC (TP0). Table S9. DEGs distributed per SOM profile in all IS etiologies, based on Euclidean distance. Table S10. GO terms for biological processes enriched in the SOM profiles from Fig. 9, for all IS etiologies. Table S11. Genes in WGCNA modules associated time (h). Table S12. Hub genes in the modules significant to time (h). Table S13. HumanBase functional clustering of hub genes from time-associated modules and their corresponding gene ontology terms. Table S14. Correlation between NIHSS at admission and expression of time-associated hub genes. [file 12916_2023_2766_MOESM1_ESM.xlsx]

## Sheet: S1
Supplementary Table 1. Differentially expressed genes (DEGs) significant to time point (TP) p-value < 0.02 on the contrasts IS TP vs. VRFC (TP0)
Supplementary Table 1A. Monocytes Ischemic Stroke 0 to 24 h (TP1) vs. VRFC (TP0)
Gene ID	Gene Name	Gene Type	p-value(Ischemic Stroke 0 to 24 h (TP1) vs. VRFC (TP0))	Fold-Change(Ischemic Stroke 0 to 24 h (TP1) vs. VRFC (TP0)	Change description
ENSG00000213172.3	RP1-228H13.2	processed pseudogene	0.000222576	-4.47911	Ischemic Stroke 0 to 24 h (TP1) down vs. VRFC (TP0)
ENSG00000205885.7	C1RL-AS1	antisense	0.000361852	-2.88321	Ischemic Stroke 0 to 24 h (TP1) down vs. VRFC (TP0)
ENSG00000175066.15	GK5	protein coding	0.000591553	-1.694	Ischemic Stroke 0 to 24 h (TP1) down vs. VRFC (TP0)
ENSG00000133805.15	AMPD3	protein coding	0.000598346	-1.751	Ischemic Stroke 0 to 24 h (TP1) down vs. VRFC (TP0)
ENSG00000143167.11	GPA33	protein coding	0.00063549	1775.69	Ischemic Stroke 0 to 24 h (TP1) up vs. VRFC (TP0)
ENSG00000272627.1	RP11-354E23.5	sense intronic	0.000773509	-2990.7	Ischemic Stroke 0 to 24 h (TP1) down vs. VRFC (TP0)
ENSG00000101605.12	MYOM1	protein coding	0.000800888	-3.58196	Ischemic Stroke 0 to 24 h (TP1) down vs. VRFC (TP0)
ENSG00000110619.16	CARS	protein coding	0.000813105	-1.43705	Ischemic Stroke 0 to 24 h (TP1) down vs. VRFC (TP0)
ENSG00000163870.14	TPRA1	protein coding	0.00091992	-1.57786	Ischemic Stroke 0 to 24 h (TP1) down vs. VRFC (TP0)
ENSG00000127947.15	PTPN12	protein coding	0.00100718	-1.47298	Ischemic Stroke 0 to 24 h (TP1) down vs. VRFC (TP0)
ENSG00000196642.17	RABL6	protein coding	0.00114428	-1.49327	Ischemic Stroke 0 to 24 h (TP1) down vs. VRFC (TP0)
ENSG00000149761.8	NUDT22	protein coding	0.00123845	-1.55225	Ischemic Stroke 0 to 24 h (TP1) down vs. VRFC (TP0)
ENSG00000137309.19	HMGA1	protein coding	0.00124214	1.53107	Ischemic Stroke 0 to 24 h (TP1) up vs. VRFC (TP0)
ENSG00000160145.15	KALRN	protein coding	0.00125967	-24783	Ischemic Stroke 0 to 24 h (TP1) down vs. VRFC (TP0)
ENSG00000143633.12	C1orf131	protein coding	0.00130706	-1.97543	Ischemic Stroke 0 to 24 h (TP1) down vs. VRFC (TP0)
ENSG00000115486.11	GGCX	protein coding	0.00149465	-1.57369	Ischemic Stroke 0 to 24 h (TP1) down vs. VRFC (TP0)
ENSG00000221264.1	MIR1284	miRNA	0.00158991	-5.22336	Ischemic Stroke 0 to 24 h (TP1) down vs. VRFC (TP0)
ENSG00000143387.12	CTSK	protein coding	0.00159912	-1.78701	Ischemic Stroke 0 to 24 h (TP1) down vs. VRFC (TP0)
ENSG00000119686.9	FLVCR2	protein coding	0.00163189	-1.77303	Ischemic Stroke 0 to 24 h (TP1) down vs. VRFC (TP0)
ENSG00000153046.17	CDYL	protein coding	0.0017542	-1.39194	Ischemic Stroke 0 to 24 h (TP1) down vs. VRFC (TP0)
ENSG00000258376.2	RP4-647C14.2	antisense	0.00206844	-5.6085	Ischemic Stroke 0 to 24 h (TP1) down vs. VRFC (TP0)
ENSG00000124593.14	PRICKLE4	protein coding	0.00209016	-2.5295	Ischemic Stroke 0 to 24 h (TP1) down vs. VRFC (TP0)
ENSG00000145555.14	MYO10	protein coding	0.00209948	-2.80223	Ischemic Stroke 0 to 24 h (TP1) down vs. VRFC (TP0)
ENSG00000255733.5	IFNG-AS1	antisense	0.00210539	13556.4	Ischemic Stroke 0 to 24 h (TP1) up vs. VRFC (TP0)
ENSG00000121089.4	NACA3P	processed pseudogene	0.00216182	2.25944	Ischemic Stroke 0 to 24 h (TP1) up vs. VRFC (TP0)
ENSG00000158104.11	HPD	protein coding	0.00219629	-32751.8	Ischemic Stroke 0 to 24 h (TP1) down vs. VRFC (TP0)
ENSG00000140939.14	NOL3	protein coding	0.00224456	-2.15612	Ischemic Stroke 0 to 24 h (TP1) down vs. VRFC (TP0)
ENSG00000250138.4	RP11-848G14.5	unprocessed pseudogene	0.0022464	-2.33674	Ischemic Stroke 0 to 24 h (TP1) down vs. VRFC (TP0)
ENSG00000170522.9	ELOVL6	protein coding	0.00225863	-6950.73	Ischemic Stroke 0 to 24 h (TP1) down vs. VRFC (TP0)
ENSG00000074181.8	NOTCH3	protein coding	0.00232767	-135.437	Ischemic Stroke 0 to 24 h (TP1) down vs. VRFC (TP0)
ENSG00000241106.6	HLA-DOB	protein coding	0.00243089	-5.49771	Ischemic Stroke 0 to 24 h (TP1) down vs. VRFC (TP0)
ENSG00000087157.18	PGS1	protein coding	0.00255462	-1.52479	Ischemic Stroke 0 to 24 h (TP1) down vs. VRFC (TP0)
ENSG00000158825.5	CDA	protein coding	0.00268885	-1.58112	Ischemic Stroke 0 to 24 h (TP1) down vs. VRFC (TP0)
ENSG00000146592.16	CREB5	protein coding	0.00270635	-1.64507	Ischemic Stroke 0 to 24 h (TP1) down vs. VRFC (TP0)
ENSG00000230732.4	AC127904.2	sense intronic	0.00278255	-3.52919	Ischemic Stroke 0 to 24 h (TP1) down vs. VRFC (TP0)
ENSG00000279554.1	CTA-113A6.2	TEC	0.00282944	-2.77957	Ischemic Stroke 0 to 24 h (TP1) down vs. VRFC (TP0)
ENSG00000128512.19	DOCK4	protein coding	0.00289226	-2.20696	Ischemic Stroke 0 to 24 h (TP1) down vs. VRFC (TP0)
ENSG00000136870.10	ZNF189	protein coding	0.00290994	-1.65099	Ischemic Stroke 0 to 24 h (TP1) down vs. VRFC (TP0)
ENSG00000213722.8	DDAH2	protein coding	0.00295142	-1.656	Ischemic Stroke 0 to 24 h (TP1) down vs. VRFC (TP0)
ENSG00000197928.10	ZNF677	protein coding	0.00296151	3.74642	Ischemic Stroke 0 to 24 h (TP1) up vs. VRFC (TP0)
ENSG00000109466.13	KLHL2	protein coding	0.0030463	-1.56632	Ischemic Stroke 0 to 24 h (TP1) down vs. VRFC (TP0)
ENSG00000157911.9	PEX10	protein coding	0.00305099	-1.7232	Ischemic Stroke 0 to 24 h (TP1) down vs. VRFC (TP0)
ENSG00000139182.13	CLSTN3	protein coding	0.00306604	-2.28382	Ischemic Stroke 0 to 24 h (TP1) down vs. VRFC (TP0)
ENSG00000196655.10	TRAPPC4	protein coding	0.0032833	-2.06224	Ischemic Stroke 0 to 24 h (TP1) down vs. VRFC (TP0)
ENSG00000184470.20	TXNRD2	protein coding	0.00348344	-1.42476	Ischemic Stroke 0 to 24 h (TP1) down vs. VRFC (TP0)
ENSG00000105767.2	CADM4	protein coding	0.00352691	-3.25441	Ischemic Stroke 0 to 24 h (TP1) down vs. VRFC (TP0)
ENSG00000158445.9	KCNB1	protein coding	0.00358639	-23259.8	Ischemic Stroke 0 to 24 h (TP1) down vs. VRFC (TP0)
ENSG00000096654.15	ZNF184	protein coding	0.00360152	1.70119	Ischemic Stroke 0 to 24 h (TP1) up vs. VRFC (TP0)
ENSG00000108846.15	ABCC3	protein coding	0.00375882	-2.64835	Ischemic Stroke 0 to 24 h (TP1) down vs. VRFC (TP0)
ENSG00000166002.6	SMCO4	protein coding	0.00383293	-1.8436	Ischemic Stroke 0 to 24 h (TP1) down vs. VRFC (TP0)
ENSG00000248275.1	TRIM52-AS1	processed transcript	0.00388074	-2.54483	Ischemic Stroke 0 to 24 h (TP1) down vs. VRFC (TP0)
ENSG00000177302.14	TOP3A	protein coding	0.00398561	-1.33076	Ischemic Stroke 0 to 24 h (TP1) down vs. VRFC (TP0)
ENSG00000123983.13	ACSL3	protein coding	0.00401017	-1.415	Ischemic Stroke 0 to 24 h (TP1) down vs. VRFC (TP0)
ENSG00000064651.13	SLC12A2	protein coding	0.00401203	1.6403	Ischemic Stroke 0 to 24 h (TP1) up vs. VRFC (TP0)
ENSG00000116991.10	SIPA1L2	protein coding	0.00425096	-1.68361	Ischemic Stroke 0 to 24 h (TP1) down vs. VRFC (TP0)
ENSG00000131797.12	CLUHP3	transcribed unprocessed pseudogene	0.00429384	6849.17	Ischemic Stroke 0 to 24 h (TP1) up vs. VRFC (TP0)
ENSG00000061676.14	NCKAP1	protein coding	0.0043171	-132.074	Ischemic Stroke 0 to 24 h (TP1) down vs. VRFC (TP0)
ENSG00000175155.8	YPEL2	protein coding	0.00433187	-1.34973	Ischemic Stroke 0 to 24 h (TP1) down vs. VRFC (TP0)
ENSG00000120029.12	C10orf76	protein coding	0.00437492	-1.30549	Ischemic Stroke 0 to 24 h (TP1) down vs. VRFC (TP0)
ENSG00000274021.1	RP11-823E8.3	lincRNA	0.00446686	-1.97691	Ischemic Stroke 0 to 24 h (TP1) down vs. VRFC (TP0)
ENSG00000113494.16	PRLR	protein coding	0.0044828	2.35329	Ischemic Stroke 0 to 24 h (TP1) up vs. VRFC (TP0)
ENSG00000072310.16	SREBF1	protein coding	0.00464528	-1.54084	Ischemic Stroke 0 to 24 h (TP1) down vs. VRFC (TP0)
ENSG00000153395.9	LPCAT1	protein coding	0.00468774	-1.39389	Ischemic Stroke 0 to 24 h (TP1) down vs. VRFC (TP0)
ENSG00000175806.14	MSRA	protein coding	0.00481614	-1.43081	Ischemic Stroke 0 to 24 h (TP1) down vs. VRFC (TP0)
ENSG00000113108.18	APBB3	protein coding	0.00502314	-1.58306	Ischemic Stroke 0 to 24 h (TP1) down vs. VRFC (TP0)
ENSG00000100243.20	CYB5R3	protein coding	0.00505685	-1.3226	Ischemic Stroke 0 to 24 h (TP1) down vs. VRFC (TP0)
ENSG00000265625.1	RP11-68I3.11	sense intronic	0.00522673	-2.40597	Ischemic Stroke 0 to 24 h (TP1) down vs. VRFC (TP0)
ENSG00000127526.14	SLC35E1	protein coding	0.0053519	-1.28762	Ischemic Stroke 0 to 24 h (TP1) down vs. VRFC (TP0)
ENSG00000085872.14	CHERP	protein coding	0.0053805	-1.28745	Ischemic Stroke 0 to 24 h (TP1) down vs. VRFC (TP0)
ENSG00000256229.7	ZNF486	protein coding	0.00556979	2.71773	Ischemic Stroke 0 to 24 h (TP1) up vs. VRFC (TP0)
ENSG00000196312.12	MFSD14C	protein coding	0.00563872	-1.62863	Ischemic Stroke 0 to 24 h (TP1) down vs. VRFC (TP0)
ENSG00000258017.1	RP11-386G11.10	antisense	0.00564105	-3.30306	Ischemic Stroke 0 to 24 h (TP1) down vs. VRFC (TP0)
ENSG00000104714.13	ERICH1	protein coding	0.00577552	-1.53921	Ischemic Stroke 0 to 24 h (TP1) down vs. VRFC (TP0)
ENSG00000168228.14	ZCCHC4	protein coding	0.00580177	-1.71309	Ischemic Stroke 0 to 24 h (TP1) down vs. VRFC (TP0)
ENSG00000161921.14	CXCL16	protein coding	0.00592326	-1.65829	Ischemic Stroke 0 to 24 h (TP1) down vs. VRFC (TP0)
ENSG00000140350.15	ANP32A	protein coding	0.00594769	-1.2909	Ischemic Stroke 0 to 24 h (TP1) down vs. VRFC (TP0)
ENSG00000250771.2	RP11-153M7.3	transcribed unprocessed pseudogene	0.00609008	-5.45333	Ischemic Stroke 0 to 24 h (TP1) down vs. VRFC (TP0)
ENSG00000160883.10	HK3	protein coding	0.0060915	-1.52254	Ischemic Stroke 0 to 24 h (TP1) down vs. VRFC (TP0)
ENSG00000178115.11	GOLGA8Q	protein coding	0.00610472	-2.6177	Ischemic Stroke 0 to 24 h (TP1) down vs. VRFC (TP0)
ENSG00000171307.18	ZDHHC16	protein coding	0.00612053	-1.4931	Ischemic Stroke 0 to 24 h (TP1) down vs. VRFC (TP0)
ENSG00000101445.9	PPP1R16B	protein coding	0.00615216	6.11755	Ischemic Stroke 0 to 24 h (TP1) up vs. VRFC (TP0)
ENSG00000250535.1	STK19B	unprocessed pseudogene	0.00645258	-53.9684	Ischemic Stroke 0 to 24 h (TP1) down vs. VRFC (TP0)
ENSG00000153815.16	CMIP	protein coding	0.0066781	-1.28051	Ischemic Stroke 0 to 24 h (TP1) down vs. VRFC (TP0)
ENSG00000073417.14	PDE8A	protein coding	0.00668406	-1.36328	Ischemic Stroke 0 to 24 h (TP1) down vs. VRFC (TP0)
ENSG00000104976.11	SNAPC2	protein coding	0.00675444	-1.80532	Ischemic Stroke 0 to 24 h (TP1) down vs. VRFC (TP0)
ENSG00000103111.14	MON1B	protein coding	0.0068312	-1.22789	Ischemic Stroke 0 to 24 h (TP1) down vs. VRFC (TP0)
ENSG00000106070.17	GRB10	protein coding	0.00690749	-1.87454	Ischemic Stroke 0 to 24 h (TP1) down vs. VRFC (TP0)
ENSG00000132471.11	WBP2	protein coding	0.00692718	-1.31706	Ischemic Stroke 0 to 24 h (TP1) down vs. VRFC (TP0)
ENSG00000187800.13	PEAR1	protein coding	0.00695269	-8.27251	Ischemic Stroke 0 to 24 h (TP1) down vs. VRFC (TP0)
ENSG00000161944.16	ASGR2	protein coding	0.00705036	-1.83364	Ischemic Stroke 0 to 24 h (TP1) down vs. VRFC (TP0)
ENSG00000131323.14	TRAF3	protein coding	0.00722641	-1.426	Ischemic Stroke 0 to 24 h (TP1) down vs. VRFC (TP0)
ENSG00000225187.1	AC073283.7	antisense	0.00734475	-2.06964	Ischemic Stroke 0 to 24 h (TP1) down vs. VRFC (TP0)
ENSG00000111817.16	DSE	protein coding	0.00741799	-1.46439	Ischemic Stroke 0 to 24 h (TP1) down vs. VRFC (TP0)
ENSG00000227939.1	RPL3P2	processed pseudogene	0.0075965	1.92768	Ischemic Stroke 0 to 24 h (TP1) up vs. VRFC (TP0)
ENSG00000170832.12	USP32	protein coding	0.00761677	-1.29406	Ischemic Stroke 0 to 24 h (TP1) down vs. VRFC (TP0)
ENSG00000130560.8	UBAC1	protein coding	0.00762859	-1.34973	Ischemic Stroke 0 to 24 h (TP1) down vs. VRFC (TP0)
ENSG00000135838.13	NPL	protein coding	0.00769085	-1.44535	Ischemic Stroke 0 to 24 h (TP1) down vs. VRFC (TP0)
ENSG00000181036.13	FCRL6	protein coding	0.0077053	-8023.51	Ischemic Stroke 0 to 24 h (TP1) down vs. VRFC (TP0)
ENSG00000238142.1	RP11-108M9.4	lincRNA	0.00782522	-3.65659	Ischemic Stroke 0 to 24 h (TP1) down vs. VRFC (TP0)
ENSG00000080947.14	CROCCP3	transcribed unprocessed pseudogene	0.00783901	-1.79254	Ischemic Stroke 0 to 24 h (TP1) down vs. VRFC (TP0)
ENSG00000234456.7	MAGI2-AS3	processed transcript	0.00784489	-2144.25	Ischemic Stroke 0 to 24 h (TP1) down vs. VRFC (TP0)
ENSG00000205277.9	MUC12	protein coding	0.00795544	-9151.52	Ischemic Stroke 0 to 24 h (TP1) down vs. VRFC (TP0)
ENSG00000236709.1	DAPK1-IT1	sense intronic	0.00801063	-2.98675	Ischemic Stroke 0 to 24 h (TP1) down vs. VRFC (TP0)
ENSG00000051382.8	PIK3CB	protein coding	0.0080356	-1.26787	Ischemic Stroke 0 to 24 h (TP1) down vs. VRFC (TP0)
ENSG00000272033.1	RP11-52A20.2	sense intronic	0.00817286	-2.09647	Ischemic Stroke 0 to 24 h (TP1) down vs. VRFC (TP0)
ENSG00000063854.12	HAGH	protein coding	0.00823331	-1.47466	Ischemic Stroke 0 to 24 h (TP1) down vs. VRFC (TP0)
ENSG00000280143.1	AP000892.6	TEC	0.00830952	-2.99897	Ischemic Stroke 0 to 24 h (TP1) down vs. VRFC (TP0)
ENSG00000197415.11	VEPH1	protein coding	0.00831218	-1821.05	Ischemic Stroke 0 to 24 h (TP1) down vs. VRFC (TP0)
ENSG00000147099.19	HDAC8	protein coding	0.00857568	-1.62628	Ischemic Stroke 0 to 24 h (TP1) down vs. VRFC (TP0)
ENSG00000206127.10	GOLGA8O	protein coding	0.00890779	-1.97699	Ischemic Stroke 0 to 24 h (TP1) down vs. VRFC (TP0)
ENSG00000131495.8	NDUFA2	protein coding	0.00891218	-1.58231	Ischemic Stroke 0 to 24 h (TP1) down vs. VRFC (TP0)
ENSG00000085063.14	CD59	protein coding	0.00908788	-2.56789	Ischemic Stroke 0 to 24 h (TP1) down vs. VRFC (TP0)
ENSG00000145736.14	GTF2H2	protein coding	0.00915065	-2.09876	Ischemic Stroke 0 to 24 h (TP1) down vs. VRFC (TP0)
ENSG00000254568.1	RP11-664I21.5	antisense	0.00915408	538.52	Ischemic Stroke 0 to 24 h (TP1) up vs. VRFC (TP0)
ENSG00000227032.1	RP11-34E5.4	processed pseudogene	0.00923155	-1.92422	Ischemic Stroke 0 to 24 h (TP1) down vs. VRFC (TP0)
ENSG00000106305.9	AIMP2	protein coding	0.00927685	-1.70963	Ischemic Stroke 0 to 24 h (TP1) down vs. VRFC (TP0)
ENSG00000176715.15	ACSF3	protein coding	0.00940971	-1.34953	Ischemic Stroke 0 to 24 h (TP1) down vs. VRFC (TP0)
ENSG00000112234.8	FBXL4	protein coding	0.00946014	-1.40567	Ischemic Stroke 0 to 24 h (TP1) down vs. VRFC (TP0)
ENSG00000268903.1	RP11-34P13.15	processed pseudogene	0.0094783	-2.61646	Ischemic Stroke 0 to 24 h (TP1) down vs. VRFC (TP0)
ENSG00000105656.12	ELL	protein coding	0.00957813	-1.39332	Ischemic Stroke 0 to 24 h (TP1) down vs. VRFC (TP0)
ENSG00000280064.1	RP11-205M5.3	TEC	0.00963549	-546.908	Ischemic Stroke 0 to 24 h (TP1) down vs. VRFC (TP0)
ENSG00000088053.11	GP6	protein coding	0.00974515	-30.3744	Ischemic Stroke 0 to 24 h (TP1) down vs. VRFC (TP0)
ENSG00000273311.1	DGCR11	sense intronic	0.00985671	-2.00057	Ischemic Stroke 0 to 24 h (TP1) down vs. VRFC (TP0)
ENSG00000052126.14	PLEKHA5	protein coding	0.00986524	-2.40664	Ischemic Stroke 0 to 24 h (TP1) down vs. VRFC (TP0)
ENSG00000260784.1	AC026150.6	unprocessed pseudogene	0.010097	-3.69573	Ischemic Stroke 0 to 24 h (TP1) down vs. VRFC (TP0)
ENSG00000175354.18	PTPN2	protein coding	0.010106	-1.29279	Ischemic Stroke 0 to 24 h (TP1) down vs. VRFC (TP0)
ENSG00000275109.1	MIR6504	miRNA	0.0103113	-275.859	Ischemic Stroke 0 to 24 h (TP1) down vs. VRFC (TP0)
ENSG00000163156.11	SCNM1	protein coding	0.0103416	-1.3577	Ischemic Stroke 0 to 24 h (TP1) down vs. VRFC (TP0)
ENSG00000267637.1	RP11-619I22.1	sense intronic	0.0104991	-4.77787	Ischemic Stroke 0 to 24 h (TP1) down vs. VRFC (TP0)
ENSG00000229622.1	MTND5P2	processed pseudogene	0.0105748	-2.03651	Ischemic Stroke 0 to 24 h (TP1) down vs. VRFC (TP0)
ENSG00000184060.10	ADAP2	protein coding	0.0106109	-1.48878	Ischemic Stroke 0 to 24 h (TP1) down vs. VRFC (TP0)
ENSG00000182541.17	LIMK2	protein coding	0.010624	-1.75913	Ischemic Stroke 0 to 24 h (TP1) down vs. VRFC (TP0)
ENSG00000196724.12	ZNF418	protein coding	0.0106844	2.80397	Ischemic Stroke 0 to 24 h (TP1) up vs. VRFC (TP0)
ENSG00000143318.12	CASQ1	protein coding	0.0107235	7166.66	Ischemic Stroke 0 to 24 h (TP1) up vs. VRFC (TP0)
ENSG00000124172.9	ATP5E	protein coding	0.0107321	-1.37874	Ischemic Stroke 0 to 24 h (TP1) down vs. VRFC (TP0)
ENSG00000132591.11	ERAL1	protein coding	0.0108358	-1.37119	Ischemic Stroke 0 to 24 h (TP1) down vs. VRFC (TP0)
ENSG00000214941.7	ZSWIM7	protein coding	0.0108779	-1.50876	Ischemic Stroke 0 to 24 h (TP1) down vs. VRFC (TP0)
ENSG00000104695.12	PPP2CB	protein coding	0.0108938	-1.38334	Ischemic Stroke 0 to 24 h (TP1) down vs. VRFC (TP0)
ENSG00000250305.8	KIAA1456	protein coding	0.010979	-165.464	Ischemic Stroke 0 to 24 h (TP1) down vs. VRFC (TP0)
ENSG00000142327.11	RNPEPL1	protein coding	0.0109883	-1.22414	Ischemic Stroke 0 to 24 h (TP1) down vs. VRFC (TP0)
ENSG00000260290.2	CTD-2033A16.2	processed pseudogene	0.0109891	1.91984	Ischemic Stroke 0 to 24 h (TP1) up vs. VRFC (TP0)
ENSG00000155592.15	ZKSCAN2	protein coding	0.0110484	1.65432	Ischemic Stroke 0 to 24 h (TP1) up vs. VRFC (TP0)
ENSG00000231234.2	SKP1P1	processed pseudogene	0.0111342	-18.1187	Ischemic Stroke 0 to 24 h (TP1) down vs. VRFC (TP0)
ENSG00000273221.1	RP5-1180E21.5	antisense	0.0111883	2.6482	Ischemic Stroke 0 to 24 h (TP1) up vs. VRFC (TP0)
ENSG00000106400.11	ZNHIT1	protein coding	0.0113164	-1.35214	Ischemic Stroke 0 to 24 h (TP1) down vs. VRFC (TP0)
ENSG00000141098.12	GFOD2	protein coding	0.0114165	-1.51837	Ischemic Stroke 0 to 24 h (TP1) down vs. VRFC (TP0)
ENSG00000106336.12	FBXO24	protein coding	0.0114313	-1179.14	Ischemic Stroke 0 to 24 h (TP1) down vs. VRFC (TP0)
ENSG00000047056.14	WDR37	protein coding	0.0114435	-1.35209	Ischemic Stroke 0 to 24 h (TP1) down vs. VRFC (TP0)
ENSG00000141837.19	CACNA1A	protein coding	0.011462	-4.88923	Ischemic Stroke 0 to 24 h (TP1) down vs. VRFC (TP0)
ENSG00000130766.4	SESN2	protein coding	0.0115015	-1.54534	Ischemic Stroke 0 to 24 h (TP1) down vs. VRFC (TP0)
ENSG00000243609.1	RPS2P44	processed pseudogene	0.0116002	-3.56566	Ischemic Stroke 0 to 24 h (TP1) down vs. VRFC (TP0)
ENSG00000168795.4	ZBTB5	protein coding	0.0116197	1.606	Ischemic Stroke 0 to 24 h (TP1) up vs. VRFC (TP0)
ENSG00000163162.8	RNF149	protein coding	0.0116291	-1.42931	Ischemic Stroke 0 to 24 h (TP1) down vs. VRFC (TP0)
ENSG00000064932.15	SBNO2	protein coding	0.0116328	-1.42613	Ischemic Stroke 0 to 24 h (TP1) down vs. VRFC (TP0)
ENSG00000233087.7	WTH3DI	protein coding	0.0116668	-3.19088	Ischemic Stroke 0 to 24 h (TP1) down vs. VRFC (TP0)
ENSG00000226758.1	DISC1-IT1	sense intronic	0.0117503	-3.75023	Ischemic Stroke 0 to 24 h (TP1) down vs. VRFC (TP0)
ENSG00000204839.8	MROH6	protein coding	0.0118111	-1.71241	Ischemic Stroke 0 to 24 h (TP1) down vs. VRFC (TP0)
ENSG00000259151.2	CAP2P1	transcribed processed pseudogene	0.0119883	-2.51344	Ischemic Stroke 0 to 24 h (TP1) down vs. VRFC (TP0)
ENSG00000279474.1	CTD-2286N8.1	TEC	0.0120204	-2.61737	Ischemic Stroke 0 to 24 h (TP1) down vs. VRFC (TP0)
ENSG00000269890.1	RP5-1139B12.2	antisense	0.012049	-1.85779	Ischemic Stroke 0 to 24 h (TP1) down vs. VRFC (TP0)
ENSG00000151062.14	CACNA2D4	protein coding	0.0120932	-1.71623	Ischemic Stroke 0 to 24 h (TP1) down vs. VRFC (TP0)
ENSG00000176871.8	WSB2	protein coding	0.0121972	-1.41169	Ischemic Stroke 0 to 24 h (TP1) down vs. VRFC (TP0)
ENSG00000104343.19	UBE2W	protein coding	0.012203	-1.32511	Ischemic Stroke 0 to 24 h (TP1) down vs. VRFC (TP0)
ENSG00000185955.4	C7orf61	protein coding	0.0122139	-113.983	Ischemic Stroke 0 to 24 h (TP1) down vs. VRFC (TP0)
ENSG00000182197.10	EXT1	protein coding	0.0122846	-1.41833	Ischemic Stroke 0 to 24 h (TP1) down vs. VRFC (TP0)
ENSG00000093010.12	COMT	protein coding	0.0123545	-1.27545	Ischemic Stroke 0 to 24 h (TP1) down vs. VRFC (TP0)
ENSG00000106327.12	TFR2	protein coding	0.0124021	-201.621	Ischemic Stroke 0 to 24 h (TP1) down vs. VRFC (TP0)
ENSG00000138594.13	TMOD3	protein coding	0.01251	-1.20603	Ischemic Stroke 0 to 24 h (TP1) down vs. VRFC (TP0)
ENSG00000071859.14	FAM50A	protein coding	0.0126075	-1.30969	Ischemic Stroke 0 to 24 h (TP1) down vs. VRFC (TP0)
ENSG00000130517.13	PGPEP1	protein coding	0.0126223	-1.50196	Ischemic Stroke 0 to 24 h (TP1) down vs. VRFC (TP0)
ENSG00000163597.14	SNHG16	processed transcript	0.0126716	1.43403	Ischemic Stroke 0 to 24 h (TP1) up vs. VRFC (TP0)
ENSG00000135090.13	TAOK3	protein coding	0.0127082	-1.24902	Ischemic Stroke 0 to 24 h (TP1) down vs. VRFC (TP0)
ENSG00000112667.12	DNPH1	protein coding	0.0127281	-1.89902	Ischemic Stroke 0 to 24 h (TP1) down vs. VRFC (TP0)
ENSG00000258472.8	RP11-192H23.4	protein coding	0.0127627	-1.89214	Ischemic Stroke 0 to 24 h (TP1) down vs. VRFC (TP0)
ENSG00000250510.7	GPR162	protein coding	0.0127959	-1.45033	Ischemic Stroke 0 to 24 h (TP1) down vs. VRFC (TP0)
ENSG00000149781.12	FERMT3	protein coding	0.0128121	-1.25981	Ischemic Stroke 0 to 24 h (TP1) down vs. VRFC (TP0)
ENSG00000200974.1	RNU4-87P	snRNA	0.0128903	-624.323	Ischemic Stroke 0 to 24 h (TP1) down vs. VRFC (TP0)
ENSG00000188315.7	C3orf62	protein coding	0.0128996	-1.51623	Ischemic Stroke 0 to 24 h (TP1) down vs. VRFC (TP0)
ENSG00000276248.1	RP11-230F18.5	sense intronic	0.0129192	-2.43745	Ischemic Stroke 0 to 24 h (TP1) down vs. VRFC (TP0)
ENSG00000244731.7	C4A	protein coding	0.0129947	-1.94538	Ischemic Stroke 0 to 24 h (TP1) down vs. VRFC (TP0)
ENSG00000197774.12	EME2	protein coding	0.0130147	-1.54736	Ischemic Stroke 0 to 24 h (TP1) down vs. VRFC (TP0)
ENSG00000273749.4	CYFIP1	protein coding	0.0130334	-1.38365	Ischemic Stroke 0 to 24 h (TP1) down vs. VRFC (TP0)
ENSG00000197208.5	SLC22A4	protein coding	0.0131047	-1.53147	Ischemic Stroke 0 to 24 h (TP1) down vs. VRFC (TP0)
ENSG00000261101.2	RP4-545K15.5	sense overlapping	0.0131656	-2.52052	Ischemic Stroke 0 to 24 h (TP1) down vs. VRFC (TP0)
ENSG00000270964.1	RP11-502I4.3	lincRNA	0.0131778	-1190.67	Ischemic Stroke 0 to 24 h (TP1) down vs. VRFC (TP0)
ENSG00000167985.6	SDHAF2	protein coding	0.0131927	-1.64812	Ischemic Stroke 0 to 24 h (TP1) down vs. VRFC (TP0)
ENSG00000128805.14	ARHGAP22	protein coding	0.0133229	-2.48486	Ischemic Stroke 0 to 24 h (TP1) down vs. VRFC (TP0)
ENSG00000187796.13	CARD9	protein coding	0.0134206	-1.5669	Ischemic Stroke 0 to 24 h (TP1) down vs. VRFC (TP0)
ENSG00000160161.9	CILP2	protein coding	0.0134782	-6973.72	Ischemic Stroke 0 to 24 h (TP1) down vs. VRFC (TP0)
ENSG00000167645.16	YIF1B	protein coding	0.0136119	-1.38971	Ischemic Stroke 0 to 24 h (TP1) down vs. VRFC (TP0)
ENSG00000223519.7	KIF28P	unitary pseudogene	0.0137884	-1277.93	Ischemic Stroke 0 to 24 h (TP1) down vs. VRFC (TP0)
ENSG00000165029.15	ABCA1	protein coding	0.0139441	-2.25724	Ischemic Stroke 0 to 24 h (TP1) down vs. VRFC (TP0)
ENSG00000164535.14	DAGLB	protein coding	0.0139496	-1.39399	Ischemic Stroke 0 to 24 h (TP1) down vs. VRFC (TP0)
ENSG00000272980.4	RP11-517H2.6	processed transcript	0.0139529	1477.74	Ischemic Stroke 0 to 24 h (TP1) up vs. VRFC (TP0)
ENSG00000182732.16	RGS6	protein coding	0.0141873	-129.891	Ischemic Stroke 0 to 24 h (TP1) down vs. VRFC (TP0)
ENSG00000092841.18	MYL6	protein coding	0.0142017	-1.29243	Ischemic Stroke 0 to 24 h (TP1) down vs. VRFC (TP0)
ENSG00000236304.1	AP001189.4	antisense	0.0142116	-5.25013	Ischemic Stroke 0 to 24 h (TP1) down vs. VRFC (TP0)
ENSG00000107281.9	NPDC1	protein coding	0.0142193	-138.685	Ischemic Stroke 0 to 24 h (TP1) down vs. VRFC (TP0)
ENSG00000273855.1	RP11-133K1.12	sense intronic	0.0142549	-2.41259	Ischemic Stroke 0 to 24 h (TP1) down vs. VRFC (TP0)
ENSG00000156795.6	WDYHV1	protein coding	0.0143099	-2.73827	Ischemic Stroke 0 to 24 h (TP1) down vs. VRFC (TP0)
ENSG00000225205.5	AC093818.1	antisense	0.0143344	-3.09788	Ischemic Stroke 0 to 24 h (TP1) down vs. VRFC (TP0)
ENSG00000054282.15	SDCCAG8	protein coding	0.0144828	-1.37507	Ischemic Stroke 0 to 24 h (TP1) down vs. VRFC (TP0)
ENSG00000114126.17	TFDP2	protein coding	0.014568	1.94098	Ischemic Stroke 0 to 24 h (TP1) up vs. VRFC (TP0)
ENSG00000174123.10	TLR10	protein coding	0.0147268	-2.07044	Ischemic Stroke 0 to 24 h (TP1) down vs. VRFC (TP0)
ENSG00000240890.2	RP11-65E22.2	processed pseudogene	0.0148904	-3.83299	Ischemic Stroke 0 to 24 h (TP1) down vs. VRFC (TP0)
ENSG00000068120.14	COASY	protein coding	0.0149304	-1.27995	Ischemic Stroke 0 to 24 h (TP1) down vs. VRFC (TP0)
ENSG00000145868.16	FBXO38	protein coding	0.0151367	-1.26435	Ischemic Stroke 0 to 24 h (TP1) down vs. VRFC (TP0)
ENSG00000181126.13	HLA-V	transcribed unprocessed pseudogene	0.0152204	-96.3958	Ischemic Stroke 0 to 24 h (TP1) down vs. VRFC (TP0)
ENSG00000169398.19	PTK2	protein coding	0.0152329	-1.85959	Ischemic Stroke 0 to 24 h (TP1) down vs. VRFC (TP0)
ENSG00000126581.12	BECN1	protein coding	0.0152583	-1.33328	Ischemic Stroke 0 to 24 h (TP1) down vs. VRFC (TP0)
ENSG00000230778.1	ANKRD63	protein coding	0.0152745	-1772.98	Ischemic Stroke 0 to 24 h (TP1) down vs. VRFC (TP0)
ENSG00000168785.7	TSPAN5	protein coding	0.0153111	-251.412	Ischemic Stroke 0 to 24 h (TP1) down vs. VRFC (TP0)
ENSG00000231793.4	DOC2GP	unitary pseudogene	0.0154135	-3798.03	Ischemic Stroke 0 to 24 h (TP1) down vs. VRFC (TP0)
ENSG00000175193.12	PARL	protein coding	0.0154356	-1.26035	Ischemic Stroke 0 to 24 h (TP1) down vs. VRFC (TP0)
ENSG00000137522.17	RNF121	protein coding	0.0154447	-1.5126	Ischemic Stroke 0 to 24 h (TP1) down vs. VRFC (TP0)
ENSG00000167850.3	CD300C	protein coding	0.0154461	-1.54254	Ischemic Stroke 0 to 24 h (TP1) down vs. VRFC (TP0)
ENSG00000149177.12	PTPRJ	protein coding	0.015657	-1.31455	Ischemic Stroke 0 to 24 h (TP1) down vs. VRFC (TP0)
ENSG00000101335.9	MYL9	protein coding	0.0156711	-5.75983	Ischemic Stroke 0 to 24 h (TP1) down vs. VRFC (TP0)
ENSG00000167460.14	TPM4	protein coding	0.0157213	-1.32697	Ischemic Stroke 0 to 24 h (TP1) down vs. VRFC (TP0)
ENSG00000167065.13	DUSP18	protein coding	0.0157454	-1.40432	Ischemic Stroke 0 to 24 h (TP1) down vs. VRFC (TP0)
ENSG00000221808.1	MIR1256	miRNA	0.0157469	-1503.13	Ischemic Stroke 0 to 24 h (TP1) down vs. VRFC (TP0)
ENSG00000079277.19	MKNK1	protein coding	0.015866	-1.33156	Ischemic Stroke 0 to 24 h (TP1) down vs. VRFC (TP0)
ENSG00000198892.6	SHISA4	protein coding	0.0159455	-3.23813	Ischemic Stroke 0 to 24 h (TP1) down vs. VRFC (TP0)
ENSG00000106804.7	C5	protein coding	0.015951	-1.7859	Ischemic Stroke 0 to 24 h (TP1) down vs. VRFC (TP0)
ENSG00000204420.8	C6orf25	protein coding	0.0159801	-5.19914	Ischemic Stroke 0 to 24 h (TP1) down vs. VRFC (TP0)
ENSG00000251136.8	RP11-37B2.1	lincRNA	0.0161738	-1.9537	Ischemic Stroke 0 to 24 h (TP1) down vs. VRFC (TP0)
ENSG00000160014.16	CALM3	protein coding	0.0162772	-1.2939	Ischemic Stroke 0 to 24 h (TP1) down vs. VRFC (TP0)
ENSG00000100902.10	PSMA6	protein coding	0.0163374	-1.92211	Ischemic Stroke 0 to 24 h (TP1) down vs. VRFC (TP0)
ENSG00000114805.16	PLCH1	protein coding	0.0163453	-2049.55	Ischemic Stroke 0 to 24 h (TP1) down vs. VRFC (TP0)
ENSG00000230454.1	U73166.2	lincRNA	0.0163617	-1.93118	Ischemic Stroke 0 to 24 h (TP1) down vs. VRFC (TP0)
ENSG00000148290.9	SURF1	protein coding	0.0163885	-1.62587	Ischemic Stroke 0 to 24 h (TP1) down vs. VRFC (TP0)
ENSG00000108219.14	TSPAN14	protein coding	0.0164173	-1.32669	Ischemic Stroke 0 to 24 h (TP1) down vs. VRFC (TP0)
ENSG00000141497.13	ZMYND15	protein coding	0.0164315	-2.22756	Ischemic Stroke 0 to 24 h (TP1) down vs. VRFC (TP0)
ENSG00000129595.12	EPB41L4A	protein coding	0.0164524	-3145.12	Ischemic Stroke 0 to 24 h (TP1) down vs. VRFC (TP0)
ENSG00000075151.20	EIF4G3	protein coding	0.0165514	-1.28386	Ischemic Stroke 0 to 24 h (TP1) down vs. VRFC (TP0)
ENSG00000179335.18	CLK3	protein coding	0.0166201	-1.26097	Ischemic Stroke 0 to 24 h (TP1) down vs. VRFC (TP0)
ENSG00000203710.10	CR1	protein coding	0.0167804	-1.60409	Ischemic Stroke 0 to 24 h (TP1) down vs. VRFC (TP0)
ENSG00000165006.13	UBAP1	protein coding	0.0168903	-1.32184	Ischemic Stroke 0 to 24 h (TP1) down vs. VRFC (TP0)
ENSG00000019169.10	MARCO	protein coding	0.0169524	-2.78546	Ischemic Stroke 0 to 24 h (TP1) down vs. VRFC (TP0)
ENSG00000167508.11	MVD	protein coding	0.0169625	-1.6697	Ischemic Stroke 0 to 24 h (TP1) down vs. VRFC (TP0)
ENSG00000075275.16	CELSR1	protein coding	0.0169746	-585.366	Ischemic Stroke 0 to 24 h (TP1) down vs. VRFC (TP0)
ENSG00000157954.14	WIPI2	protein coding	0.01698	-1.26263	Ischemic Stroke 0 to 24 h (TP1) down vs. VRFC (TP0)
ENSG00000133195.11	SLC39A11	protein coding	0.0170049	-1.37026	Ischemic Stroke 0 to 24 h (TP1) down vs. VRFC (TP0)
ENSG00000133961.19	NUMB	protein coding	0.0170706	-1.32491	Ischemic Stroke 0 to 24 h (TP1) down vs. VRFC (TP0)
ENSG00000164494.11	PDSS2	protein coding	0.0171512	-1.3715	Ischemic Stroke 0 to 24 h (TP1) down vs. VRFC (TP0)
ENSG00000110799.13	VWF	protein coding	0.0171682	-2.47375	Ischemic Stroke 0 to 24 h (TP1) down vs. VRFC (TP0)
ENSG00000179862.6	CITED4	protein coding	0.0171932	2.02747	Ischemic Stroke 0 to 24 h (TP1) up vs. VRFC (TP0)
ENSG00000106636.7	YKT6	protein coding	0.0172108	-1.31607	Ischemic Stroke 0 to 24 h (TP1) down vs. VRFC (TP0)
ENSG00000100150.16	DEPDC5	protein coding	0.0172471	-1.36869	Ischemic Stroke 0 to 24 h (TP1) down vs. VRFC (TP0)
ENSG00000078053.16	AMPH	protein coding	0.0173853	-66.0028	Ischemic Stroke 0 to 24 h (TP1) down vs. VRFC (TP0)
ENSG00000279294.1	RP11-274A11.3	TEC	0.0174652	-1.9172	Ischemic Stroke 0 to 24 h (TP1) down vs. VRFC (TP0)
ENSG00000172331.11	BPGM	protein coding	0.0174909	1.66838	Ischemic Stroke 0 to 24 h (TP1) up vs. VRFC (TP0)
ENSG00000179361.17	ARID3B	protein coding	0.0177459	-1.27554	Ischemic Stroke 0 to 24 h (TP1) down vs. VRFC (TP0)
ENSG00000115085.13	ZAP70	protein coding	0.0178048	236.684	Ischemic Stroke 0 to 24 h (TP1) up vs. VRFC (TP0)
ENSG00000213197.3	AC012066.1	processed pseudogene	0.0178132	-238.429	Ischemic Stroke 0 to 24 h (TP1) down vs. VRFC (TP0)
ENSG00000185261.14	KIAA0825	protein coding	0.0179642	-1.88027	Ischemic Stroke 0 to 24 h (TP1) down vs. VRFC (TP0)
ENSG00000180221.6	TPT1P10	processed pseudogene	0.0179965	-3.08713	Ischemic Stroke 0 to 24 h (TP1) down vs. VRFC (TP0)
ENSG00000140153.17	WDR20	protein coding	0.0181286	-1.36741	Ischemic Stroke 0 to 24 h (TP1) down vs. VRFC (TP0)
ENSG00000251158.1	RP11-98J23.1	unprocessed pseudogene	0.0182635	-2.90778	Ischemic Stroke 0 to 24 h (TP1) down vs. VRFC (TP0)
ENSG00000106868.16	SUSD1	protein coding	0.0183576	-1.34979	Ischemic Stroke 0 to 24 h (TP1) down vs. VRFC (TP0)
ENSG00000237037.9	NDUFA6-AS1	processed transcript	0.0184239	-2.14002	Ischemic Stroke 0 to 24 h (TP1) down vs. VRFC (TP0)
ENSG00000230084.5	RP4-613B23.1	antisense	0.0185035	-2.91366	Ischemic Stroke 0 to 24 h (TP1) down vs. VRFC (TP0)
ENSG00000099337.4	KCNK6	protein coding	0.0185192	-1.43677	Ischemic Stroke 0 to 24 h (TP1) down vs. VRFC (TP0)
ENSG00000135821.17	GLUL	protein coding	0.0185377	-1.54375	Ischemic Stroke 0 to 24 h (TP1) down vs. VRFC (TP0)
ENSG00000227039.6	ITGB2-AS1	antisense	0.0186045	-1.59658	Ischemic Stroke 0 to 24 h (TP1) down vs. VRFC (TP0)
ENSG00000225470.6	JPX	lincRNA	0.0186404	-1.58629	Ischemic Stroke 0 to 24 h (TP1) down vs. VRFC (TP0)
ENSG00000105639.18	JAK3	protein coding	0.0186596	-1.63664	Ischemic Stroke 0 to 24 h (TP1) down vs. VRFC (TP0)
ENSG00000238231.2	RP11-460I13.6	processed pseudogene	0.0187023	-166.503	Ischemic Stroke 0 to 24 h (TP1) down vs. VRFC (TP0)
ENSG00000122674.11	CCZ1	protein coding	0.0187026	-1.3231	Ischemic Stroke 0 to 24 h (TP1) down vs. VRFC (TP0)
ENSG00000126246.9	IGFLR1	protein coding	0.0187265	-1.95747	Ischemic Stroke 0 to 24 h (TP1) down vs. VRFC (TP0)
ENSG00000257534.1	RP11-834C11.10	lincRNA	0.0187729	-4319.79	Ischemic Stroke 0 to 24 h (TP1) down vs. VRFC (TP0)
ENSG00000057294.14	PKP2	protein coding	0.0187812	2.85005	Ischemic Stroke 0 to 24 h (TP1) up vs. VRFC (TP0)
ENSG00000272669.1	RP3-508I15.21	antisense	0.018791	-3.35777	Ischemic Stroke 0 to 24 h (TP1) down vs. VRFC (TP0)
ENSG00000228446.2	AC073052.1	processed pseudogene	0.0188025	-2.53341	Ischemic Stroke 0 to 24 h (TP1) down vs. VRFC (TP0)
ENSG00000154229.11	PRKCA	protein coding	0.0188224	-1.63254	Ischemic Stroke 0 to 24 h (TP1) down vs. VRFC (TP0)
ENSG00000140577.15	CRTC3	protein coding	0.0189764	-1.23091	Ischemic Stroke 0 to 24 h (TP1) down vs. VRFC (TP0)
ENSG00000267454.5	ZNF582-AS1	lincRNA	0.0191742	5477.38	Ischemic Stroke 0 to 24 h (TP1) up vs. VRFC (TP0)
ENSG00000010327.10	STAB1	protein coding	0.0191889	-1.63742	Ischemic Stroke 0 to 24 h (TP1) down vs. VRFC (TP0)
ENSG00000279476.1	RP11-391L3.3	TEC	0.0192742	-2.45377	Ischemic Stroke 0 to 24 h (TP1) down vs. VRFC (TP0)
ENSG00000236438.7	FAM157A	transcribed unprocessed pseudogene	0.0192874	-2.38838	Ischemic Stroke 0 to 24 h (TP1) down vs. VRFC (TP0)
ENSG00000160593.17	JAML	protein coding	0.0193199	-1.30695	Ischemic Stroke 0 to 24 h (TP1) down vs. VRFC (TP0)
ENSG00000283652.1	WDFY4	protein coding	0.0195331	-1.35837	Ischemic Stroke 0 to 24 h (TP1) down vs. VRFC (TP0)
ENSG00000161800.12	RACGAP1	protein coding	0.0196354	-1.59335	Ischemic Stroke 0 to 24 h (TP1) down vs. VRFC (TP0)
ENSG00000120896.13	SORBS3	protein coding	0.0196643	1.83465	Ischemic Stroke 0 to 24 h (TP1) up vs. VRFC (TP0)
ENSG00000142669.14	SH3BGRL3	protein coding	0.0197625	-1.27807	Ischemic Stroke 0 to 24 h (TP1) down vs. VRFC (TP0)
ENSG00000172167.7	MTBP	protein coding	0.0198034	2.42987	Ischemic Stroke 0 to 24 h (TP1) up vs. VRFC (TP0)
ENSG00000115239.21	ASB3	protein coding	0.0198452	-1.88268	Ischemic Stroke 0 to 24 h (TP1) down vs. VRFC (TP0)
ENSG00000245017.2	RP11-181C3.1	lincRNA	0.0199071	-349.368	Ischemic Stroke 0 to 24 h (TP1) down vs. VRFC (TP0)
ENSG00000228049.7	POLR2J2	protein coding	0.0199429	-2.14552	Ischemic Stroke 0 to 24 h (TP1) down vs. VRFC (TP0)
ENSG00000205903.6	ZNF316	protein coding	0.0199515	-1.32112	Ischemic Stroke 0 to 24 h (TP1) down vs. VRFC (TP0)
Supplementary Table 1B. Monocytes Ischemic Stroke 24 to 48 h (TP2) vs. VRFC (TP0)
Gene ID	Gene Name	Gene Type	p-value(Ischemic Stroke 24 to 48 h (TP2) vs. VRFC (TP0))	Fold-Change(Ischemic Stroke 24 to 48 h (TP2) vs. VRFC (TP0))	Change description
ENSG00000158825.5	CDA	protein coding	3.42314e-05	-2.78546	Ischemic Stroke 24 to 48 h (TP2) down vs. VRFC (TP0)
ENSG00000110619.16	CARS	protein coding	5.56988e-05	-1.99775	Ischemic Stroke 24 to 48 h (TP2) down vs. VRFC (TP0)
ENSG00000124593.14	PRICKLE4	protein coding	5.81339e-05	-6.98759	Ischemic Stroke 24 to 48 h (TP2) down vs. VRFC (TP0)
ENSG00000199477.1	SNORA31	snoRNA	6.77319e-05	-230263	Ischemic Stroke 24 to 48 h (TP2) down vs. VRFC (TP0)
ENSG00000250510.7	GPR162	protein coding	6.82454e-05	-2.64518	Ischemic Stroke 24 to 48 h (TP2) down vs. VRFC (TP0)
ENSG00000203710.10	CR1	protein coding	7.31797e-05	-3.61304	Ischemic Stroke 24 to 48 h (TP2) down vs. VRFC (TP0)
ENSG00000135838.13	NPL	protein coding	9.2882e-05	-2.39787	Ischemic Stroke 24 to 48 h (TP2) down vs. VRFC (TP0)
ENSG00000145868.16	FBXO38	protein coding	0.000121758	-1.82847	Ischemic Stroke 24 to 48 h (TP2) down vs. VRFC (TP0)
ENSG00000167065.13	DUSP18	protein coding	0.000128134	-2.40071	Ischemic Stroke 24 to 48 h (TP2) down vs. VRFC (TP0)
ENSG00000175354.18	PTPN2	protein coding	0.000128493	-1.85601	Ischemic Stroke 24 to 48 h (TP2) down vs. VRFC (TP0)
ENSG00000106400.11	ZNHIT1	protein coding	0.000159945	-2.06738	Ischemic Stroke 24 to 48 h (TP2) down vs. VRFC (TP0)
ENSG00000119686.9	FLVCR2	protein coding	0.000161827	-2.94973	Ischemic Stroke 24 to 48 h (TP2) down vs. VRFC (TP0)
ENSG00000116991.10	SIPA1L2	protein coding	0.000179899	-2.9679	Ischemic Stroke 24 to 48 h (TP2) down vs. VRFC (TP0)
ENSG00000175193.12	PARL	protein coding	0.000182998	-1.78325	Ischemic Stroke 24 to 48 h (TP2) down vs. VRFC (TP0)
ENSG00000146592.16	CREB5	protein coding	0.000204034	-2.65241	Ischemic Stroke 24 to 48 h (TP2) down vs. VRFC (TP0)
ENSG00000127947.15	PTPN12	protein coding	0.000280557	-1.94649	Ischemic Stroke 24 to 48 h (TP2) down vs. VRFC (TP0)
ENSG00000138756.17	BMP2K	protein coding	0.000313027	-1.88069	Ischemic Stroke 24 to 48 h (TP2) down vs. VRFC (TP0)
ENSG00000115486.11	GGCX	protein coding	0.000336396	-2.22348	Ischemic Stroke 24 to 48 h (TP2) down vs. VRFC (TP0)
ENSG00000273749.4	CYFIP1	protein coding	0.000353621	-2.11329	Ischemic Stroke 24 to 48 h (TP2) down vs. VRFC (TP0)
ENSG00000213172.3	RP1-228H13.2	processed pseudogene	0.000377015	-8.99907	Ischemic Stroke 24 to 48 h (TP2) down vs. VRFC (TP0)
ENSG00000149761.8	NUDT22	protein coding	0.000405798	-2.11253	Ischemic Stroke 24 to 48 h (TP2) down vs. VRFC (TP0)
ENSG00000104343.19	UBE2W	protein coding	0.000418028	-1.8829	Ischemic Stroke 24 to 48 h (TP2) down vs. VRFC (TP0)
ENSG00000255733.5	IFNG-AS1	antisense	0.000425693	25126400	Ischemic Stroke 24 to 48 h (TP2) up vs. VRFC (TP0)
ENSG00000057704.11	TMCC3	protein coding	0.000452243	-3.42946	Ischemic Stroke 24 to 48 h (TP2) down vs. VRFC (TP0)
ENSG00000177675.8	CD163L1	protein coding	0.000491987	-12.8318	Ischemic Stroke 24 to 48 h (TP2) down vs. VRFC (TP0)
ENSG00000170832.12	USP32	protein coding	0.000501237	-1.70329	Ischemic Stroke 24 to 48 h (TP2) down vs. VRFC (TP0)
ENSG00000133805.15	AMPD3	protein coding	0.000505825	-2.38991	Ischemic Stroke 24 to 48 h (TP2) down vs. VRFC (TP0)
ENSG00000161921.14	CXCL16	protein coding	0.000515241	-2.73929	Ischemic Stroke 24 to 48 h (TP2) down vs. VRFC (TP0)
ENSG00000161944.16	ASGR2	protein coding	0.000518519	-3.44062	Ischemic Stroke 24 to 48 h (TP2) down vs. VRFC (TP0)
ENSG00000140939.14	NOL3	protein coding	0.000520678	-3.90024	Ischemic Stroke 24 to 48 h (TP2) down vs. VRFC (TP0)
ENSG00000162704.15	ARPC5	protein coding	0.000521329	-1.81383	Ischemic Stroke 24 to 48 h (TP2) down vs. VRFC (TP0)
ENSG00000137309.19	HMGA1	protein coding	0.000528476	2.02979	Ischemic Stroke 24 to 48 h (TP2) up vs. VRFC (TP0)
ENSG00000162688.16	AGL	protein coding	0.000551697	3.69851	Ischemic Stroke 24 to 48 h (TP2) up vs. VRFC (TP0)
ENSG00000175155.8	YPEL2	protein coding	0.00056104	-1.76789	Ischemic Stroke 24 to 48 h (TP2) down vs. VRFC (TP0)
ENSG00000176871.8	WSB2	protein coding	0.000592938	-2.11943	Ischemic Stroke 24 to 48 h (TP2) down vs. VRFC (TP0)
ENSG00000205885.7	C1RL-AS1	antisense	0.000599332	-4.71535	Ischemic Stroke 24 to 48 h (TP2) down vs. VRFC (TP0)
ENSG00000109466.13	KLHL2	protein coding	0.000606482	-2.25137	Ischemic Stroke 24 to 48 h (TP2) down vs. VRFC (TP0)
ENSG00000160593.17	JAML	protein coding	0.000638053	-1.86637	Ischemic Stroke 24 to 48 h (TP2) down vs. VRFC (TP0)
ENSG00000113108.18	APBB3	protein coding	0.000647098	-2.4049	Ischemic Stroke 24 to 48 h (TP2) down vs. VRFC (TP0)
ENSG00000163162.8	RNF149	protein coding	0.000659937	-2.14889	Ischemic Stroke 24 to 48 h (TP2) down vs. VRFC (TP0)
ENSG00000128512.19	DOCK4	protein coding	0.000672542	-4.09422	Ischemic Stroke 24 to 48 h (TP2) down vs. VRFC (TP0)
ENSG00000251442.5	LINC01094	lincRNA	0.000690373	-5.10952	Ischemic Stroke 24 to 48 h (TP2) down vs. VRFC (TP0)
ENSG00000197170.9	PSMD12	protein coding	0.000691294	-1.67029	Ischemic Stroke 24 to 48 h (TP2) down vs. VRFC (TP0)
ENSG00000130449.5	ZSWIM6	protein coding	0.000694515	-1.78111	Ischemic Stroke 24 to 48 h (TP2) down vs. VRFC (TP0)
ENSG00000051382.8	PIK3CB	protein coding	0.000696211	-1.61502	Ischemic Stroke 24 to 48 h (TP2) down vs. VRFC (TP0)
ENSG00000087157.18	PGS1	protein coding	0.000720814	-2.08723	Ischemic Stroke 24 to 48 h (TP2) down vs. VRFC (TP0)
ENSG00000177302.14	TOP3A	protein coding	0.000748406	-1.68746	Ischemic Stroke 24 to 48 h (TP2) down vs. VRFC (TP0)
ENSG00000273221.1	RP5-1180E21.5	antisense	0.000748482	7.76221	Ischemic Stroke 24 to 48 h (TP2) up vs. VRFC (TP0)
ENSG00000072778.19	ACADVL	protein coding	0.000749728	-1.89244	Ischemic Stroke 24 to 48 h (TP2) down vs. VRFC (TP0)
ENSG00000250138.4	RP11-848G14.5	unprocessed pseudogene	0.00076363	-4.26933	Ischemic Stroke 24 to 48 h (TP2) down vs. VRFC (TP0)
ENSG00000108861.8	DUSP3	protein coding	0.000816596	-1.88859	Ischemic Stroke 24 to 48 h (TP2) down vs. VRFC (TP0)
ENSG00000153250.18	RBMS1	protein coding	0.000865381	-1.48697	Ischemic Stroke 24 to 48 h (TP2) down vs. VRFC (TP0)
ENSG00000160883.10	HK3	protein coding	0.000899781	-2.22122	Ischemic Stroke 24 to 48 h (TP2) down vs. VRFC (TP0)
ENSG00000271862.1	RP11-343L5.2	lincRNA	0.000907993	-2.69381	Ischemic Stroke 24 to 48 h (TP2) down vs. VRFC (TP0)
ENSG00000213722.8	DDAH2	protein coding	0.000921908	-2.39573	Ischemic Stroke 24 to 48 h (TP2) down vs. VRFC (TP0)
ENSG00000153046.17	CDYL	protein coding	0.000940797	-1.71543	Ischemic Stroke 24 to 48 h (TP2) down vs. VRFC (TP0)
ENSG00000104695.12	PPP2CB	protein coding	0.000944887	-1.94467	Ischemic Stroke 24 to 48 h (TP2) down vs. VRFC (TP0)
ENSG00000267637.1	RP11-619I22.1	sense intronic	0.00100621	-23.7724	Ischemic Stroke 24 to 48 h (TP2) down vs. VRFC (TP0)
ENSG00000175066.15	GK5	protein coding	0.00109083	-2.14183	Ischemic Stroke 24 to 48 h (TP2) down vs. VRFC (TP0)
ENSG00000248769.1	RP11-974F13.5	unprocessed pseudogene	0.00109166	-8112220	Ischemic Stroke 24 to 48 h (TP2) down vs. VRFC (TP0)
ENSG00000166002.6	SMCO4	protein coding	0.00111445	-2.92304	Ischemic Stroke 24 to 48 h (TP2) down vs. VRFC (TP0)
ENSG00000135365.15	PHF21A	protein coding	0.00126623	-1.81719	Ischemic Stroke 24 to 48 h (TP2) down vs. VRFC (TP0)
ENSG00000151882.11	CCL28	protein coding	0.00129322	2790080	Ischemic Stroke 24 to 48 h (TP2) up vs. VRFC (TP0)
ENSG00000265625.1	RP11-68I3.11	sense intronic	0.00132843	-4.81581	Ischemic Stroke 24 to 48 h (TP2) down vs. VRFC (TP0)
ENSG00000123983.13	ACSL3	protein coding	0.00133139	-1.82423	Ischemic Stroke 24 to 48 h (TP2) down vs. VRFC (TP0)
ENSG00000272627.1	RP11-354E23.5	sense intronic	0.00140853	-104296	Ischemic Stroke 24 to 48 h (TP2) down vs. VRFC (TP0)
ENSG00000136630.12	HLX	protein coding	0.00141494	-2.38219	Ischemic Stroke 24 to 48 h (TP2) down vs. VRFC (TP0)
ENSG00000183621.15	ZNF438	protein coding	0.0014225	-2.27684	Ischemic Stroke 24 to 48 h (TP2) down vs. VRFC (TP0)
ENSG00000073150.13	PANX2	protein coding	0.00142494	-6.09145	Ischemic Stroke 24 to 48 h (TP2) down vs. VRFC (TP0)
ENSG00000132471.11	WBP2	protein coding	0.00142826	-1.66181	Ischemic Stroke 24 to 48 h (TP2) down vs. VRFC (TP0)
ENSG00000265531.3	FCGR1CP	unprocessed pseudogene	0.00143774	-4.49903	Ischemic Stroke 24 to 48 h (TP2) down vs. VRFC (TP0)
ENSG00000100031.18	GGT1	protein coding	0.00145188	-3.01705	Ischemic Stroke 24 to 48 h (TP2) down vs. VRFC (TP0)
ENSG00000197208.5	SLC22A4	protein coding	0.00148754	-2.35954	Ischemic Stroke 24 to 48 h (TP2) down vs. VRFC (TP0)
ENSG00000172716.16	SLFN11	protein coding	0.00165293	-1.78639	Ischemic Stroke 24 to 48 h (TP2) down vs. VRFC (TP0)
ENSG00000067182.7	TNFRSF1A	protein coding	0.00167302	-1.71909	Ischemic Stroke 24 to 48 h (TP2) down vs. VRFC (TP0)
ENSG00000163221.8	S100A12	protein coding	0.00171031	-3.21732	Ischemic Stroke 24 to 48 h (TP2) down vs. VRFC (TP0)
ENSG00000168795.4	ZBTB5	protein coding	0.00172053	2.51572	Ischemic Stroke 24 to 48 h (TP2) up vs. VRFC (TP0)
ENSG00000165006.13	UBAP1	protein coding	0.00174767	-1.77803	Ischemic Stroke 24 to 48 h (TP2) down vs. VRFC (TP0)
ENSG00000254568.1	RP11-664I21.5	antisense	0.00176642	132101	Ischemic Stroke 24 to 48 h (TP2) up vs. VRFC (TP0)
ENSG00000163393.12	SLC22A15	protein coding	0.00181081	-1.97648	Ischemic Stroke 24 to 48 h (TP2) down vs. VRFC (TP0)
ENSG00000196642.17	RABL6	protein coding	0.00189023	-1.79151	Ischemic Stroke 24 to 48 h (TP2) down vs. VRFC (TP0)
ENSG00000143167.11	GPA33	protein coding	0.00190108	29029.8	Ischemic Stroke 24 to 48 h (TP2) up vs. VRFC (TP0)
ENSG00000074181.8	NOTCH3	protein coding	0.00191175	-2169.76	Ischemic Stroke 24 to 48 h (TP2) down vs. VRFC (TP0)
ENSG00000127507.17	ADGRE2	protein coding	0.00192138	-2.06429	Ischemic Stroke 24 to 48 h (TP2) down vs. VRFC (TP0)
ENSG00000175806.14	MSRA	protein coding	0.00193538	-1.84079	Ischemic Stroke 24 to 48 h (TP2) down vs. VRFC (TP0)
ENSG00000165724.5	ZMYND19	protein coding	0.00194418	3.54199	Ischemic Stroke 24 to 48 h (TP2) up vs. VRFC (TP0)
ENSG00000123384.13	LRP1	protein coding	0.00196274	-1.87174	Ischemic Stroke 24 to 48 h (TP2) down vs. VRFC (TP0)
ENSG00000259225.6	RP11-1008C21.1	lincRNA	0.00200055	-1620560	Ischemic Stroke 24 to 48 h (TP2) down vs. VRFC (TP0)
ENSG00000276248.1	RP11-230F18.5	sense intronic	0.00203209	-5.65285	Ischemic Stroke 24 to 48 h (TP2) down vs. VRFC (TP0)
ENSG00000149781.12	FERMT3	protein coding	0.00207032	-1.56446	Ischemic Stroke 24 to 48 h (TP2) down vs. VRFC (TP0)
ENSG00000204632.11	HLA-G	protein coding	0.00211484	3.65957	Ischemic Stroke 24 to 48 h (TP2) up vs. VRFC (TP0)
ENSG00000178115.11	GOLGA8Q	protein coding	0.00212528	-5.32727	Ischemic Stroke 24 to 48 h (TP2) down vs. VRFC (TP0)
ENSG00000221838.9	AP4M1	protein coding	0.00215369	-3.12875	Ischemic Stroke 24 to 48 h (TP2) down vs. VRFC (TP0)
ENSG00000111817.16	DSE	protein coding	0.00215463	-1.97321	Ischemic Stroke 24 to 48 h (TP2) down vs. VRFC (TP0)
ENSG00000138613.13	APH1B	protein coding	0.00218722	-1.78031	Ischemic Stroke 24 to 48 h (TP2) down vs. VRFC (TP0)
ENSG00000248429.5	RP11-597D13.9	antisense	0.00221064	-2.80983	Ischemic Stroke 24 to 48 h (TP2) down vs. VRFC (TP0)
ENSG00000221264.1	MIR1284	miRNA	0.00222684	-11.4979	Ischemic Stroke 24 to 48 h (TP2) down vs. VRFC (TP0)
ENSG00000010322.15	NISCH	protein coding	0.00230313	-1.59019	Ischemic Stroke 24 to 48 h (TP2) down vs. VRFC (TP0)
ENSG00000145736.14	GTF2H2	protein coding	0.00234314	-3.84914	Ischemic Stroke 24 to 48 h (TP2) down vs. VRFC (TP0)
ENSG00000225889.7	AC074289.1	antisense	0.00238657	-2.52393	Ischemic Stroke 24 to 48 h (TP2) down vs. VRFC (TP0)
ENSG00000221808.1	MIR1256	miRNA	0.00238789	-1825520	Ischemic Stroke 24 to 48 h (TP2) down vs. VRFC (TP0)
ENSG00000261220.2	RP11-629O1.2	lincRNA	0.00240818	-4.91272	Ischemic Stroke 24 to 48 h (TP2) down vs. VRFC (TP0)
ENSG00000103111.14	MON1B	protein coding	0.00247828	-1.42782	Ischemic Stroke 24 to 48 h (TP2) down vs. VRFC (TP0)
ENSG00000196655.10	TRAPPC4	protein coding	0.00248306	-3.14198	Ischemic Stroke 24 to 48 h (TP2) down vs. VRFC (TP0)
ENSG00000135821.17	GLUL	protein coding	0.00251188	-2.39716	Ischemic Stroke 24 to 48 h (TP2) down vs. VRFC (TP0)
ENSG00000134755.14	DSC2	protein coding	0.0025309	-4.79286	Ischemic Stroke 24 to 48 h (TP2) down vs. VRFC (TP0)
ENSG00000259984.1	RP11-335G20.7	unprocessed pseudogene	0.00254983	-8.53094	Ischemic Stroke 24 to 48 h (TP2) down vs. VRFC (TP0)
ENSG00000110080.18	ST3GAL4	protein coding	0.00255118	-3.17813	Ischemic Stroke 24 to 48 h (TP2) down vs. VRFC (TP0)
ENSG00000103507.13	BCKDK	protein coding	0.00255237	-1.70832	Ischemic Stroke 24 to 48 h (TP2) down vs. VRFC (TP0)
ENSG00000205903.6	ZNF316	protein coding	0.00255345	-1.76256	Ischemic Stroke 24 to 48 h (TP2) down vs. VRFC (TP0)
ENSG00000162073.13	PAQR4	protein coding	0.00257744	-2.25027	Ischemic Stroke 24 to 48 h (TP2) down vs. VRFC (TP0)
ENSG00000115446.11	UNC50	protein coding	0.00263807	-1.86944	Ischemic Stroke 24 to 48 h (TP2) down vs. VRFC (TP0)
ENSG00000230732.4	AC127904.2	sense intronic	0.0026475	-6.97717	Ischemic Stroke 24 to 48 h (TP2) down vs. VRFC (TP0)
ENSG00000280069.1	CTD-2349P21.3	TEC	0.00266288	-6.07588	Ischemic Stroke 24 to 48 h (TP2) down vs. VRFC (TP0)
ENSG00000106336.12	FBXO24	protein coding	0.00268159	-482058	Ischemic Stroke 24 to 48 h (TP2) down vs. VRFC (TP0)
ENSG00000120029.12	C10orf76	protein coding	0.0026922	-1.54118	Ischemic Stroke 24 to 48 h (TP2) down vs. VRFC (TP0)
ENSG00000183087.14	GAS6	protein coding	0.00270541	-5.27927	Ischemic Stroke 24 to 48 h (TP2) down vs. VRFC (TP0)
ENSG00000129657.14	SEC14L1	protein coding	0.00271652	-1.89424	Ischemic Stroke 24 to 48 h (TP2) down vs. VRFC (TP0)
ENSG00000145555.14	MYO10	protein coding	0.00275806	-4.62266	Ischemic Stroke 24 to 48 h (TP2) down vs. VRFC (TP0)
ENSG00000143387.12	CTSK	protein coding	0.00276301	-2.31085	Ischemic Stroke 24 to 48 h (TP2) down vs. VRFC (TP0)
ENSG00000138185.17	ENTPD1	protein coding	0.00276754	-1.90741	Ischemic Stroke 24 to 48 h (TP2) down vs. VRFC (TP0)
ENSG00000165029.15	ABCA1	protein coding	0.00278692	-4.69446	Ischemic Stroke 24 to 48 h (TP2) down vs. VRFC (TP0)
ENSG00000140350.15	ANP32A	protein coding	0.00278813	-1.5359	Ischemic Stroke 24 to 48 h (TP2) down vs. VRFC (TP0)
ENSG00000100243.20	CYB5R3	protein coding	0.00279519	-1.5841	Ischemic Stroke 24 to 48 h (TP2) down vs. VRFC (TP0)
ENSG00000068120.14	COASY	protein coding	0.00281789	-1.60534	Ischemic Stroke 24 to 48 h (TP2) down vs. VRFC (TP0)
ENSG00000157107.13	FCHO2	protein coding	0.00281929	-2.22551	Ischemic Stroke 24 to 48 h (TP2) down vs. VRFC (TP0)
ENSG00000158104.11	HPD	protein coding	0.00282664	-5284020	Ischemic Stroke 24 to 48 h (TP2) down vs. VRFC (TP0)
ENSG00000279982.1	RP11-45A17.3	TEC	0.00284378	-13442.5	Ischemic Stroke 24 to 48 h (TP2) down vs. VRFC (TP0)
ENSG00000164124.10	TMEM144	protein coding	0.00284805	-3.05218	Ischemic Stroke 24 to 48 h (TP2) down vs. VRFC (TP0)
ENSG00000160917.14	CPSF4	protein coding	0.00285263	-2.09698	Ischemic Stroke 24 to 48 h (TP2) down vs. VRFC (TP0)
ENSG00000228265.5	RALY-AS1	lincRNA	0.00294673	-26912.9	Ischemic Stroke 24 to 48 h (TP2) down vs. VRFC (TP0)
ENSG00000167985.6	SDHAF2	protein coding	0.00296609	-2.54489	Ischemic Stroke 24 to 48 h (TP2) down vs. VRFC (TP0)
ENSG00000142327.11	RNPEPL1	protein coding	0.00303674	-1.44296	Ischemic Stroke 24 to 48 h (TP2) down vs. VRFC (TP0)
ENSG00000272033.1	RP11-52A20.2	sense intronic	0.00303952	-3.61799	Ischemic Stroke 24 to 48 h (TP2) down vs. VRFC (TP0)
ENSG00000184887.13	BTBD6	protein coding	0.00308348	-2.08021	Ischemic Stroke 24 to 48 h (TP2) down vs. VRFC (TP0)
ENSG00000138190.16	EXOC6	protein coding	0.00310277	-1.97244	Ischemic Stroke 24 to 48 h (TP2) down vs. VRFC (TP0)
ENSG00000233452.6	STXBP5-AS1	antisense	0.00311283	-5.66142	Ischemic Stroke 24 to 48 h (TP2) down vs. VRFC (TP0)
ENSG00000169896.16	ITGAM	protein coding	0.0031292	-1.95193	Ischemic Stroke 24 to 48 h (TP2) down vs. VRFC (TP0)
ENSG00000104976.11	SNAPC2	protein coding	0.00316998	-2.70424	Ischemic Stroke 24 to 48 h (TP2) down vs. VRFC (TP0)
ENSG00000133961.19	NUMB	protein coding	0.00317184	-1.72282	Ischemic Stroke 24 to 48 h (TP2) down vs. VRFC (TP0)
ENSG00000079277.19	MKNK1	protein coding	0.00327377	-1.72461	Ischemic Stroke 24 to 48 h (TP2) down vs. VRFC (TP0)
ENSG00000250687.6	RP11-497H16.7	transcribed unprocessed pseudogene	0.00328858	-3.86374	Ischemic Stroke 24 to 48 h (TP2) down vs. VRFC (TP0)
ENSG00000064932.15	SBNO2	protein coding	0.00329024	-1.90237	Ischemic Stroke 24 to 48 h (TP2) down vs. VRFC (TP0)
ENSG00000282915.1	RP11-205A8.4	sense intronic	0.00331478	-1643.95	Ischemic Stroke 24 to 48 h (TP2) down vs. VRFC (TP0)
ENSG00000184470.20	TXNRD2	protein coding	0.00332267	-1.72512	Ischemic Stroke 24 to 48 h (TP2) down vs. VRFC (TP0)
ENSG00000131495.8	NDUFA2	protein coding	0.00333668	-2.22151	Ischemic Stroke 24 to 48 h (TP2) down vs. VRFC (TP0)
ENSG00000261101.2	RP4-545K15.5	sense overlapping	0.00335927	-5.48937	Ischemic Stroke 24 to 48 h (TP2) down vs. VRFC (TP0)
ENSG00000251158.1	RP11-98J23.1	unprocessed pseudogene	0.0033774	-7.93926	Ischemic Stroke 24 to 48 h (TP2) down vs. VRFC (TP0)
ENSG00000147459.17	DOCK5	protein coding	0.0034111	-1.90662	Ischemic Stroke 24 to 48 h (TP2) down vs. VRFC (TP0)
ENSG00000064651.13	SLC12A2	protein coding	0.00341192	2.16612	Ischemic Stroke 24 to 48 h (TP2) up vs. VRFC (TP0)
ENSG00000147488.11	ST18	protein coding	0.00346187	-97956.5	Ischemic Stroke 24 to 48 h (TP2) down vs. VRFC (TP0)
ENSG00000130309.10	COLGALT1	protein coding	0.0035021	-1.61181	Ischemic Stroke 24 to 48 h (TP2) down vs. VRFC (TP0)
ENSG00000125651.13	GTF2F1	protein coding	0.00362715	-1.59421	Ischemic Stroke 24 to 48 h (TP2) down vs. VRFC (TP0)
ENSG00000274021.1	RP11-823E8.3	lincRNA	0.00363101	-2.91732	Ischemic Stroke 24 to 48 h (TP2) down vs. VRFC (TP0)
ENSG00000131797.12	CLUHP3	transcribed unprocessed pseudogene	0.00363805	988202	Ischemic Stroke 24 to 48 h (TP2) up vs. VRFC (TP0)
ENSG00000156414.18	TDRD9	protein coding	0.0036648	-3.24367	Ischemic Stroke 24 to 48 h (TP2) down vs. VRFC (TP0)
ENSG00000047056.14	WDR37	protein coding	0.00367011	-1.7128	Ischemic Stroke 24 to 48 h (TP2) down vs. VRFC (TP0)
ENSG00000250771.2	RP11-153M7.3	transcribed unprocessed pseudogene	0.00368174	-15.9249	Ischemic Stroke 24 to 48 h (TP2) down vs. VRFC (TP0)
ENSG00000163625.15	WDFY3	protein coding	0.00370336	-1.71186	Ischemic Stroke 24 to 48 h (TP2) down vs. VRFC (TP0)
ENSG00000163867.16	ZMYM6	protein coding	0.00373106	-1.79417	Ischemic Stroke 24 to 48 h (TP2) down vs. VRFC (TP0)
ENSG00000227939.1	RPL3P2	processed pseudogene	0.00375795	3.00605	Ischemic Stroke 24 to 48 h (TP2) up vs. VRFC (TP0)
ENSG00000258376.2	RP4-647C14.2	antisense	0.00379203	-11.7509	Ischemic Stroke 24 to 48 h (TP2) down vs. VRFC (TP0)
ENSG00000198814.12	GK	protein coding	0.00384175	-2.48377	Ischemic Stroke 24 to 48 h (TP2) down vs. VRFC (TP0)
ENSG00000136161.12	RCBTB2	protein coding	0.0038585	-1.63658	Ischemic Stroke 24 to 48 h (TP2) down vs. VRFC (TP0)
ENSG00000157911.9	PEX10	protein coding	0.00398218	-2.24247	Ischemic Stroke 24 to 48 h (TP2) down vs. VRFC (TP0)
ENSG00000064652.10	SNX24	protein coding	0.0040552	-2.50058	Ischemic Stroke 24 to 48 h (TP2) down vs. VRFC (TP0)
ENSG00000274536.5	MIR223	antisense	0.00413533	-1.95695	Ischemic Stroke 24 to 48 h (TP2) down vs. VRFC (TP0)
ENSG00000160211.15	G6PD	protein coding	0.00414595	-1.59801	Ischemic Stroke 24 to 48 h (TP2) down vs. VRFC (TP0)
ENSG00000112053.13	SLC26A8	protein coding	0.00414744	-7.53662	Ischemic Stroke 24 to 48 h (TP2) down vs. VRFC (TP0)
ENSG00000132591.11	ERAL1	protein coding	0.00415727	-1.7336	Ischemic Stroke 24 to 48 h (TP2) down vs. VRFC (TP0)
ENSG00000163406.10	SLC15A2	protein coding	0.00421984	-2.18738	Ischemic Stroke 24 to 48 h (TP2) down vs. VRFC (TP0)
ENSG00000090376.9	IRAK3	protein coding	0.00422986	-1.94243	Ischemic Stroke 24 to 48 h (TP2) down vs. VRFC (TP0)
ENSG00000085265.10	FCN1	protein coding	0.00424394	-1.86733	Ischemic Stroke 24 to 48 h (TP2) down vs. VRFC (TP0)
ENSG00000260784.1	AC026150.6	unprocessed pseudogene	0.00424842	-9.47496	Ischemic Stroke 24 to 48 h (TP2) down vs. VRFC (TP0)
ENSG00000281183.1	NPTN-IT1	sense intronic	0.00432586	-2.30381	Ischemic Stroke 24 to 48 h (TP2) down vs. VRFC (TP0)
ENSG00000141480.17	ARRB2	protein coding	0.00437696	-1.52398	Ischemic Stroke 24 to 48 h (TP2) down vs. VRFC (TP0)
ENSG00000102181.20	CD99L2	protein coding	0.00437812	-1.61371	Ischemic Stroke 24 to 48 h (TP2) down vs. VRFC (TP0)
ENSG00000112303.13	VNN2	protein coding	0.00442067	-3.7183	Ischemic Stroke 24 to 48 h (TP2) down vs. VRFC (TP0)
ENSG00000137962.12	ARHGAP29	protein coding	0.00448597	-4.53464	Ischemic Stroke 24 to 48 h (TP2) down vs. VRFC (TP0)
ENSG00000093010.12	COMT	protein coding	0.00449216	-1.53482	Ischemic Stroke 24 to 48 h (TP2) down vs. VRFC (TP0)
ENSG00000276533.1	RP11-139H15.5	sense intronic	0.00453419	-2.56702	Ischemic Stroke 24 to 48 h (TP2) down vs. VRFC (TP0)
ENSG00000132405.18	TBC1D14	protein coding	0.00457964	-1.45591	Ischemic Stroke 24 to 48 h (TP2) down vs. VRFC (TP0)
ENSG00000244731.7	C4A	protein coding	0.00458177	-3.24794	Ischemic Stroke 24 to 48 h (TP2) down vs. VRFC (TP0)
ENSG00000117614.9	SYF2	protein coding	0.00458664	-1.57196	Ischemic Stroke 24 to 48 h (TP2) down vs. VRFC (TP0)
ENSG00000106070.17	GRB10	protein coding	0.00458868	-2.75939	Ischemic Stroke 24 to 48 h (TP2) down vs. VRFC (TP0)
ENSG00000131558.14	EXOC4	protein coding	0.00459728	-1.53432	Ischemic Stroke 24 to 48 h (TP2) down vs. VRFC (TP0)
ENSG00000172638.12	EFEMP2	protein coding	0.00459882	-3.07276	Ischemic Stroke 24 to 48 h (TP2) down vs. VRFC (TP0)
ENSG00000175137.10	SH3BP5L	protein coding	0.00460752	-1.61305	Ischemic Stroke 24 to 48 h (TP2) down vs. VRFC (TP0)
ENSG00000133789.14	SWAP70	protein coding	0.00462038	-2.04797	Ischemic Stroke 24 to 48 h (TP2) down vs. VRFC (TP0)
ENSG00000084070.11	SMAP2	protein coding	0.00462242	-1.88247	Ischemic Stroke 24 to 48 h (TP2) down vs. VRFC (TP0)
ENSG00000256229.7	ZNF486	protein coding	0.00462825	4.7969	Ischemic Stroke 24 to 48 h (TP2) up vs. VRFC (TP0)
ENSG00000179335.18	CLK3	protein coding	0.0046292	-1.53175	Ischemic Stroke 24 to 48 h (TP2) down vs. VRFC (TP0)
ENSG00000140563.14	MCTP2	protein coding	0.00466384	-4.1616	Ischemic Stroke 24 to 48 h (TP2) down vs. VRFC (TP0)
ENSG00000008516.16	MMP25	protein coding	0.00478334	-5.47839	Ischemic Stroke 24 to 48 h (TP2) down vs. VRFC (TP0)
ENSG00000230084.5	RP4-613B23.1	antisense	0.00484545	-7.32035	Ischemic Stroke 24 to 48 h (TP2) down vs. VRFC (TP0)
ENSG00000116815.15	CD58	protein coding	0.00490408	-1.81585	Ischemic Stroke 24 to 48 h (TP2) down vs. VRFC (TP0)
ENSG00000078053.16	AMPH	protein coding	0.00497363	-2191.3	Ischemic Stroke 24 to 48 h (TP2) down vs. VRFC (TP0)
ENSG00000062716.11	VMP1	protein coding	0.00500584	-2.07034	Ischemic Stroke 24 to 48 h (TP2) down vs. VRFC (TP0)
ENSG00000131389.16	SLC6A6	protein coding	0.00501115	-1.47587	Ischemic Stroke 24 to 48 h (TP2) down vs. VRFC (TP0)
ENSG00000115919.14	KYNU	protein coding	0.00501848	-1.88216	Ischemic Stroke 24 to 48 h (TP2) down vs. VRFC (TP0)
ENSG00000135049.15	AGTPBP1	protein coding	0.00513505	-1.57155	Ischemic Stroke 24 to 48 h (TP2) down vs. VRFC (TP0)
ENSG00000173744.17	AGFG1	protein coding	0.00513587	-1.65395	Ischemic Stroke 24 to 48 h (TP2) down vs. VRFC (TP0)
ENSG00000113742.12	CPEB4	protein coding	0.00515114	-1.62293	Ischemic Stroke 24 to 48 h (TP2) down vs. VRFC (TP0)
ENSG00000136040.8	PLXNC1	protein coding	0.00515182	-1.8708	Ischemic Stroke 24 to 48 h (TP2) down vs. VRFC (TP0)
ENSG00000150403.17	TMCO3	protein coding	0.00515727	-1.80353	Ischemic Stroke 24 to 48 h (TP2) down vs. VRFC (TP0)
ENSG00000149177.12	PTPRJ	protein coding	0.00522449	-1.63309	Ischemic Stroke 24 to 48 h (TP2) down vs. VRFC (TP0)
ENSG00000235183.3	RP11-613C6.4	processed pseudogene	0.00535145	-6.67679	Ischemic Stroke 24 to 48 h (TP2) down vs. VRFC (TP0)
ENSG00000125652.7	ALKBH7	protein coding	0.00536421	-3.25862	Ischemic Stroke 24 to 48 h (TP2) down vs. VRFC (TP0)
ENSG00000123338.12	NCKAP1L	protein coding	0.00538489	-1.3761	Ischemic Stroke 24 to 48 h (TP2) down vs. VRFC (TP0)
ENSG00000105355.8	PLIN3	protein coding	0.00543439	-1.72843	Ischemic Stroke 24 to 48 h (TP2) down vs. VRFC (TP0)
ENSG00000174705.12	SH3PXD2B	protein coding	0.00550314	-7.05459	Ischemic Stroke 24 to 48 h (TP2) down vs. VRFC (TP0)
ENSG00000122359.17	ANXA11	protein coding	0.00554603	-1.35593	Ischemic Stroke 24 to 48 h (TP2) down vs. VRFC (TP0)
ENSG00000278133.1	RP11-196G11.5	sense intronic	0.00555482	-2.44271	Ischemic Stroke 24 to 48 h (TP2) down vs. VRFC (TP0)
ENSG00000156958.14	GALK2	protein coding	0.0056105	-1.84651	Ischemic Stroke 24 to 48 h (TP2) down vs. VRFC (TP0)
ENSG00000100368.13	CSF2RB	protein coding	0.00561805	-1.93103	Ischemic Stroke 24 to 48 h (TP2) down vs. VRFC (TP0)
ENSG00000185033.14	SEMA4B	protein coding	0.00565781	-1.77517	Ischemic Stroke 24 to 48 h (TP2) down vs. VRFC (TP0)
ENSG00000167645.16	YIF1B	protein coding	0.0056928	-1.76968	Ischemic Stroke 24 to 48 h (TP2) down vs. VRFC (TP0)
ENSG00000112297.14	AIM1	protein coding	0.00570237	-1.48109	Ischemic Stroke 24 to 48 h (TP2) down vs. VRFC (TP0)
ENSG00000089902.9	RCOR1	protein coding	0.00570648	-1.48356	Ischemic Stroke 24 to 48 h (TP2) down vs. VRFC (TP0)
ENSG00000270964.1	RP11-502I4.3	lincRNA	0.00571203	-202096	Ischemic Stroke 24 to 48 h (TP2) down vs. VRFC (TP0)
ENSG00000044115.20	CTNNA1	protein coding	0.00574912	-1.7069	Ischemic Stroke 24 to 48 h (TP2) down vs. VRFC (TP0)
ENSG00000115661.13	STK16	protein coding	0.0057739	-1.82566	Ischemic Stroke 24 to 48 h (TP2) down vs. VRFC (TP0)
ENSG00000120265.16	PCMT1	protein coding	0.00584492	-1.77937	Ischemic Stroke 24 to 48 h (TP2) down vs. VRFC (TP0)
ENSG00000109519.12	GRPEL1	protein coding	0.00585098	-1.76109	Ischemic Stroke 24 to 48 h (TP2) down vs. VRFC (TP0)
ENSG00000213204.8	RP3-382I10.7	protein coding	0.00585979	-3.3624	Ischemic Stroke 24 to 48 h (TP2) down vs. VRFC (TP0)
ENSG00000126247.10	CAPNS1	protein coding	0.00586337	-1.47947	Ischemic Stroke 24 to 48 h (TP2) down vs. VRFC (TP0)
ENSG00000137757.10	CASP5	protein coding	0.00588702	-7.94741	Ischemic Stroke 24 to 48 h (TP2) down vs. VRFC (TP0)
ENSG00000080947.14	CROCCP3	transcribed unprocessed pseudogene	0.00590533	-2.53141	Ischemic Stroke 24 to 48 h (TP2) down vs. VRFC (TP0)
ENSG00000010295.19	IFFO1	protein coding	0.0059635	-1.62095	Ischemic Stroke 24 to 48 h (TP2) down vs. VRFC (TP0)
ENSG00000164733.20	CTSB	protein coding	0.00599082	-1.7449	Ischemic Stroke 24 to 48 h (TP2) down vs. VRFC (TP0)
ENSG00000128872.9	TMOD2	protein coding	0.00601107	-1.69539	Ischemic Stroke 24 to 48 h (TP2) down vs. VRFC (TP0)
ENSG00000169612.3	FAM103A1	protein coding	0.0060402	-2.36943	Ischemic Stroke 24 to 48 h (TP2) down vs. VRFC (TP0)
ENSG00000177674.15	AGTRAP	protein coding	0.0060577	-1.7409	Ischemic Stroke 24 to 48 h (TP2) down vs. VRFC (TP0)
ENSG00000145819.15	ARHGAP26	protein coding	0.00607673	-1.60344	Ischemic Stroke 24 to 48 h (TP2) down vs. VRFC (TP0)
ENSG00000148288.11	GBGT1	protein coding	0.00612058	-1.99318	Ischemic Stroke 24 to 48 h (TP2) down vs. VRFC (TP0)
ENSG00000268518.1	CTD-2545M3.8	lincRNA	0.00612759	-7.44494	Ischemic Stroke 24 to 48 h (TP2) down vs. VRFC (TP0)
ENSG00000139132.14	FGD4	protein coding	0.00615571	-1.75744	Ischemic Stroke 24 to 48 h (TP2) down vs. VRFC (TP0)
ENSG00000114626.17	ABTB1	protein coding	0.0061948	-1.91653	Ischemic Stroke 24 to 48 h (TP2) down vs. VRFC (TP0)
ENSG00000227039.6	ITGB2-AS1	antisense	0.00619612	-2.32675	Ischemic Stroke 24 to 48 h (TP2) down vs. VRFC (TP0)
ENSG00000160633.12	SAFB	protein coding	0.00629812	-1.40797	Ischemic Stroke 24 to 48 h (TP2) down vs. VRFC (TP0)
ENSG00000238113.6	LINC01410	lincRNA	0.00634322	-2.40857	Ischemic Stroke 24 to 48 h (TP2) down vs. VRFC (TP0)
ENSG00000160410.14	SHKBP1	protein coding	0.006355	-1.53057	Ischemic Stroke 24 to 48 h (TP2) down vs. VRFC (TP0)
ENSG00000133812.15	SBF2	protein coding	0.00635937	-1.6546	Ischemic Stroke 24 to 48 h (TP2) down vs. VRFC (TP0)
ENSG00000140199.11	SLC12A6	protein coding	0.00636866	-1.49732	Ischemic Stroke 24 to 48 h (TP2) down vs. VRFC (TP0)
ENSG00000101605.12	MYOM1	protein coding	0.00639788	-4.70833	Ischemic Stroke 24 to 48 h (TP2) down vs. VRFC (TP0)
ENSG00000128654.13	MTX2	protein coding	0.00642848	-3.23106	Ischemic Stroke 24 to 48 h (TP2) down vs. VRFC (TP0)
ENSG00000283652.1	WDFY4	protein coding	0.00643217	-1.74139	Ischemic Stroke 24 to 48 h (TP2) down vs. VRFC (TP0)
ENSG00000166333.13	ILK	protein coding	0.00649229	-1.35712	Ischemic Stroke 24 to 48 h (TP2) down vs. VRFC (TP0)
ENSG00000251429.1	RP11-597D13.7	transcribed processed pseudogene	0.00656824	-3.8105	Ischemic Stroke 24 to 48 h (TP2) down vs. VRFC (TP0)
ENSG00000279554.1	CTA-113A6.2	TEC	0.00657557	-4.09917	Ischemic Stroke 24 to 48 h (TP2) down vs. VRFC (TP0)
ENSG00000163251.3	FZD5	protein coding	0.0065968	-3.22214	Ischemic Stroke 24 to 48 h (TP2) down vs. VRFC (TP0)
ENSG00000167565.12	SERTAD3	protein coding	0.0066275	-1.98253	Ischemic Stroke 24 to 48 h (TP2) down vs. VRFC (TP0)
ENSG00000262223.6	RP11-1055B8.3	lincRNA	0.00663122	-1955.54	Ischemic Stroke 24 to 48 h (TP2) down vs. VRFC (TP0)
ENSG00000126581.12	BECN1	protein coding	0.00663436	-1.64524	Ischemic Stroke 24 to 48 h (TP2) down vs. VRFC (TP0)
ENSG00000130779.19	CLIP1	protein coding	0.0066418	-1.36438	Ischemic Stroke 24 to 48 h (TP2) down vs. VRFC (TP0)
ENSG00000141505.11	ASGR1	protein coding	0.00670134	-2.43201	Ischemic Stroke 24 to 48 h (TP2) down vs. VRFC (TP0)
ENSG00000115271.10	GCA	protein coding	0.00671087	-2.01036	Ischemic Stroke 24 to 48 h (TP2) down vs. VRFC (TP0)
ENSG00000229622.1	MTND5P2	processed pseudogene	0.00674953	-3.19199	Ischemic Stroke 24 to 48 h (TP2) down vs. VRFC (TP0)
ENSG00000160255.17	ITGB2	protein coding	0.00676161	-1.65149	Ischemic Stroke 24 to 48 h (TP2) down vs. VRFC (TP0)
ENSG00000132170.19	PPARG	protein coding	0.00679166	-14.2914	Ischemic Stroke 24 to 48 h (TP2) down vs. VRFC (TP0)
ENSG00000164296.6	TIGD6	protein coding	0.00681359	-4.17679	Ischemic Stroke 24 to 48 h (TP2) down vs. VRFC (TP0)
ENSG00000108950.11	FAM20A	protein coding	0.00683069	-27.3404	Ischemic Stroke 24 to 48 h (TP2) down vs. VRFC (TP0)
ENSG00000042753.11	AP2S1	protein coding	0.00684829	-1.86643	Ischemic Stroke 24 to 48 h (TP2) down vs. VRFC (TP0)
ENSG00000014257.15	ACPP	protein coding	0.00686605	-1.87246	Ischemic Stroke 24 to 48 h (TP2) down vs. VRFC (TP0)
ENSG00000013810.18	TACC3	protein coding	0.0069223	-1.56825	Ischemic Stroke 24 to 48 h (TP2) down vs. VRFC (TP0)
ENSG00000097033.14	SH3GLB1	protein coding	0.00700224	-1.58815	Ischemic Stroke 24 to 48 h (TP2) down vs. VRFC (TP0)
ENSG00000177731.15	FLII	protein coding	0.0070082	-1.422	Ischemic Stroke 24 to 48 h (TP2) down vs. VRFC (TP0)
ENSG00000269019.1	AC005932.1	antisense	0.00701288	-886.838	Ischemic Stroke 24 to 48 h (TP2) down vs. VRFC (TP0)
ENSG00000130830.14	MPP1	protein coding	0.0070895	-1.51681	Ischemic Stroke 24 to 48 h (TP2) down vs. VRFC (TP0)
ENSG00000230454.1	U73166.2	lincRNA	0.00709335	-3.1325	Ischemic Stroke 24 to 48 h (TP2) down vs. VRFC (TP0)
ENSG00000225187.1	AC073283.7	antisense	0.00711453	-3.06185	Ischemic Stroke 24 to 48 h (TP2) down vs. VRFC (TP0)
ENSG00000068366.19	ACSL4	protein coding	0.00715117	-1.66548	Ischemic Stroke 24 to 48 h (TP2) down vs. VRFC (TP0)
ENSG00000138764.13	CCNG2	protein coding	0.0072285	-1.74003	Ischemic Stroke 24 to 48 h (TP2) down vs. VRFC (TP0)
ENSG00000116668.12	SWT1	protein coding	0.00723486	-1.98864	Ischemic Stroke 24 to 48 h (TP2) down vs. VRFC (TP0)
ENSG00000186407.6	CD300E	protein coding	0.00728373	-2.20754	Ischemic Stroke 24 to 48 h (TP2) down vs. VRFC (TP0)
ENSG00000088992.17	TESC	protein coding	0.00738991	-2.14423	Ischemic Stroke 24 to 48 h (TP2) down vs. VRFC (TP0)
ENSG00000117528.11	ABCD3	protein coding	0.00742046	-1.64142	Ischemic Stroke 24 to 48 h (TP2) down vs. VRFC (TP0)
ENSG00000183023.18	SLC8A1	protein coding	0.00746949	-1.64952	Ischemic Stroke 24 to 48 h (TP2) down vs. VRFC (TP0)
ENSG00000135643.4	KCNMB4	protein coding	0.00747064	-7.80902	Ischemic Stroke 24 to 48 h (TP2) down vs. VRFC (TP0)
ENSG00000245532.6	NEAT1	lincRNA	0.00751139	-3.75901	Ischemic Stroke 24 to 48 h (TP2) down vs. VRFC (TP0)
ENSG00000137478.14	FCHSD2	protein coding	0.00752799	-1.44787	Ischemic Stroke 24 to 48 h (TP2) down vs. VRFC (TP0)
ENSG00000168591.15	TMUB2	protein coding	0.00753623	-1.47562	Ischemic Stroke 24 to 48 h (TP2) down vs. VRFC (TP0)
ENSG00000159884.11	CCDC107	protein coding	0.00758021	-2.11753	Ischemic Stroke 24 to 48 h (TP2) down vs. VRFC (TP0)
ENSG00000106636.7	YKT6	protein coding	0.00758133	-1.60986	Ischemic Stroke 24 to 48 h (TP2) down vs. VRFC (TP0)
ENSG00000247950.6	SEC24B-AS1	antisense	0.00760761	-1847.82	Ischemic Stroke 24 to 48 h (TP2) down vs. VRFC (TP0)
ENSG00000101473.16	ACOT8	protein coding	0.00760909	-2.0769	Ischemic Stroke 24 to 48 h (TP2) down vs. VRFC (TP0)
ENSG00000100504.16	PYGL	protein coding	0.00765157	-1.76569	Ischemic Stroke 24 to 48 h (TP2) down vs. VRFC (TP0)
ENSG00000255621.1	RP11-377D9.3	lincRNA	0.00766632	-2490200	Ischemic Stroke 24 to 48 h (TP2) down vs. VRFC (TP0)
ENSG00000244502.2	HDAC11-AS1	antisense	0.00776649	-1049910	Ischemic Stroke 24 to 48 h (TP2) down vs. VRFC (TP0)
ENSG00000198624.12	CCDC69	protein coding	0.00782352	-1.49344	Ischemic Stroke 24 to 48 h (TP2) down vs. VRFC (TP0)
ENSG00000100239.15	PPP6R2	protein coding	0.00784939	-1.6082	Ischemic Stroke 24 to 48 h (TP2) down vs. VRFC (TP0)
ENSG00000143382.14	ADAMTSL4	protein coding	0.00787453	-2.19076	Ischemic Stroke 24 to 48 h (TP2) down vs. VRFC (TP0)
ENSG00000196405.12	EVL	protein coding	0.00796702	3.18741	Ischemic Stroke 24 to 48 h (TP2) up vs. VRFC (TP0)
ENSG00000073921.17	PICALM	protein coding	0.00797222	-1.48533	Ischemic Stroke 24 to 48 h (TP2) down vs. VRFC (TP0)
ENSG00000106069.20	CHN2	protein coding	0.00801814	-2.17248	Ischemic Stroke 24 to 48 h (TP2) down vs. VRFC (TP0)
ENSG00000060138.12	YBX3	protein coding	0.00806112	-1.68245	Ischemic Stroke 24 to 48 h (TP2) down vs. VRFC (TP0)
ENSG00000153814.11	JAZF1	protein coding	0.00808925	-1.86784	Ischemic Stroke 24 to 48 h (TP2) down vs. VRFC (TP0)
ENSG00000255031.5	RP11-802E16.3	antisense	0.00816597	-2.26022	Ischemic Stroke 24 to 48 h (TP2) down vs. VRFC (TP0)
ENSG00000227032.1	RP11-34E5.4	processed pseudogene	0.00818851	-2.77251	Ischemic Stroke 24 to 48 h (TP2) down vs. VRFC (TP0)
ENSG00000038427.15	VCAN	protein coding	0.00822902	-1.93746	Ischemic Stroke 24 to 48 h (TP2) down vs. VRFC (TP0)
ENSG00000104714.13	ERICH1	protein coding	0.00822941	-1.87713	Ischemic Stroke 24 to 48 h (TP2) down vs. VRFC (TP0)
ENSG00000103994.16	ZNF106	protein coding	0.00825675	-1.45638	Ischemic Stroke 24 to 48 h (TP2) down vs. VRFC (TP0)
ENSG00000121807.5	CCR2	protein coding	0.00826124	-2.0576	Ischemic Stroke 24 to 48 h (TP2) down vs. VRFC (TP0)
ENSG00000123643.12	SLC36A1	protein coding	0.00833178	-1.65449	Ischemic Stroke 24 to 48 h (TP2) down vs. VRFC (TP0)
ENSG00000137814.9	HAUS2	protein coding	0.00836561	-2.2593	Ischemic Stroke 24 to 48 h (TP2) down vs. VRFC (TP0)
ENSG00000125810.9	CD93	protein coding	0.00836705	-1.84203	Ischemic Stroke 24 to 48 h (TP2) down vs. VRFC (TP0)
ENSG00000278993.1	RP3-424M6.4	TEC	0.00841512	-3644.8	Ischemic Stroke 24 to 48 h (TP2) down vs. VRFC (TP0)
ENSG00000279276.1	CTA-345G4.1	TEC	0.00852493	-3.48716	Ischemic Stroke 24 to 48 h (TP2) down vs. VRFC (TP0)
ENSG00000116473.14	RAP1A	protein coding	0.00852556	-1.55614	Ischemic Stroke 24 to 48 h (TP2) down vs. VRFC (TP0)
ENSG00000221994.10	ZNF630	protein coding	0.00852844	-4.14305	Ischemic Stroke 24 to 48 h (TP2) down vs. VRFC (TP0)
ENSG00000197622.12	CDC42SE1	protein coding	0.00856255	-1.38864	Ischemic Stroke 24 to 48 h (TP2) down vs. VRFC (TP0)
ENSG00000143207.19	RFWD2	protein coding	0.00859515	-1.61209	Ischemic Stroke 24 to 48 h (TP2) down vs. VRFC (TP0)
ENSG00000279202.1	CTA-113A6.1	TEC	0.00860175	-3.93668	Ischemic Stroke 24 to 48 h (TP2) down vs. VRFC (TP0)
ENSG00000112290.12	WASF1	protein coding	0.00865095	-5.22015	Ischemic Stroke 24 to 48 h (TP2) down vs. VRFC (TP0)
ENSG00000102882.11	MAPK3	protein coding	0.00866436	-1.6395	Ischemic Stroke 24 to 48 h (TP2) down vs. VRFC (TP0)
ENSG00000171055.14	FEZ2	protein coding	0.00866555	-1.58815	Ischemic Stroke 24 to 48 h (TP2) down vs. VRFC (TP0)
ENSG00000141298.17	SSH2	protein coding	0.00869452	-1.65571	Ischemic Stroke 24 to 48 h (TP2) down vs. VRFC (TP0)
ENSG00000252456.1	RNA5SP434	rRNA	0.00870072	-7.34082	Ischemic Stroke 24 to 48 h (TP2) down vs. VRFC (TP0)
ENSG00000118263.14	KLF7	protein coding	0.00871108	-1.52549	Ischemic Stroke 24 to 48 h (TP2) down vs. VRFC (TP0)
ENSG00000140995.16	DEF8	protein coding	0.00872367	-1.74096	Ischemic Stroke 24 to 48 h (TP2) down vs. VRFC (TP0)
ENSG00000114126.17	TFDP2	protein coding	0.00879645	2.99201	Ischemic Stroke 24 to 48 h (TP2) up vs. VRFC (TP0)
ENSG00000198113.2	TOR4A	protein coding	0.00880549	-1.89734	Ischemic Stroke 24 to 48 h (TP2) down vs. VRFC (TP0)
ENSG00000239569.3	KMT2E-AS1	antisense	0.00882311	-2.44258	Ischemic Stroke 24 to 48 h (TP2) down vs. VRFC (TP0)
ENSG00000142347.16	MYO1F	protein coding	0.00885333	-1.62013	Ischemic Stroke 24 to 48 h (TP2) down vs. VRFC (TP0)
ENSG00000248275.1	TRIM52-AS1	processed transcript	0.0088729	-3.61012	Ischemic Stroke 24 to 48 h (TP2) down vs. VRFC (TP0)
ENSG00000101193.7	GID8	protein coding	0.00890775	-1.55882	Ischemic Stroke 24 to 48 h (TP2) down vs. VRFC (TP0)
ENSG00000171302.16	CANT1	protein coding	0.00902721	-1.59175	Ischemic Stroke 24 to 48 h (TP2) down vs. VRFC (TP0)
ENSG00000010327.10	STAB1	protein coding	0.00913963	-2.33537	Ischemic Stroke 24 to 48 h (TP2) down vs. VRFC (TP0)
ENSG00000130560.8	UBAC1	protein coding	0.00919951	-1.56431	Ischemic Stroke 24 to 48 h (TP2) down vs. VRFC (TP0)
ENSG00000204839.8	MROH6	protein coding	0.00920981	-2.35076	Ischemic Stroke 24 to 48 h (TP2) down vs. VRFC (TP0)
ENSG00000105443.13	CYTH2	protein coding	0.0092754	-1.92617	Ischemic Stroke 24 to 48 h (TP2) down vs. VRFC (TP0)
ENSG00000196072.11	BLOC1S2	protein coding	0.00930678	-2.30607	Ischemic Stroke 24 to 48 h (TP2) down vs. VRFC (TP0)
ENSG00000251023.1	RP11-549J18.1	sense intronic	0.00934173	-3.73407	Ischemic Stroke 24 to 48 h (TP2) down vs. VRFC (TP0)
ENSG00000272555.1	RP11-459I19.1	lincRNA	0.00935987	-6.75827	Ischemic Stroke 24 to 48 h (TP2) down vs. VRFC (TP0)
ENSG00000237765.6	FAM200B	protein coding	0.00939697	-1.73292	Ischemic Stroke 24 to 48 h (TP2) down vs. VRFC (TP0)
ENSG00000100097.11	LGALS1	protein coding	0.00942601	-1.82096	Ischemic Stroke 24 to 48 h (TP2) down vs. VRFC (TP0)
ENSG00000033327.12	GAB2	protein coding	0.00946638	-1.62933	Ischemic Stroke 24 to 48 h (TP2) down vs. VRFC (TP0)
ENSG00000270190.1	RP11-803D5.4	lincRNA	0.00947173	-2187.95	Ischemic Stroke 24 to 48 h (TP2) down vs. VRFC (TP0)
ENSG00000160785.13	SLC25A44	protein coding	0.00947519	-1.37906	Ischemic Stroke 24 to 48 h (TP2) down vs. VRFC (TP0)
ENSG00000255491.2	RP11-1082L8.3	lincRNA	0.00948274	-543.026	Ischemic Stroke 24 to 48 h (TP2) down vs. VRFC (TP0)
ENSG00000198585.11	NUDT16	protein coding	0.0095384	-1.72498	Ischemic Stroke 24 to 48 h (TP2) down vs. VRFC (TP0)
ENSG00000166145.14	SPINT1	protein coding	0.00954736	-2.04049	Ischemic Stroke 24 to 48 h (TP2) down vs. VRFC (TP0)
ENSG00000213197.3	AC012066.1	processed pseudogene	0.00955585	-10281.5	Ischemic Stroke 24 to 48 h (TP2) down vs. VRFC (TP0)
ENSG00000264522.5	OTUD7B	protein coding	0.00956977	22671.7	Ischemic Stroke 24 to 48 h (TP2) up vs. VRFC (TP0)
ENSG00000065615.13	CYB5R4	protein coding	0.00962153	-1.53212	Ischemic Stroke 24 to 48 h (TP2) down vs. VRFC (TP0)
ENSG00000135404.11	CD63	protein coding	0.00964433	-1.98033	Ischemic Stroke 24 to 48 h (TP2) down vs. VRFC (TP0)
ENSG00000105723.11	GSK3A	protein coding	0.00965742	-1.4582	Ischemic Stroke 24 to 48 h (TP2) down vs. VRFC (TP0)
ENSG00000011198.7	ABHD5	protein coding	0.00967447	-1.94553	Ischemic Stroke 24 to 48 h (TP2) down vs. VRFC (TP0)
ENSG00000251143.1	RP11-849H4.4	antisense	0.00971064	-3.23643	Ischemic Stroke 24 to 48 h (TP2) down vs. VRFC (TP0)
ENSG00000235513.1	RP4-756G23.5	antisense	0.00972544	-1245.59	Ischemic Stroke 24 to 48 h (TP2) down vs. VRFC (TP0)
ENSG00000168297.15	PXK	protein coding	0.00973716	-1.67746	Ischemic Stroke 24 to 48 h (TP2) down vs. VRFC (TP0)
ENSG00000163597.14	SNHG16	processed transcript	0.00973725	1.77604	Ischemic Stroke 24 to 48 h (TP2) up vs. VRFC (TP0)
ENSG00000142409.5	ZNF787	protein coding	0.00975225	-1.92366	Ischemic Stroke 24 to 48 h (TP2) down vs. VRFC (TP0)
ENSG00000250305.8	KIAA1456	protein coding	0.00977335	-2865.88	Ischemic Stroke 24 to 48 h (TP2) down vs. VRFC (TP0)
ENSG00000174744.13	BRMS1	protein coding	0.00979778	-1.59971	Ischemic Stroke 24 to 48 h (TP2) down vs. VRFC (TP0)
ENSG00000027697.13	IFNGR1	protein coding	0.00980845	-1.92469	Ischemic Stroke 24 to 48 h (TP2) down vs. VRFC (TP0)
ENSG00000118518.15	RNF146	protein coding	0.00982424	-1.84829	Ischemic Stroke 24 to 48 h (TP2) down vs. VRFC (TP0)
ENSG00000122705.16	CLTA	protein coding	0.00991147	-1.58983	Ischemic Stroke 24 to 48 h (TP2) down vs. VRFC (TP0)
ENSG00000163913.11	IFT122	protein coding	0.00993752	-1.88427	Ischemic Stroke 24 to 48 h (TP2) down vs. VRFC (TP0)
ENSG00000279544.1	AL133243.4	TEC	0.0100139	-3.27742	Ischemic Stroke 24 to 48 h (TP2) down vs. VRFC (TP0)
ENSG00000112062.10	MAPK14	protein coding	0.0100234	-1.63017	Ischemic Stroke 24 to 48 h (TP2) down vs. VRFC (TP0)
ENSG00000142669.14	SH3BGRL3	protein coding	0.0102293	-1.51781	Ischemic Stroke 24 to 48 h (TP2) down vs. VRFC (TP0)
ENSG00000137312.14	FLOT1	protein coding	0.0102943	-1.81188	Ischemic Stroke 24 to 48 h (TP2) down vs. VRFC (TP0)
ENSG00000166797.10	FAM96A	protein coding	0.0103251	-1.79718	Ischemic Stroke 24 to 48 h (TP2) down vs. VRFC (TP0)
ENSG00000174903.15	RAB1B	protein coding	0.0103545	-1.38084	Ischemic Stroke 24 to 48 h (TP2) down vs. VRFC (TP0)
ENSG00000143452.15	HORMAD1	protein coding	0.0103812	-3.04442	Ischemic Stroke 24 to 48 h (TP2) down vs. VRFC (TP0)
ENSG00000160219.11	GAB3	protein coding	0.0103907	-1.47955	Ischemic Stroke 24 to 48 h (TP2) down vs. VRFC (TP0)
ENSG00000048471.13	SNX29	protein coding	0.0104022	-1.61742	Ischemic Stroke 24 to 48 h (TP2) down vs. VRFC (TP0)
ENSG00000156052.10	GNAQ	protein coding	0.0104535	-1.43636	Ischemic Stroke 24 to 48 h (TP2) down vs. VRFC (TP0)
ENSG00000164535.14	DAGLB	protein coding	0.0104732	-1.70157	Ischemic Stroke 24 to 48 h (TP2) down vs. VRFC (TP0)
ENSG00000130766.4	SESN2	protein coding	0.010501	-1.96561	Ischemic Stroke 24 to 48 h (TP2) down vs. VRFC (TP0)
ENSG00000136870.10	ZNF189	protein coding	0.0105077	-1.91534	Ischemic Stroke 24 to 48 h (TP2) down vs. VRFC (TP0)
ENSG00000006534.15	ALDH3B1	protein coding	0.0105265	-1.75731	Ischemic Stroke 24 to 48 h (TP2) down vs. VRFC (TP0)
ENSG00000115310.17	RTN4	protein coding	0.0105853	-1.38647	Ischemic Stroke 24 to 48 h (TP2) down vs. VRFC (TP0)
ENSG00000088766.11	CRLS1	protein coding	0.0106101	-1.66727	Ischemic Stroke 24 to 48 h (TP2) down vs. VRFC (TP0)
ENSG00000248477.6	RP11-848G14.2	transcribed unprocessed pseudogene	0.0106302	-2.90702	Ischemic Stroke 24 to 48 h (TP2) down vs. VRFC (TP0)
ENSG00000172167.7	MTBP	protein coding	0.0106519	4.48836	Ischemic Stroke 24 to 48 h (TP2) up vs. VRFC (TP0)
ENSG00000158186.12	MRAS	protein coding	0.0107147	-2.63404	Ischemic Stroke 24 to 48 h (TP2) down vs. VRFC (TP0)
ENSG00000157227.12	MMP14	protein coding	0.0108034	-3.07104	Ischemic Stroke 24 to 48 h (TP2) down vs. VRFC (TP0)
ENSG00000107281.9	NPDC1	protein coding	0.0108176	-2640.75	Ischemic Stroke 24 to 48 h (TP2) down vs. VRFC (TP0)
ENSG00000139178.10	C1RL	protein coding	0.0109708	-1.85711	Ischemic Stroke 24 to 48 h (TP2) down vs. VRFC (TP0)
ENSG00000241945.7	PWP2	protein coding	0.0111301	-2.30026	Ischemic Stroke 24 to 48 h (TP2) down vs. VRFC (TP0)
ENSG00000054282.15	SDCCAG8	protein coding	0.0111305	-1.66214	Ischemic Stroke 24 to 48 h (TP2) down vs. VRFC (TP0)
ENSG00000088986.10	DYNLL1	protein coding	0.0111979	-1.64767	Ischemic Stroke 24 to 48 h (TP2) down vs. VRFC (TP0)
ENSG00000129749.3	CHRNA10	protein coding	0.0112023	-5.95061	Ischemic Stroke 24 to 48 h (TP2) down vs. VRFC (TP0)
ENSG00000130119.15	GNL3L	protein coding	0.0112207	-1.52399	Ischemic Stroke 24 to 48 h (TP2) down vs. VRFC (TP0)
ENSG00000124172.9	ATP5E	protein coding	0.0112383	-1.63	Ischemic Stroke 24 to 48 h (TP2) down vs. VRFC (TP0)
ENSG00000198892.6	SHISA4	protein coding	0.0112663	-6.68781	Ischemic Stroke 24 to 48 h (TP2) down vs. VRFC (TP0)
ENSG00000161800.12	RACGAP1	protein coding	0.0113094	-2.18075	Ischemic Stroke 24 to 48 h (TP2) down vs. VRFC (TP0)
ENSG00000108846.15	ABCC3	protein coding	0.011341	-3.61965	Ischemic Stroke 24 to 48 h (TP2) down vs. VRFC (TP0)
ENSG00000130724.8	CHMP2A	protein coding	0.0113837	-1.45662	Ischemic Stroke 24 to 48 h (TP2) down vs. VRFC (TP0)
ENSG00000138640.14	FAM13A	protein coding	0.0114294	-2.24525	Ischemic Stroke 24 to 48 h (TP2) down vs. VRFC (TP0)
ENSG00000066084.12	DIP2B	protein coding	0.0115491	-1.51181	Ischemic Stroke 24 to 48 h (TP2) down vs. VRFC (TP0)
ENSG00000135090.13	TAOK3	protein coding	0.0115986	-1.41254	Ischemic Stroke 24 to 48 h (TP2) down vs. VRFC (TP0)
ENSG00000163870.14	TPRA1	protein coding	0.0116257	-1.67478	Ischemic Stroke 24 to 48 h (TP2) down vs. VRFC (TP0)
ENSG00000197006.13	METTL9	protein coding	0.011659	-1.49871	Ischemic Stroke 24 to 48 h (TP2) down vs. VRFC (TP0)
ENSG00000200816.1	SNORA38	snoRNA	0.011753	-3.71466	Ischemic Stroke 24 to 48 h (TP2) down vs. VRFC (TP0)
ENSG00000119771.14	KLHL29	protein coding	0.0117697	1027040	Ischemic Stroke 24 to 48 h (TP2) up vs. VRFC (TP0)
ENSG00000135720.12	DYNC1LI2	protein coding	0.0118325	-1.4921	Ischemic Stroke 24 to 48 h (TP2) down vs. VRFC (TP0)
ENSG00000105639.18	JAK3	protein coding	0.0118472	-2.25164	Ischemic Stroke 24 to 48 h (TP2) down vs. VRFC (TP0)
ENSG00000169032.9	MAP2K1	protein coding	0.0118589	-1.46575	Ischemic Stroke 24 to 48 h (TP2) down vs. VRFC (TP0)
ENSG00000230510.6	PPP5D1	protein coding	0.0118855	-6.09784	Ischemic Stroke 24 to 48 h (TP2) down vs. VRFC (TP0)
ENSG00000164088.17	PPM1M	protein coding	0.0119326	-1.58062	Ischemic Stroke 24 to 48 h (TP2) down vs. VRFC (TP0)
ENSG00000224972.1	RP11-403H13.1	sense intronic	0.011933	-6.02373	Ischemic Stroke 24 to 48 h (TP2) down vs. VRFC (TP0)
ENSG00000174944.8	P2RY14	protein coding	0.0119549	-3366.48	Ischemic Stroke 24 to 48 h (TP2) down vs. VRFC (TP0)
ENSG00000118689.14	FOXO3	protein coding	0.0119848	-1.43418	Ischemic Stroke 24 to 48 h (TP2) down vs. VRFC (TP0)
ENSG00000270441.1	RP11-694I15.7	unprocessed pseudogene	0.0120324	-5.59657	Ischemic Stroke 24 to 48 h (TP2) down vs. VRFC (TP0)
ENSG00000258632.2	RP11-354B3.1	processed pseudogene	0.0120692	-136349	Ischemic Stroke 24 to 48 h (TP2) down vs. VRFC (TP0)
ENSG00000241468.7	ATP5J2	protein coding	0.0121284	-1.81542	Ischemic Stroke 24 to 48 h (TP2) down vs. VRFC (TP0)
ENSG00000142733.14	MAP3K6	protein coding	0.0121616	-2.3118	Ischemic Stroke 24 to 48 h (TP2) down vs. VRFC (TP0)
ENSG00000148290.9	SURF1	protein coding	0.0121694	-2.18241	Ischemic Stroke 24 to 48 h (TP2) down vs. VRFC (TP0)
ENSG00000005238.19	FAM214B	protein coding	0.0121908	-1.6202	Ischemic Stroke 24 to 48 h (TP2) down vs. VRFC (TP0)
ENSG00000012779.10	ALOX5	protein coding	0.0122144	-1.62234	Ischemic Stroke 24 to 48 h (TP2) down vs. VRFC (TP0)
ENSG00000107882.11	SUFU	protein coding	0.0122298	-1.59019	Ischemic Stroke 24 to 48 h (TP2) down vs. VRFC (TP0)
ENSG00000143624.13	INTS3	protein coding	0.0122425	-1.50054	Ischemic Stroke 24 to 48 h (TP2) down vs. VRFC (TP0)
ENSG00000107897.18	ACBD5	protein coding	0.0123628	-1.57903	Ischemic Stroke 24 to 48 h (TP2) down vs. VRFC (TP0)
ENSG00000123636.17	BAZ2B	protein coding	0.012391	-1.56436	Ischemic Stroke 24 to 48 h (TP2) down vs. VRFC (TP0)
ENSG00000148834.12	GSTO1	protein coding	0.0124736	-1.70349	Ischemic Stroke 24 to 48 h (TP2) down vs. VRFC (TP0)
ENSG00000162923.14	WDR26	protein coding	0.0124869	-1.39327	Ischemic Stroke 24 to 48 h (TP2) down vs. VRFC (TP0)
ENSG00000197008.9	ZNF138	protein coding	0.0125168	3.64672	Ischemic Stroke 24 to 48 h (TP2) up vs. VRFC (TP0)
ENSG00000168936.10	TMEM129	protein coding	0.0125384	-1.70029	Ischemic Stroke 24 to 48 h (TP2) down vs. VRFC (TP0)
ENSG00000144567.10	FAM134A	protein coding	0.0125543	-1.42385	Ischemic Stroke 24 to 48 h (TP2) down vs. VRFC (TP0)
ENSG00000135446.16	CDK4	protein coding	0.0125596	2.03087	Ischemic Stroke 24 to 48 h (TP2) up vs. VRFC (TP0)
ENSG00000141378.14	PTRH2	protein coding	0.0125707	-2.09512	Ischemic Stroke 24 to 48 h (TP2) down vs. VRFC (TP0)
ENSG00000183723.12	CMTM4	protein coding	0.0126008	-1.9699	Ischemic Stroke 24 to 48 h (TP2) down vs. VRFC (TP0)
ENSG00000004399.12	PLXND1	protein coding	0.0126625	-1.89273	Ischemic Stroke 24 to 48 h (TP2) down vs. VRFC (TP0)
ENSG00000099338.22	CATSPERG	protein coding	0.0126826	-2.42007	Ischemic Stroke 24 to 48 h (TP2) down vs. VRFC (TP0)
ENSG00000182541.17	LIMK2	protein coding	0.0126898	-2.32157	Ischemic Stroke 24 to 48 h (TP2) down vs. VRFC (TP0)
ENSG00000075420.12	FNDC3B	protein coding	0.0126973	-1.54194	Ischemic Stroke 24 to 48 h (TP2) down vs. VRFC (TP0)
ENSG00000188559.13	RALGAPA2	protein coding	0.0127055	-1.50506	Ischemic Stroke 24 to 48 h (TP2) down vs. VRFC (TP0)
ENSG00000163590.13	PPM1L	protein coding	0.0127594	-1.72836	Ischemic Stroke 24 to 48 h (TP2) down vs. VRFC (TP0)
ENSG00000198909.7	MAP3K3	protein coding	0.0127713	-1.49882	Ischemic Stroke 24 to 48 h (TP2) down vs. VRFC (TP0)
ENSG00000110851.11	PRDM4	protein coding	0.0128104	-1.5006	Ischemic Stroke 24 to 48 h (TP2) down vs. VRFC (TP0)
ENSG00000167995.15	BEST1	protein coding	0.0128104	-1.77156	Ischemic Stroke 24 to 48 h (TP2) down vs. VRFC (TP0)
ENSG00000250508.1	RP11-757G1.6	lincRNA	0.0128272	-85889.6	Ischemic Stroke 24 to 48 h (TP2) down vs. VRFC (TP0)
ENSG00000184060.10	ADAP2	protein coding	0.0128569	-1.80781	Ischemic Stroke 24 to 48 h (TP2) down vs. VRFC (TP0)
ENSG00000101265.15	RASSF2	protein coding	0.012881	-1.50697	Ischemic Stroke 24 to 48 h (TP2) down vs. VRFC (TP0)
ENSG00000089159.16	PXN	protein coding	0.0128865	-1.54404	Ischemic Stroke 24 to 48 h (TP2) down vs. VRFC (TP0)
ENSG00000099785.10	MARCH2	protein coding	0.012918	-1.65686	Ischemic Stroke 24 to 48 h (TP2) down vs. VRFC (TP0)
ENSG00000187796.13	CARD9	protein coding	0.0129253	-1.99761	Ischemic Stroke 24 to 48 h (TP2) down vs. VRFC (TP0)
ENSG00000060558.3	GNA15	protein coding	0.0129283	-1.80446	Ischemic Stroke 24 to 48 h (TP2) down vs. VRFC (TP0)
ENSG00000197928.10	ZNF677	protein coding	0.0129411	5.27146	Ischemic Stroke 24 to 48 h (TP2) up vs. VRFC (TP0)
ENSG00000108788.11	MLX	protein coding	0.0129525	-1.43294	Ischemic Stroke 24 to 48 h (TP2) down vs. VRFC (TP0)
ENSG00000279098.1	RP11-15B17.4	TEC	0.0129876	-446.576	Ischemic Stroke 24 to 48 h (TP2) down vs. VRFC (TP0)
ENSG00000167395.10	ZNF646	protein coding	0.0129982	-1.39731	Ischemic Stroke 24 to 48 h (TP2) down vs. VRFC (TP0)
ENSG00000135842.16	FAM129A	protein coding	0.0130213	-1.97216	Ischemic Stroke 24 to 48 h (TP2) down vs. VRFC (TP0)
ENSG00000128594.7	LRRC4	protein coding	0.0130534	-2.90133	Ischemic Stroke 24 to 48 h (TP2) down vs. VRFC (TP0)
ENSG00000258472.8	RP11-192H23.4	protein coding	0.013071	-2.64644	Ischemic Stroke 24 to 48 h (TP2) down vs. VRFC (TP0)
ENSG00000181220.15	ZNF746	protein coding	0.0130816	-1.46027	Ischemic Stroke 24 to 48 h (TP2) down vs. VRFC (TP0)
ENSG00000280064.1	RP11-205M5.3	TEC	0.0131205	-10091.9	Ischemic Stroke 24 to 48 h (TP2) down vs. VRFC (TP0)
ENSG00000159216.18	RUNX1	protein coding	0.0131312	-1.51121	Ischemic Stroke 24 to 48 h (TP2) down vs. VRFC (TP0)
ENSG00000126246.9	IGFLR1	protein coding	0.0131543	-2.97308	Ischemic Stroke 24 to 48 h (TP2) down vs. VRFC (TP0)
ENSG00000131171.12	SH3BGRL	protein coding	0.013173	-1.6377	Ischemic Stroke 24 to 48 h (TP2) down vs. VRFC (TP0)
ENSG00000277369.1	RP11-486I11.2	lincRNA	0.0132319	-4.41097	Ischemic Stroke 24 to 48 h (TP2) down vs. VRFC (TP0)
ENSG00000076053.10	RBM7	protein coding	0.0132484	-1.6806	Ischemic Stroke 24 to 48 h (TP2) down vs. VRFC (TP0)
ENSG00000150337.13	FCGR1A	protein coding	0.0133432	-3.16429	Ischemic Stroke 24 to 48 h (TP2) down vs. VRFC (TP0)
ENSG00000052126.14	PLEKHA5	protein coding	0.0134601	-3.60969	Ischemic Stroke 24 to 48 h (TP2) down vs. VRFC (TP0)
ENSG00000101445.9	PPP1R16B	protein coding	0.0135108	11.9175	Ischemic Stroke 24 to 48 h (TP2) up vs. VRFC (TP0)
ENSG00000239040.1	Y RNA	misc RNA	0.0135759	-3.80197	Ischemic Stroke 24 to 48 h (TP2) down vs. VRFC (TP0)
ENSG00000233885.7	YEATS2-AS1	antisense	0.0136156	-103.345	Ischemic Stroke 24 to 48 h (TP2) down vs. VRFC (TP0)
ENSG00000275036.1	MIR8086	miRNA	0.0136573	-755183	Ischemic Stroke 24 to 48 h (TP2) down vs. VRFC (TP0)
ENSG00000116266.10	STXBP3	protein coding	0.0136621	-1.5896	Ischemic Stroke 24 to 48 h (TP2) down vs. VRFC (TP0)
ENSG00000183762.12	KREMEN1	protein coding	0.0136966	-152.123	Ischemic Stroke 24 to 48 h (TP2) down vs. VRFC (TP0)
ENSG00000111237.18	VPS29	protein coding	0.0137175	-1.47777	Ischemic Stroke 24 to 48 h (TP2) down vs. VRFC (TP0)
ENSG00000124126.13	PREX1	protein coding	0.0137339	-1.44138	Ischemic Stroke 24 to 48 h (TP2) down vs. VRFC (TP0)
ENSG00000274925.1	CTD-2547G23.4	lincRNA	0.0137343	-2.59357	Ischemic Stroke 24 to 48 h (TP2) down vs. VRFC (TP0)
ENSG00000179222.17	MAGED1	protein coding	0.0137645	2.80287	Ischemic Stroke 24 to 48 h (TP2) up vs. VRFC (TP0)
ENSG00000091106.18	NLRC4	protein coding	0.0137856	-1.90296	Ischemic Stroke 24 to 48 h (TP2) down vs. VRFC (TP0)
ENSG00000159348.12	CYB5R1	protein coding	0.013903	-1.73911	Ischemic Stroke 24 to 48 h (TP2) down vs. VRFC (TP0)
ENSG00000166272.16	WBP1L	protein coding	0.0139589	-1.38329	Ischemic Stroke 24 to 48 h (TP2) down vs. VRFC (TP0)
ENSG00000178996.13	SNX18	protein coding	0.0139743	-1.56572	Ischemic Stroke 24 to 48 h (TP2) down vs. VRFC (TP0)
ENSG00000266896.1	RP1-266L20.9	sense intronic	0.0139821	-93.2874	Ischemic Stroke 24 to 48 h (TP2) down vs. VRFC (TP0)
ENSG00000100300.17	TSPO	protein coding	0.0140316	-1.72226	Ischemic Stroke 24 to 48 h (TP2) down vs. VRFC (TP0)
ENSG00000264456.1	RP11-848P1.2	sense intronic	0.0140759	-2.64849	Ischemic Stroke 24 to 48 h (TP2) down vs. VRFC (TP0)
ENSG00000230778.1	ANKRD63	protein coding	0.0140895	-109866	Ischemic Stroke 24 to 48 h (TP2) down vs. VRFC (TP0)
ENSG00000231794.5	AC009542.2	antisense	0.0141008	-1403.74	Ischemic Stroke 24 to 48 h (TP2) down vs. VRFC (TP0)
ENSG00000104324.15	CPQ	protein coding	0.0141388	-1.52619	Ischemic Stroke 24 to 48 h (TP2) down vs. VRFC (TP0)
ENSG00000132205.10	EMILIN2	protein coding	0.0141559	-1.54798	Ischemic Stroke 24 to 48 h (TP2) down vs. VRFC (TP0)
ENSG00000214941.7	ZSWIM7	protein coding	0.0141565	-1.8313	Ischemic Stroke 24 to 48 h (TP2) down vs. VRFC (TP0)
ENSG00000172331.11	BPGM	protein coding	0.0142048	2.25021	Ischemic Stroke 24 to 48 h (TP2) up vs. VRFC (TP0)
ENSG00000280198.1	RP11-384M20.1	TEC	0.0142188	-118.578	Ischemic Stroke 24 to 48 h (TP2) down vs. VRFC (TP0)
ENSG00000100902.10	PSMA6	protein coding	0.0142812	-2.78112	Ischemic Stroke 24 to 48 h (TP2) down vs. VRFC (TP0)
ENSG00000014216.15	CAPN1	protein coding	0.0143369	-1.37092	Ischemic Stroke 24 to 48 h (TP2) down vs. VRFC (TP0)
ENSG00000143437.20	ARNT	protein coding	0.0143851	-1.39732	Ischemic Stroke 24 to 48 h (TP2) down vs. VRFC (TP0)
ENSG00000230724.9	LINC01001	lincRNA	0.0144292	-3.12486	Ischemic Stroke 24 to 48 h (TP2) down vs. VRFC (TP0)
ENSG00000196312.12	MFSD14C	protein coding	0.0144426	-1.92099	Ischemic Stroke 24 to 48 h (TP2) down vs. VRFC (TP0)
ENSG00000103174.11	NAGPA	protein coding	0.0144542	-1.57901	Ischemic Stroke 24 to 48 h (TP2) down vs. VRFC (TP0)
ENSG00000100442.10	FKBP3	protein coding	0.0144732	-1.95678	Ischemic Stroke 24 to 48 h (TP2) down vs. VRFC (TP0)
ENSG00000180773.14	SLC36A4	protein coding	0.014503	-1.51876	Ischemic Stroke 24 to 48 h (TP2) down vs. VRFC (TP0)
ENSG00000213719.8	CLIC1	protein coding	0.0145112	-1.65658	Ischemic Stroke 24 to 48 h (TP2) down vs. VRFC (TP0)
ENSG00000101152.10	DNAJC5	protein coding	0.0145541	-1.53023	Ischemic Stroke 24 to 48 h (TP2) down vs. VRFC (TP0)
ENSG00000257534.1	RP11-834C11.10	lincRNA	0.0145797	-638712	Ischemic Stroke 24 to 48 h (TP2) down vs. VRFC (TP0)
ENSG00000132763.14	MMACHC	protein coding	0.0146012	-3.41383	Ischemic Stroke 24 to 48 h (TP2) down vs. VRFC (TP0)
ENSG00000099804.8	CDC34	protein coding	0.0148172	-1.92414	Ischemic Stroke 24 to 48 h (TP2) down vs. VRFC (TP0)
ENSG00000237441.9	RGL2	protein coding	0.0148203	-1.51237	Ischemic Stroke 24 to 48 h (TP2) down vs. VRFC (TP0)
ENSG00000279814.1	RP11-399K21.12	TEC	0.014875	-4.1086	Ischemic Stroke 24 to 48 h (TP2) down vs. VRFC (TP0)
ENSG00000197081.12	IGF2R	protein coding	0.0148828	-1.66936	Ischemic Stroke 24 to 48 h (TP2) down vs. VRFC (TP0)
ENSG00000279356.1	RP11-429P3.8	TEC	0.0149221	-4.65355	Ischemic Stroke 24 to 48 h (TP2) down vs. VRFC (TP0)
ENSG00000131323.14	TRAF3	protein coding	0.0149798	-1.62919	Ischemic Stroke 24 to 48 h (TP2) down vs. VRFC (TP0)
ENSG00000170365.9	SMAD1	protein coding	0.0149831	-2.64638	Ischemic Stroke 24 to 48 h (TP2) down vs. VRFC (TP0)
ENSG00000059377.15	TBXAS1	protein coding	0.0150007	-1.64145	Ischemic Stroke 24 to 48 h (TP2) down vs. VRFC (TP0)
ENSG00000196663.15	TECPR2	protein coding	0.0150023	-1.69334	Ischemic Stroke 24 to 48 h (TP2) down vs. VRFC (TP0)
ENSG00000186230.6	ZNF749	protein coding	0.0150752	7.83034	Ischemic Stroke 24 to 48 h (TP2) up vs. VRFC (TP0)
ENSG00000068024.16	HDAC4	protein coding	0.0150906	-1.81251	Ischemic Stroke 24 to 48 h (TP2) down vs. VRFC (TP0)
ENSG00000180353.10	HCLS1	protein coding	0.0151607	-1.35368	Ischemic Stroke 24 to 48 h (TP2) down vs. VRFC (TP0)
ENSG00000257495.5	KRT73-AS1	antisense	0.0151936	4335.06	Ischemic Stroke 24 to 48 h (TP2) up vs. VRFC (TP0)
ENSG00000106829.18	TLE4	protein coding	0.0151952	-1.4223	Ischemic Stroke 24 to 48 h (TP2) down vs. VRFC (TP0)
ENSG00000116017.10	ARID3A	protein coding	0.0152039	-1.63392	Ischemic Stroke 24 to 48 h (TP2) down vs. VRFC (TP0)
ENSG00000143318.12	CASQ1	protein coding	0.015262	390616	Ischemic Stroke 24 to 48 h (TP2) up vs. VRFC (TP0)
ENSG00000175203.15	DCTN2	protein coding	0.0153113	-1.3838	Ischemic Stroke 24 to 48 h (TP2) down vs. VRFC (TP0)
ENSG00000188641.12	DPYD	protein coding	0.0153448	-1.48694	Ischemic Stroke 24 to 48 h (TP2) down vs. VRFC (TP0)
ENSG00000141497.13	ZMYND15	protein coding	0.0153543	-3.4571	Ischemic Stroke 24 to 48 h (TP2) down vs. VRFC (TP0)
ENSG00000078124.11	ACER3	protein coding	0.0154227	-1.66808	Ischemic Stroke 24 to 48 h (TP2) down vs. VRFC (TP0)
ENSG00000141543.9	EIF4A3	protein coding	0.0154957	-1.4925	Ischemic Stroke 24 to 48 h (TP2) down vs. VRFC (TP0)
ENSG00000223891.5	OSER1-AS1	lincRNA	0.0155167	1216.84	Ischemic Stroke 24 to 48 h (TP2) up vs. VRFC (TP0)
ENSG00000100365.14	NCF4	protein coding	0.0155354	-1.75756	Ischemic Stroke 24 to 48 h (TP2) down vs. VRFC (TP0)
ENSG00000228280.1	RP11-367B6.2	sense intronic	0.0155487	-2.87847	Ischemic Stroke 24 to 48 h (TP2) down vs. VRFC (TP0)
ENSG00000110448.10	CD5	protein coding	0.015558	1579.25	Ischemic Stroke 24 to 48 h (TP2) up vs. VRFC (TP0)
ENSG00000237803.5	LINC00211	lincRNA	0.0156488	-5.31469	Ischemic Stroke 24 to 48 h (TP2) down vs. VRFC (TP0)
ENSG00000237037.9	NDUFA6-AS1	processed transcript	0.0156918	-3.30953	Ischemic Stroke 24 to 48 h (TP2) down vs. VRFC (TP0)
ENSG00000153317.14	ASAP1	protein coding	0.0157143	-1.43014	Ischemic Stroke 24 to 48 h (TP2) down vs. VRFC (TP0)
ENSG00000169554.17	ZEB2	protein coding	0.015806	-1.76741	Ischemic Stroke 24 to 48 h (TP2) down vs. VRFC (TP0)
ENSG00000166912.16	MTMR10	protein coding	0.0158162	-1.40595	Ischemic Stroke 24 to 48 h (TP2) down vs. VRFC (TP0)
ENSG00000121316.10	PLBD1	protein coding	0.0158897	-2.2213	Ischemic Stroke 24 to 48 h (TP2) down vs. VRFC (TP0)
ENSG00000237135.1	DDX10P1	processed pseudogene	0.0159391	-3.00147	Ischemic Stroke 24 to 48 h (TP2) down vs. VRFC (TP0)
ENSG00000188315.7	C3orf62	protein coding	0.015962	-1.85215	Ischemic Stroke 24 to 48 h (TP2) down vs. VRFC (TP0)
ENSG00000268903.1	RP11-34P13.15	processed pseudogene	0.015996	-3.89482	Ischemic Stroke 24 to 48 h (TP2) down vs. VRFC (TP0)
ENSG00000100034.13	PPM1F	protein coding	0.0160052	-1.62373	Ischemic Stroke 24 to 48 h (TP2) down vs. VRFC (TP0)
ENSG00000180071.19	ANKRD18A	protein coding	0.0160874	611142	Ischemic Stroke 24 to 48 h (TP2) up vs. VRFC (TP0)
ENSG00000119227.7	PIGZ	protein coding	0.0161014	-4.68474	Ischemic Stroke 24 to 48 h (TP2) down vs. VRFC (TP0)
ENSG00000119457.7	SLC46A2	protein coding	0.0161842	-2.02466	Ischemic Stroke 24 to 48 h (TP2) down vs. VRFC (TP0)
ENSG00000104517.12	UBR5	protein coding	0.0161962	-1.31575	Ischemic Stroke 24 to 48 h (TP2) down vs. VRFC (TP0)
ENSG00000232807.2	RP11-536K7.3	antisense	0.0162616	-4.1261	Ischemic Stroke 24 to 48 h (TP2) down vs. VRFC (TP0)
ENSG00000071859.14	FAM50A	protein coding	0.0163068	-1.48692	Ischemic Stroke 24 to 48 h (TP2) down vs. VRFC (TP0)
ENSG00000173599.13	PC	protein coding	0.0163249	-4.12331	Ischemic Stroke 24 to 48 h (TP2) down vs. VRFC (TP0)
ENSG00000163041.9	H3F3A	protein coding	0.0164096	-1.62399	Ischemic Stroke 24 to 48 h (TP2) down vs. VRFC (TP0)
ENSG00000256751.5	PLBD1-AS1	antisense	0.0164344	-3.19268	Ischemic Stroke 24 to 48 h (TP2) down vs. VRFC (TP0)
ENSG00000180104.15	EXOC3	protein coding	0.0164886	-1.45192	Ischemic Stroke 24 to 48 h (TP2) down vs. VRFC (TP0)
ENSG00000240531.1	RPL21P123	transcribed processed pseudogene	0.0164966	-4.74879	Ischemic Stroke 24 to 48 h (TP2) down vs. VRFC (TP0)
ENSG00000229955.1	RP1-5O6.4	sense intronic	0.0165373	-8.39415	Ischemic Stroke 24 to 48 h (TP2) down vs. VRFC (TP0)
ENSG00000148331.11	ASB6	protein coding	0.016612	-1.58464	Ischemic Stroke 24 to 48 h (TP2) down vs. VRFC (TP0)
ENSG00000125633.10	CCDC93	protein coding	0.0166222	-1.45864	Ischemic Stroke 24 to 48 h (TP2) down vs. VRFC (TP0)
ENSG00000280205.1	RP11-504I13.2	TEC	0.0166413	-4.21728	Ischemic Stroke 24 to 48 h (TP2) down vs. VRFC (TP0)
ENSG00000177830.17	CHID1	protein coding	0.0166877	-1.7698	Ischemic Stroke 24 to 48 h (TP2) down vs. VRFC (TP0)
ENSG00000270210.1	RP11-373D23.3	lincRNA	0.0167106	-5.92623	Ischemic Stroke 24 to 48 h (TP2) down vs. VRFC (TP0)
ENSG00000080815.18	PSEN1	protein coding	0.0167268	-1.41764	Ischemic Stroke 24 to 48 h (TP2) down vs. VRFC (TP0)
ENSG00000230789.1	ARHGAP26-IT1	sense intronic	0.0167584	-2.95799	Ischemic Stroke 24 to 48 h (TP2) down vs. VRFC (TP0)
ENSG00000278156.1	TSC22D1-AS1	antisense	0.0167915	-329.555	Ischemic Stroke 24 to 48 h (TP2) down vs. VRFC (TP0)
ENSG00000153071.14	DAB2	protein coding	0.0168587	-2.58682	Ischemic Stroke 24 to 48 h (TP2) down vs. VRFC (TP0)
ENSG00000283602.1	AC011380.8	transcribed unitary pseudogene	0.0168597	-2.36858	Ischemic Stroke 24 to 48 h (TP2) down vs. VRFC (TP0)
ENSG00000103248.18	MTHFSD	protein coding	0.0169106	-1.61344	Ischemic Stroke 24 to 48 h (TP2) down vs. VRFC (TP0)
ENSG00000259891.1	CTA-204B4.2	antisense	0.0169309	-3.27755	Ischemic Stroke 24 to 48 h (TP2) down vs. VRFC (TP0)
ENSG00000146094.13	DOK3	protein coding	0.0169688	-1.6419	Ischemic Stroke 24 to 48 h (TP2) down vs. VRFC (TP0)
ENSG00000233954.6	UQCRHL	protein coding	0.0169813	-3.57918	Ischemic Stroke 24 to 48 h (TP2) down vs. VRFC (TP0)
ENSG00000105750.14	ZNF85	protein coding	0.0170457	3.10187	Ischemic Stroke 24 to 48 h (TP2) up vs. VRFC (TP0)
ENSG00000092841.18	MYL6	protein coding	0.0171458	-1.46391	Ischemic Stroke 24 to 48 h (TP2) down vs. VRFC (TP0)
ENSG00000028277.21	POU2F2	protein coding	0.0171545	-1.64129	Ischemic Stroke 24 to 48 h (TP2) down vs. VRFC (TP0)
ENSG00000141837.19	CACNA1A	protein coding	0.0171597	-9.7836	Ischemic Stroke 24 to 48 h (TP2) down vs. VRFC (TP0)
ENSG00000173153.13	ESRRA	protein coding	0.0172098	-1.66107	Ischemic Stroke 24 to 48 h (TP2) down vs. VRFC (TP0)
ENSG00000138594.13	TMOD3	protein coding	0.0172113	-1.31348	Ischemic Stroke 24 to 48 h (TP2) down vs. VRFC (TP0)
ENSG00000231485.1	RP4-535B20.1	lincRNA	0.0172123	-99.403	Ischemic Stroke 24 to 48 h (TP2) down vs. VRFC (TP0)
ENSG00000188186.10	LAMTOR4	protein coding	0.0172267	-1.66168	Ischemic Stroke 24 to 48 h (TP2) down vs. VRFC (TP0)
ENSG00000156299.13	TIAM1	protein coding	0.0173026	-1.85095	Ischemic Stroke 24 to 48 h (TP2) down vs. VRFC (TP0)
ENSG00000124788.17	ATXN1	protein coding	0.0173318	-1.45669	Ischemic Stroke 24 to 48 h (TP2) down vs. VRFC (TP0)
ENSG00000023697.12	DERA	protein coding	0.01734	-2.02363	Ischemic Stroke 24 to 48 h (TP2) down vs. VRFC (TP0)
ENSG00000125844.15	RRBP1	protein coding	0.0173543	-1.49995	Ischemic Stroke 24 to 48 h (TP2) down vs. VRFC (TP0)
ENSG00000242779.6	ZNF702P	transcribed processed pseudogene	0.0174432	2240.34	Ischemic Stroke 24 to 48 h (TP2) up vs. VRFC (TP0)
ENSG00000172795.15	DCP2	protein coding	0.0174684	-1.37953	Ischemic Stroke 24 to 48 h (TP2) down vs. VRFC (TP0)
ENSG00000107864.14	CPEB3	protein coding	0.0174806	-1.73438	Ischemic Stroke 24 to 48 h (TP2) down vs. VRFC (TP0)
ENSG00000127586.16	CHTF18	protein coding	0.0175006	2.71481	Ischemic Stroke 24 to 48 h (TP2) up vs. VRFC (TP0)
ENSG00000143633.12	C1orf131	protein coding	0.0175029	-2.11059	Ischemic Stroke 24 to 48 h (TP2) down vs. VRFC (TP0)
ENSG00000141101.12	NOB1	protein coding	0.0175454	1.69446	Ischemic Stroke 24 to 48 h (TP2) up vs. VRFC (TP0)
ENSG00000142634.12	EFHD2	protein coding	0.0175529	-1.53541	Ischemic Stroke 24 to 48 h (TP2) down vs. VRFC (TP0)
ENSG00000168615.11	ADAM9	protein coding	0.0175728	-1.82069	Ischemic Stroke 24 to 48 h (TP2) down vs. VRFC (TP0)
ENSG00000140577.15	CRTC3	protein coding	0.0177137	-1.37982	Ischemic Stroke 24 to 48 h (TP2) down vs. VRFC (TP0)
ENSG00000128805.14	ARHGAP22	protein coding	0.0177173	-3.78659	Ischemic Stroke 24 to 48 h (TP2) down vs. VRFC (TP0)
ENSG00000101236.16	RNF24	protein coding	0.0177275	-1.72824	Ischemic Stroke 24 to 48 h (TP2) down vs. VRFC (TP0)
ENSG00000100077.14	GRK3	protein coding	0.0178524	-1.56444	Ischemic Stroke 24 to 48 h (TP2) down vs. VRFC (TP0)
ENSG00000067113.16	PLPP1	protein coding	0.0178638	7.96217	Ischemic Stroke 24 to 48 h (TP2) up vs. VRFC (TP0)
ENSG00000011451.17	WIZ	protein coding	0.0178688	-1.3925	Ischemic Stroke 24 to 48 h (TP2) down vs. VRFC (TP0)
ENSG00000110799.13	VWF	protein coding	0.0178964	-3.96609	Ischemic Stroke 24 to 48 h (TP2) down vs. VRFC (TP0)
ENSG00000181409.11	AATK	protein coding	0.0179057	-3.0119	Ischemic Stroke 24 to 48 h (TP2) down vs. VRFC (TP0)
ENSG00000134851.12	TMEM165	protein coding	0.0179313	-1.7333	Ischemic Stroke 24 to 48 h (TP2) down vs. VRFC (TP0)
ENSG00000119522.16	DENND1A	protein coding	0.0180408	-1.57768	Ischemic Stroke 24 to 48 h (TP2) down vs. VRFC (TP0)
ENSG00000129636.12	ITFG1	protein coding	0.0180564	-1.42293	Ischemic Stroke 24 to 48 h (TP2) down vs. VRFC (TP0)
ENSG00000063854.12	HAGH	protein coding	0.0180798	-1.6945	Ischemic Stroke 24 to 48 h (TP2) down vs. VRFC (TP0)
ENSG00000067057.16	PFKP	protein coding	0.0181149	2.52563	Ischemic Stroke 24 to 48 h (TP2) up vs. VRFC (TP0)
ENSG00000244627.5	RP3-449O17.1	transcribed unprocessed pseudogene	0.0181385	-2.23256	Ischemic Stroke 24 to 48 h (TP2) down vs. VRFC (TP0)
ENSG00000099821.13	POLRMT	protein coding	0.0181817	1.74252	Ischemic Stroke 24 to 48 h (TP2) up vs. VRFC (TP0)
ENSG00000153165.18	RGPD3	protein coding	0.0182463	2.95441	Ischemic Stroke 24 to 48 h (TP2) up vs. VRFC (TP0)
ENSG00000153815.16	CMIP	protein coding	0.0182917	-1.38483	Ischemic Stroke 24 to 48 h (TP2) down vs. VRFC (TP0)
ENSG00000236088.9	COX10-AS1	processed transcript	0.0183361	2.75954	Ischemic Stroke 24 to 48 h (TP2) up vs. VRFC (TP0)
ENSG00000157954.14	WIPI2	protein coding	0.0183737	-1.42265	Ischemic Stroke 24 to 48 h (TP2) down vs. VRFC (TP0)
ENSG00000224003.1	YES1P1	processed pseudogene	0.0184213	-2.83256	Ischemic Stroke 24 to 48 h (TP2) down vs. VRFC (TP0)
ENSG00000134982.16	APC	protein coding	0.0184235	-1.31395	Ischemic Stroke 24 to 48 h (TP2) down vs. VRFC (TP0)
ENSG00000085872.14	CHERP	protein coding	0.0184335	-1.3812	Ischemic Stroke 24 to 48 h (TP2) down vs. VRFC (TP0)
ENSG00000280161.1	CTC-205M6.1	TEC	0.0184474	-4.03126	Ischemic Stroke 24 to 48 h (TP2) down vs. VRFC (TP0)
ENSG00000143546.9	S100A8	protein coding	0.0184778	-2.044	Ischemic Stroke 24 to 48 h (TP2) down vs. VRFC (TP0)
ENSG00000184205.14	TSPYL2	protein coding	0.0184808	4.85184	Ischemic Stroke 24 to 48 h (TP2) up vs. VRFC (TP0)
ENSG00000196236.12	XPNPEP3	protein coding	0.0185251	-1.63887	Ischemic Stroke 24 to 48 h (TP2) down vs. VRFC (TP0)
ENSG00000106327.12	TFR2	protein coding	0.0185306	-2036.16	Ischemic Stroke 24 to 48 h (TP2) down vs. VRFC (TP0)
ENSG00000159917.14	ZNF235	protein coding	0.0185397	-2.15126	Ischemic Stroke 24 to 48 h (TP2) down vs. VRFC (TP0)
ENSG00000257335.8	MGAM	protein coding	0.0185548	-4.55165	Ischemic Stroke 24 to 48 h (TP2) down vs. VRFC (TP0)
ENSG00000187231.13	SESTD1	protein coding	0.0185707	-1.41972	Ischemic Stroke 24 to 48 h (TP2) down vs. VRFC (TP0)
ENSG00000270083.1	RP1-257I20.14	sense intronic	0.0186564	-298.718	Ischemic Stroke 24 to 48 h (TP2) down vs. VRFC (TP0)
ENSG00000239280.1	RP11-271C24.3	processed pseudogene	0.0186638	-5.35563	Ischemic Stroke 24 to 48 h (TP2) down vs. VRFC (TP0)
ENSG00000047644.18	WWC3	protein coding	0.0187397	-1.55531	Ischemic Stroke 24 to 48 h (TP2) down vs. VRFC (TP0)
ENSG00000072952.18	MRVI1	protein coding	0.0187734	-2.13514	Ischemic Stroke 24 to 48 h (TP2) down vs. VRFC (TP0)
ENSG00000072364.12	AFF4	protein coding	0.0187915	-1.32564	Ischemic Stroke 24 to 48 h (TP2) down vs. VRFC (TP0)
ENSG00000123992.18	DNPEP	protein coding	0.0188044	1.72563	Ischemic Stroke 24 to 48 h (TP2) up vs. VRFC (TP0)
ENSG00000143190.21	POU2F1	protein coding	0.0188285	-1.49845	Ischemic Stroke 24 to 48 h (TP2) down vs. VRFC (TP0)
ENSG00000274213.1	RP11-670E13.6	lincRNA	0.0189274	-3.41996	Ischemic Stroke 24 to 48 h (TP2) down vs. VRFC (TP0)
ENSG00000028528.14	SNX1	protein coding	0.019035	-1.4037	Ischemic Stroke 24 to 48 h (TP2) down vs. VRFC (TP0)
ENSG00000130382.8	MLLT1	protein coding	0.0190435	-1.45267	Ischemic Stroke 24 to 48 h (TP2) down vs. VRFC (TP0)
ENSG00000196724.12	ZNF418	protein coding	0.019072	4.22219	Ischemic Stroke 24 to 48 h (TP2) up vs. VRFC (TP0)
ENSG00000113749.7	HRH2	protein coding	0.0191918	-1.76738	Ischemic Stroke 24 to 48 h (TP2) down vs. VRFC (TP0)
ENSG00000106244.12	PDAP1	protein coding	0.0192154	-1.4456	Ischemic Stroke 24 to 48 h (TP2) down vs. VRFC (TP0)
ENSG00000082996.19	RNF13	protein coding	0.0192527	-1.68277	Ischemic Stroke 24 to 48 h (TP2) down vs. VRFC (TP0)
ENSG00000059145.18	UNKL	protein coding	0.019324	-2.08824	Ischemic Stroke 24 to 48 h (TP2) down vs. VRFC (TP0)
ENSG00000163939.18	PBRM1	protein coding	0.019359	-1.28726	Ischemic Stroke 24 to 48 h (TP2) down vs. VRFC (TP0)
ENSG00000164080.13	RAD54L2	protein coding	0.0193701	-1.58659	Ischemic Stroke 24 to 48 h (TP2) down vs. VRFC (TP0)
ENSG00000226360.5	RPL10AP6	processed pseudogene	0.0194232	-3.12125	Ischemic Stroke 24 to 48 h (TP2) down vs. VRFC (TP0)
ENSG00000058272.16	PPP1R12A	protein coding	0.0194663	-1.23834	Ischemic Stroke 24 to 48 h (TP2) down vs. VRFC (TP0)
ENSG00000137522.17	RNF121	protein coding	0.0194668	-1.84027	Ischemic Stroke 24 to 48 h (TP2) down vs. VRFC (TP0)
ENSG00000170035.15	UBE2E3	protein coding	0.0194986	-1.43558	Ischemic Stroke 24 to 48 h (TP2) down vs. VRFC (TP0)
ENSG00000147394.18	ZNF185	protein coding	0.0195127	-1.99554	Ischemic Stroke 24 to 48 h (TP2) down vs. VRFC (TP0)
ENSG00000129473.9	BCL2L2	protein coding	0.0195357	-1.77949	Ischemic Stroke 24 to 48 h (TP2) down vs. VRFC (TP0)
ENSG00000196151.10	WDSUB1	protein coding	0.0195637	-1.86592	Ischemic Stroke 24 to 48 h (TP2) down vs. VRFC (TP0)
ENSG00000156273.15	BACH1	protein coding	0.0195745	-1.60939	Ischemic Stroke 24 to 48 h (TP2) down vs. VRFC (TP0)
ENSG00000176463.13	SLCO3A1	protein coding	0.0195821	-1.51008	Ischemic Stroke 24 to 48 h (TP2) down vs. VRFC (TP0)
ENSG00000176715.15	ACSF3	protein coding	0.0196077	-1.50547	Ischemic Stroke 24 to 48 h (TP2) down vs. VRFC (TP0)
ENSG00000099817.11	POLR2E	protein coding	0.0196372	-1.55844	Ischemic Stroke 24 to 48 h (TP2) down vs. VRFC (TP0)
ENSG00000126883.16	NUP214	protein coding	0.0196724	-1.30828	Ischemic Stroke 24 to 48 h (TP2) down vs. VRFC (TP0)
ENSG00000187531.13	SIRT7	protein coding	0.0196875	-1.49777	Ischemic Stroke 24 to 48 h (TP2) down vs. VRFC (TP0)
ENSG00000127954.12	STEAP4	protein coding	0.019705	-2.6494	Ischemic Stroke 24 to 48 h (TP2) down vs. VRFC (TP0)
ENSG00000060237.16	WNK1	protein coding	0.0198432	-1.23286	Ischemic Stroke 24 to 48 h (TP2) down vs. VRFC (TP0)
ENSG00000243398.3	RN7SL141P	misc RNA	0.0198506	-4.08013	Ischemic Stroke 24 to 48 h (TP2) down vs. VRFC (TP0)
ENSG00000186654.20	PRR5	protein coding	0.0198549	-415.17	Ischemic Stroke 24 to 48 h (TP2) down vs. VRFC (TP0)
ENSG00000268350.7	FAM156A	protein coding	0.0198831	-1.72389	Ischemic Stroke 24 to 48 h (TP2) down vs. VRFC (TP0)
ENSG00000105618.13	PRPF31	protein coding	0.0198868	1.47379	Ischemic Stroke 24 to 48 h (TP2) up vs. VRFC (TP0)
ENSG00000075151.20	EIF4G3	protein coding	0.0199064	-1.44922	Ischemic Stroke 24 to 48 h (TP2) down vs. VRFC (TP0)
ENSG00000105698.15	USF2	protein coding	0.0199661	-1.35582	Ischemic Stroke 24 to 48 h (TP2) down vs. VRFC (TP0)
ENSG00000167524.14	SGK494	protein coding	0.0199703	-2.25775	Ischemic Stroke 24 to 48 h (TP2) down vs. VRFC (TP0)
ENSG00000138801.8	PAPSS1	protein coding	0.0199754	-1.81592	Ischemic Stroke 24 to 48 h (TP2) down vs. VRFC (TP0)
ENSG00000139436.20	GIT2	protein coding	0.0199841	-1.35282	Ischemic Stroke 24 to 48 h (TP2) down vs. VRFC (TP0)
Supplementary Table 1C. Monocytes Ischemic Stroke over 48 h (TP3) vs. VRFC (TP0)
Gene ID	Gene Name	Gene Type	p-value(Ischemic Stroke over 48 h (TP3) vs. VRFC (TP0))	Fold-Change(Ischemic Stroke over 48 h (TP3) vs. VRFC (TP0))	Change description
ENSG00000175193.12	PARL	protein_coding	0.000858	-2.25086	Ischemic Stroke over 48 h (TP3) down vs. VRFC (TP0)
ENSG00000260784.1	AC026150.6	unprocessed_pseudogene	0.00184	-53.2037	Ischemic Stroke over 48 h (TP3) down vs. VRFC (TP0)
ENSG00000160953.15	MUM1	protein_coding	0.014147	-2.41703	Ischemic Stroke over 48 h (TP3) down vs. VRFC (TP0)
ENSG00000116212.14	LRRC42	protein_coding	0.018573	-4.38711	Ischemic Stroke over 48 h (TP3) down vs. VRFC (TP0)
ENSG00000258376.2	RP4-647C14.2	antisense	0.007307	-37.9698	Ischemic Stroke over 48 h (TP3) down vs. VRFC (TP0)
ENSG00000115486.11	GGCX	protein_coding	0.001212	-3.12446	Ischemic Stroke over 48 h (TP3) down vs. VRFC (TP0)
ENSG00000160219.11	GAB3	protein_coding	0.019709	-1.76483	Ischemic Stroke over 48 h (TP3) down vs. VRFC (TP0)
ENSG00000221264.1	MIR1284	miRNA	0.003725	-40.2706	Ischemic Stroke over 48 h (TP3) down vs. VRFC (TP0)
ENSG00000060237.16	WNK1	protein_coding	0.009123	-1.46183	Ischemic Stroke over 48 h (TP3) down vs. VRFC (TP0)
ENSG00000101193.7	GID8	protein_coding	0.015424	-1.92672	Ischemic Stroke over 48 h (TP3) down vs. VRFC (TP0)
ENSG00000206127.10	GOLGA8O	protein_coding	0.014463	-4.751	Ischemic Stroke over 48 h (TP3) down vs. VRFC (TP0)
ENSG00000054282.15	SDCCAG8	protein_coding	0.010068	-2.28874	Ischemic Stroke over 48 h (TP3) down vs. VRFC (TP0)
ENSG00000140577.15	CRTC3	protein_coding	0.013746	-1.71367	Ischemic Stroke over 48 h (TP3) down vs. VRFC (TP0)
ENSG00000132405.18	TBC1D14	protein_coding	0.015769	-1.65871	Ischemic Stroke over 48 h (TP3) down vs. VRFC (TP0)
ENSG00000234709.2	UPF3AP3	transcribed_processed_pseudogene	0.018454	-4.77826	Ischemic Stroke over 48 h (TP3) down vs. VRFC (TP0)
ENSG00000175137.10	SH3BP5L	protein_coding	0.006681	-2.07843	Ischemic Stroke over 48 h (TP3) down vs. VRFC (TP0)
ENSG00000124126.13	PREX1	protein_coding	0.012689	-1.81173	Ischemic Stroke over 48 h (TP3) down vs. VRFC (TP0)
ENSG00000163867.16	ZMYM6	protein_coding	0.001047	-2.93742	Ischemic Stroke over 48 h (TP3) down vs. VRFC (TP0)
ENSG00000103111.14	MON1B	protein_coding	0.007487	-1.64647	Ischemic Stroke over 48 h (TP3) down vs. VRFC (TP0)
ENSG00000140939.14	NOL3	protein_coding	0.005816	-5.39632	Ischemic Stroke over 48 h (TP3) down vs. VRFC (TP0)
ENSG00000104517.12	UBR5	protein_coding	0.01978	-1.53118	Ischemic Stroke over 48 h (TP3) down vs. VRFC (TP0)
ENSG00000164080.13	RAD54L2	protein_coding	0.019363	-2.09838	Ischemic Stroke over 48 h (TP3) down vs. VRFC (TP0)
ENSG00000267637.1	RP11-619I22.1	sense_intronic	0.001893	-117.641	Ischemic Stroke over 48 h (TP3) down vs. VRFC (TP0)
ENSG00000148290.9	SURF1	protein_coding	0.009609	-3.66142	Ischemic Stroke over 48 h (TP3) down vs. VRFC (TP0)
ENSG00000196642.17	RABL6	protein_coding	0.001332	-2.64082	Ischemic Stroke over 48 h (TP3) down vs. VRFC (TP0)
ENSG00000175066.15	GK5	protein_coding	0.002324	-3.09443	Ischemic Stroke over 48 h (TP3) down vs. VRFC (TP0)
ENSG00000143387.12	CTSK	protein_coding	0.002891	-3.81097	Ischemic Stroke over 48 h (TP3) down vs. VRFC (TP0)
ENSG00000163913.11	IFT122	protein_coding	0.002843	-3.30503	Ischemic Stroke over 48 h (TP3) down vs. VRFC (TP0)
ENSG00000138613.13	APH1B	protein_coding	0.002389	-2.50195	Ischemic Stroke over 48 h (TP3) down vs. VRFC (TP0)
ENSG00000064651.13	SLC12A2	protein_coding	0.002503	3.61901	Ischemic Stroke over 48 h (TP3) up vs. VRFC (TP0)
ENSG00000123384.13	LRP1	protein_coding	0.004425	-2.4996	Ischemic Stroke over 48 h (TP3) down vs. VRFC (TP0)
ENSG00000158825.5	CDA	protein_coding	0.000101	-4.57993	Ischemic Stroke over 48 h (TP3) down vs. VRFC (TP0)
ENSG00000175155.8	YPEL2	protein_coding	0.003275	-2.14442	Ischemic Stroke over 48 h (TP3) down vs. VRFC (TP0)
ENSG00000261101.2	RP4-545K15.5	sense_overlapping	0.007197	-11.9701	Ischemic Stroke over 48 h (TP3) down vs. VRFC (TP0)
ENSG00000048471.13	SNX29	protein_coding	0.010607	-2.15932	Ischemic Stroke over 48 h (TP3) down vs. VRFC (TP0)
ENSG00000137962.12	ARHGAP29	protein_coding	0.017578	-7.35443	Ischemic Stroke over 48 h (TP3) down vs. VRFC (TP0)
ENSG00000189221.9	MAOA	protein_coding	0.0156	-12700000	Ischemic Stroke over 48 h (TP3) down vs. VRFC (TP0)
ENSG00000168591.15	TMUB2	protein_coding	0.014388	-1.76436	Ischemic Stroke over 48 h (TP3) down vs. VRFC (TP0)
ENSG00000153046.17	CDYL	protein_coding	0.002429	-2.19232	Ischemic Stroke over 48 h (TP3) down vs. VRFC (TP0)
ENSG00000184470.20	TXNRD2	protein_coding	0.009227	-2.15288	Ischemic Stroke over 48 h (TP3) down vs. VRFC (TP0)
ENSG00000132591.11	ERAL1	protein_coding	0.014168	-2.10663	Ischemic Stroke over 48 h (TP3) down vs. VRFC (TP0)
ENSG00000168280.16	KIF5C	protein_coding	0.01959	1230000000	Ischemic Stroke over 48 h (TP3) up vs. VRFC (TP0)
ENSG00000179335.18	CLK3	protein_coding	0.010637	-1.84309	Ischemic Stroke over 48 h (TP3) down vs. VRFC (TP0)
ENSG00000068120.14	COASY	protein_coding	0.005082	-2.02945	Ischemic Stroke over 48 h (TP3) down vs. VRFC (TP0)
ENSG00000106070.17	GRB10	protein_coding	0.008896	-4.44645	Ischemic Stroke over 48 h (TP3) down vs. VRFC (TP0)
ENSG00000137478.14	FCHSD2	protein_coding	0.013821	-1.72193	Ischemic Stroke over 48 h (TP3) down vs. VRFC (TP0)
ENSG00000230789.1	ARHGAP26-IT1	sense_intronic	0.016946	-5.68634	Ischemic Stroke over 48 h (TP3) down vs. VRFC (TP0)
ENSG00000122359.17	ANXA11	protein_coding	0.014355	-1.53217	Ischemic Stroke over 48 h (TP3) down vs. VRFC (TP0)
ENSG00000125810.9	CD93	protein_coding	0.011056	-2.56507	Ischemic Stroke over 48 h (TP3) down vs. VRFC (TP0)
ENSG00000010322.15	NISCH	protein_coding	0.010242	-1.8517	Ischemic Stroke over 48 h (TP3) down vs. VRFC (TP0)
ENSG00000160593.17	JAML	protein_coding	0.000775	-2.67456	Ischemic Stroke over 48 h (TP3) down vs. VRFC (TP0)
ENSG00000186399.10	GOLGA8R	protein_coding	0.013576	-4.78358	Ischemic Stroke over 48 h (TP3) down vs. VRFC (TP0)
ENSG00000214941.7	ZSWIM7	protein_coding	0.005875	-3.01092	Ischemic Stroke over 48 h (TP3) down vs. VRFC (TP0)
ENSG00000108219.14	TSPAN14	protein_coding	0.017014	-1.99602	Ischemic Stroke over 48 h (TP3) down vs. VRFC (TP0)
ENSG00000131323.14	TRAF3	protein_coding	0.006137	-2.44029	Ischemic Stroke over 48 h (TP3) down vs. VRFC (TP0)
ENSG00000177675.8	CD163L1	protein_coding	0.005609	-23.5586	Ischemic Stroke over 48 h (TP3) down vs. VRFC (TP0)
ENSG00000087157.18	PGS1	protein_coding	0.005749	-2.56112	Ischemic Stroke over 48 h (TP3) down vs. VRFC (TP0)
ENSG00000221994.10	ZNF630	protein_coding	0.019843	-7.39659	Ischemic Stroke over 48 h (TP3) down vs. VRFC (TP0)
ENSG00000205903.6	ZNF316	protein_coding	0.006552	-2.24951	Ischemic Stroke over 48 h (TP3) down vs. VRFC (TP0)
ENSG00000251442.5	LINC01094	lincRNA	0.006982	-7.56373	Ischemic Stroke over 48 h (TP3) down vs. VRFC (TP0)
ENSG00000100243.20	CYB5R3	protein_coding	0.015854	-1.79268	Ischemic Stroke over 48 h (TP3) down vs. VRFC (TP0)
ENSG00000252456.1	RNA5SP434	rRNA	0.016758	-18.0945	Ischemic Stroke over 48 h (TP3) down vs. VRFC (TP0)
ENSG00000168936.10	TMEM129	protein_coding	0.019584	-2.20929	Ischemic Stroke over 48 h (TP3) down vs. VRFC (TP0)
ENSG00000178115.11	GOLGA8Q	protein_coding	0.002814	-13.5006	Ischemic Stroke over 48 h (TP3) down vs. VRFC (TP0)
ENSG00000120029.12	C10orf76	protein_coding	0.011751	-1.77326	Ischemic Stroke over 48 h (TP3) down vs. VRFC (TP0)
ENSG00000143633.12	C1orf131	protein_coding	0.010232	-3.68551	Ischemic Stroke over 48 h (TP3) down vs. VRFC (TP0)
ENSG00000109466.13	KLHL2	protein_coding	0.001623	-3.26424	Ischemic Stroke over 48 h (TP3) down vs. VRFC (TP0)
ENSG00000230084.5	RP4-613B23.1	antisense	0.001139	-42.8565	Ischemic Stroke over 48 h (TP3) down vs. VRFC (TP0)
ENSG00000270964.1	RP11-502I4.3	lincRNA	0.007543	-161000000	Ischemic Stroke over 48 h (TP3) down vs. VRFC (TP0)
ENSG00000079277.19	MKNK1	protein_coding	0.019673	-1.9726	Ischemic Stroke over 48 h (TP3) down vs. VRFC (TP0)
ENSG00000160633.12	SAFB	protein_coding	0.007293	-1.71363	Ischemic Stroke over 48 h (TP3) down vs. VRFC (TP0)
ENSG00000133805.15	AMPD3	protein_coding	0.000684	-3.8991	Ischemic Stroke over 48 h (TP3) down vs. VRFC (TP0)
ENSG00000131558.14	EXOC4	protein_coding	0.005539	-1.95666	Ischemic Stroke over 48 h (TP3) down vs. VRFC (TP0)
ENSG00000198624.12	CCDC69	protein_coding	0.011129	-1.84432	Ischemic Stroke over 48 h (TP3) down vs. VRFC (TP0)
ENSG00000171310.10	CHST11	protein_coding	0.017618	-1.78208	Ischemic Stroke over 48 h (TP3) down vs. VRFC (TP0)
ENSG00000057704.11	TMCC3	protein_coding	0.000507	-7.08986	Ischemic Stroke over 48 h (TP3) down vs. VRFC (TP0)
ENSG00000162688.16	AGL	protein_coding	0.003588	5.63868	Ischemic Stroke over 48 h (TP3) up vs. VRFC (TP0)
ENSG00000130766.4	SESN2	protein_coding	0.0151	-2.7899	Ischemic Stroke over 48 h (TP3) down vs. VRFC (TP0)
ENSG00000167985.6	SDHAF2	protein_coding	0.00785	-3.76646	Ischemic Stroke over 48 h (TP3) down vs. VRFC (TP0)
ENSG00000090376.9	IRAK3	protein_coding	0.013144	-2.48855	Ischemic Stroke over 48 h (TP3) down vs. VRFC (TP0)
ENSG00000166002.6	SMCO4	protein_coding	0.002521	-4.85379	Ischemic Stroke over 48 h (TP3) down vs. VRFC (TP0)
ENSG00000244731.7	C4A	protein_coding	0.01215	-5.22597	Ischemic Stroke over 48 h (TP3) down vs. VRFC (TP0)
ENSG00000124788.17	ATXN1	protein_coding	0.019529	-1.80742	Ischemic Stroke over 48 h (TP3) down vs. VRFC (TP0)
ENSG00000175806.14	MSRA	protein_coding	0.003857	-2.47323	Ischemic Stroke over 48 h (TP3) down vs. VRFC (TP0)
ENSG00000230510.6	PPP5D1	protein_coding	0.018205	-15.05	Ischemic Stroke over 48 h (TP3) down vs. VRFC (TP0)
ENSG00000239043.1	SNORD127	snoRNA	0.012244	10400000	Ischemic Stroke over 48 h (TP3) up vs. VRFC (TP0)
ENSG00000157911.9	PEX10	protein_coding	0.009001	-3.20483	Ischemic Stroke over 48 h (TP3) down vs. VRFC (TP0)
ENSG00000254568.1	RP11-664I21.5	antisense	0.003948	31900000	Ischemic Stroke over 48 h (TP3) up vs. VRFC (TP0)
ENSG00000174705.12	SH3PXD2B	protein_coding	0.005831	-22.4955	Ischemic Stroke over 48 h (TP3) down vs. VRFC (TP0)
ENSG00000163406.10	SLC15A2	protein_coding	0.011026	-3.01508	Ischemic Stroke over 48 h (TP3) down vs. VRFC (TP0)
ENSG00000074181.8	NOTCH3	protein_coding	0.008998	-26571.3	Ischemic Stroke over 48 h (TP3) down vs. VRFC (TP0)
ENSG00000167395.10	ZNF646	protein_coding	0.013257	-1.70831	Ischemic Stroke over 48 h (TP3) down vs. VRFC (TP0)
ENSG00000161944.16	ASGR2	protein_coding	0.002701	-5.36364	Ischemic Stroke over 48 h (TP3) down vs. VRFC (TP0)
ENSG00000051382.8	PIK3CB	protein_coding	0.005837	-1.8394	Ischemic Stroke over 48 h (TP3) down vs. VRFC (TP0)
ENSG00000146700.8	SSC4D	protein_coding	0.015373	-9690000	Ischemic Stroke over 48 h (TP3) down vs. VRFC (TP0)
ENSG00000128805.14	ARHGAP22	protein_coding	0.009869	-10.4035	Ischemic Stroke over 48 h (TP3) down vs. VRFC (TP0)
ENSG00000237037.9	NDUFA6-AS1	processed_transcript	0.009107	-8.06581	Ischemic Stroke over 48 h (TP3) down vs. VRFC (TP0)
ENSG00000047056.14	WDR37	protein_coding	0.012925	-2.07137	Ischemic Stroke over 48 h (TP3) down vs. VRFC (TP0)
ENSG00000149761.8	NUDT22	protein_coding	0.000522	-3.23599	Ischemic Stroke over 48 h (TP3) down vs. VRFC (TP0)
ENSG00000115919.14	KYNU	protein_coding	0.005689	-2.71602	Ischemic Stroke over 48 h (TP3) down vs. VRFC (TP0)
ENSG00000181220.15	ZNF746	protein_coding	0.014474	-1.81904	Ischemic Stroke over 48 h (TP3) down vs. VRFC (TP0)
ENSG00000183621.15	ZNF438	protein_coding	0.0051	-3.13217	Ischemic Stroke over 48 h (TP3) down vs. VRFC (TP0)
ENSG00000164296.6	TIGD6	protein_coding	0.013737	-7.9474	Ischemic Stroke over 48 h (TP3) down vs. VRFC (TP0)
ENSG00000118263.14	KLF7	protein_coding	0.012625	-1.90006	Ischemic Stroke over 48 h (TP3) down vs. VRFC (TP0)
ENSG00000131153.8	GINS2	protein_coding	0.00594	25900000000	Ischemic Stroke over 48 h (TP3) up vs. VRFC (TP0)
ENSG00000163393.12	SLC22A15	protein_coding	0.006186	-2.57457	Ischemic Stroke over 48 h (TP3) down vs. VRFC (TP0)
ENSG00000205885.7	C1RL-AS1	antisense	0.000893	-11.0044	Ischemic Stroke over 48 h (TP3) down vs. VRFC (TP0)
ENSG00000100239.15	PPP6R2	protein_coding	0.019044	-1.94606	Ischemic Stroke over 48 h (TP3) down vs. VRFC (TP0)
ENSG00000196312.12	MFSD14C	protein_coding	0.016247	-2.79676	Ischemic Stroke over 48 h (TP3) down vs. VRFC (TP0)
ENSG00000143167.11	GPA33	protein_coding	0.004526	3030000	Ischemic Stroke over 48 h (TP3) up vs. VRFC (TP0)
ENSG00000135365.15	PHF21A	protein_coding	0.002412	-2.4485	Ischemic Stroke over 48 h (TP3) down vs. VRFC (TP0)
ENSG00000151062.14	CACNA2D4	protein_coding	0.008099	-4.08934	Ischemic Stroke over 48 h (TP3) down vs. VRFC (TP0)
ENSG00000178996.13	SNX18	protein_coding	0.016296	-2.01834	Ischemic Stroke over 48 h (TP3) down vs. VRFC (TP0)
ENSG00000122223.12	CD244	protein_coding	0.01795	-2.2127	Ischemic Stroke over 48 h (TP3) down vs. VRFC (TP0)
ENSG00000064652.10	SNX24	protein_coding	0.015047	-3.40608	Ischemic Stroke over 48 h (TP3) down vs. VRFC (TP0)
ENSG00000235834.1	RP1-60N8.1	sense_intronic	0.015426	-8.98356	Ischemic Stroke over 48 h (TP3) down vs. VRFC (TP0)
ENSG00000175354.18	PTPN2	protein_coding	0.002182	-2.15224	Ischemic Stroke over 48 h (TP3) down vs. VRFC (TP0)
ENSG00000126883.16	NUP214	protein_coding	0.007583	-1.64783	Ischemic Stroke over 48 h (TP3) down vs. VRFC (TP0)
ENSG00000251143.1	RP11-849H4.4	antisense	0.013259	-6.04612	Ischemic Stroke over 48 h (TP3) down vs. VRFC (TP0)
ENSG00000140199.11	SLC12A6	protein_coding	0.019277	-1.73103	Ischemic Stroke over 48 h (TP3) down vs. VRFC (TP0)
ENSG00000213204.8	RP3-382I10.7	protein_coding	0.013472	-5.63374	Ischemic Stroke over 48 h (TP3) down vs. VRFC (TP0)
ENSG00000265625.1	RP11-68I3.11	sense_intronic	0.002233	-10.8975	Ischemic Stroke over 48 h (TP3) down vs. VRFC (TP0)
ENSG00000080947.14	CROCCP3	transcribed_unprocessed_pseudogene	0.014479	-3.70776	Ischemic Stroke over 48 h (TP3) down vs. VRFC (TP0)
ENSG00000250138.4	RP11-848G14.5	unprocessed_pseudogene	0.001577	-8.74364	Ischemic Stroke over 48 h (TP3) down vs. VRFC (TP0)
ENSG00000233452.6	STXBP5-AS1	antisense	0.014561	-9.56482	Ischemic Stroke over 48 h (TP3) down vs. VRFC (TP0)
ENSG00000142327.11	RNPEPL1	protein_coding	0.003704	-1.77732	Ischemic Stroke over 48 h (TP3) down vs. VRFC (TP0)
ENSG00000106336.12	FBXO24	protein_coding	0.006442	-156000000	Ischemic Stroke over 48 h (TP3) down vs. VRFC (TP0)
ENSG00000067113.16	PLPP1	protein_coding	0.017952	27.8923	Ischemic Stroke over 48 h (TP3) up vs. VRFC (TP0)
ENSG00000158445.9	KCNB1	protein_coding	0.016567	-474000000	Ischemic Stroke over 48 h (TP3) down vs. VRFC (TP0)
ENSG00000116991.10	SIPA1L2	protein_coding	0.004824	-3.52949	Ischemic Stroke over 48 h (TP3) down vs. VRFC (TP0)
ENSG00000145868.16	FBXO38	protein_coding	0.001816	-2.13804	Ischemic Stroke over 48 h (TP3) down vs. VRFC (TP0)
ENSG00000137760.14	ALKBH8	protein_coding	0.012871	3.3892	Ischemic Stroke over 48 h (TP3) up vs. VRFC (TP0)
ENSG00000227032.1	RP11-34E5.4	processed_pseudogene	0.016472	-4.36154	Ischemic Stroke over 48 h (TP3) down vs. VRFC (TP0)
ENSG00000119686.9	FLVCR2	protein_coding	0.003681	-3.61675	Ischemic Stroke over 48 h (TP3) down vs. VRFC (TP0)
ENSG00000157107.13	FCHO2	protein_coding	0.012172	-2.88444	Ischemic Stroke over 48 h (TP3) down vs. VRFC (TP0)
ENSG00000141378.14	PTRH2	protein_coding	0.013024	-3.25769	Ischemic Stroke over 48 h (TP3) down vs. VRFC (TP0)
ENSG00000251158.1	RP11-98J23.1	unprocessed_pseudogene	0.000913	-45.8378	Ischemic Stroke over 48 h (TP3) down vs. VRFC (TP0)
ENSG00000177674.15	AGTRAP	protein_coding	0.017651	-2.13801	Ischemic Stroke over 48 h (TP3) down vs. VRFC (TP0)
ENSG00000244502.2	HDAC11-AS1	antisense	0.0074	-5390000000	Ischemic Stroke over 48 h (TP3) down vs. VRFC (TP0)
ENSG00000156414.18	TDRD9	protein_coding	0.003801	-6.56037	Ischemic Stroke over 48 h (TP3) down vs. VRFC (TP0)
ENSG00000132170.19	PPARG	protein_coding	0.016946	-41.5327	Ischemic Stroke over 48 h (TP3) down vs. VRFC (TP0)
ENSG00000135838.13	NPL	protein_coding	0.005809	-2.56175	Ischemic Stroke over 48 h (TP3) down vs. VRFC (TP0)
ENSG00000140350.15	ANP32A	protein_coding	0.007566	-1.83675	Ischemic Stroke over 48 h (TP3) down vs. VRFC (TP0)
ENSG00000119457.7	SLC46A2	protein_coding	0.013324	-3.21664	Ischemic Stroke over 48 h (TP3) down vs. VRFC (TP0)
ENSG00000180071.19	ANKRD18A	protein_coding	0.015373	2290000000	Ischemic Stroke over 48 h (TP3) up vs. VRFC (TP0)
ENSG00000271383.6	NBPF19	protein_coding	0.015883	-2.55186	Ischemic Stroke over 48 h (TP3) down vs. VRFC (TP0)
ENSG00000248769.1	RP11-974F13.5	unprocessed_pseudogene	0.00021	-7200000000000	Ischemic Stroke over 48 h (TP3) down vs. VRFC (TP0)
ENSG00000250771.2	RP11-153M7.3	transcribed_unprocessed_pseudogene	0.003552	-86.7604	Ischemic Stroke over 48 h (TP3) down vs. VRFC (TP0)
ENSG00000130449.5	ZSWIM6	protein_coding	0.006537	-2.06025	Ischemic Stroke over 48 h (TP3) down vs. VRFC (TP0)
ENSG00000145736.14	GTF2H2	protein_coding	0.003832	-7.72291	Ischemic Stroke over 48 h (TP3) down vs. VRFC (TP0)
ENSG00000172009.14	THOP1	protein_coding	0.014891	-3.64891	Ischemic Stroke over 48 h (TP3) down vs. VRFC (TP0)
ENSG00000071859.14	FAM50A	protein_coding	0.018982	-1.86073	Ischemic Stroke over 48 h (TP3) down vs. VRFC (TP0)
ENSG00000167065.13	DUSP18	protein_coding	0.001739	-3.04103	Ischemic Stroke over 48 h (TP3) down vs. VRFC (TP0)
ENSG00000112584.13	FAM120B	protein_coding	0.019352	-1.85573	Ischemic Stroke over 48 h (TP3) down vs. VRFC (TP0)
ENSG00000180773.14	SLC36A4	protein_coding	0.017031	-1.9226	Ischemic Stroke over 48 h (TP3) down vs. VRFC (TP0)
ENSG00000033327.12	GAB2	protein_coding	0.01493	-2.07782	Ischemic Stroke over 48 h (TP3) down vs. VRFC (TP0)
ENSG00000262038.1	RP11-177N22.3	sense_intronic	0.019691	-12787.4	Ischemic Stroke over 48 h (TP3) down vs. VRFC (TP0)
ENSG00000279814.1	RP11-399K21.12	TEC	0.009375	-11.3995	Ischemic Stroke over 48 h (TP3) down vs. VRFC (TP0)
ENSG00000275036.1	MIR8086	miRNA	0.008355	-14200000000	Ischemic Stroke over 48 h (TP3) down vs. VRFC (TP0)
ENSG00000123992.18	DNPEP	protein_coding	0.016792	2.44187	Ischemic Stroke over 48 h (TP3) up vs. VRFC (TP0)
ENSG00000279202.1	CTA-113A6.1	TEC	0.015869	-7.42706	Ischemic Stroke over 48 h (TP3) down vs. VRFC (TP0)
ENSG00000263465.3	SRSF8	protein_coding	0.013449	3.77119	Ischemic Stroke over 48 h (TP3) up vs. VRFC (TP0)
ENSG00000149781.12	FERMT3	protein_coding	0.01065	-1.79344	Ischemic Stroke over 48 h (TP3) down vs. VRFC (TP0)
ENSG00000113108.18	APBB3	protein_coding	0.001251	-3.75045	Ischemic Stroke over 48 h (TP3) down vs. VRFC (TP0)
ENSG00000138185.17	ENTPD1	protein_coding	0.01349	-2.31595	Ischemic Stroke over 48 h (TP3) down vs. VRFC (TP0)
ENSG00000102181.20	CD99L2	protein_coding	0.004454	-2.15265	Ischemic Stroke over 48 h (TP3) down vs. VRFC (TP0)
ENSG00000142409.5	ZNF787	protein_coding	0.017965	-2.59835	Ischemic Stroke over 48 h (TP3) down vs. VRFC (TP0)
ENSG00000067182.7	TNFRSF1A	protein_coding	0.009962	-2.00972	Ischemic Stroke over 48 h (TP3) down vs. VRFC (TP0)
ENSG00000230732.4	AC127904.2	sense_intronic	0.008626	-14.6822	Ischemic Stroke over 48 h (TP3) down vs. VRFC (TP0)
ENSG00000169896.16	ITGAM	protein_coding	0.01752	-2.32974	Ischemic Stroke over 48 h (TP3) down vs. VRFC (TP0)
ENSG00000083635.7	NUFIP1	protein_coding	0.018254	3.65965	Ischemic Stroke over 48 h (TP3) up vs. VRFC (TP0)
ENSG00000083457.11	ITGAE	protein_coding	0.011983	-2.87219	Ischemic Stroke over 48 h (TP3) down vs. VRFC (TP0)
ENSG00000072778.19	ACADVL	protein_coding	0.00365	-2.37745	Ischemic Stroke over 48 h (TP3) down vs. VRFC (TP0)
ENSG00000105778.17	AVL9	protein_coding	0.018598	-2.1226	Ischemic Stroke over 48 h (TP3) down vs. VRFC (TP0)
ENSG00000173145.11	NOC3L	protein_coding	0.014443	3.93857	Ischemic Stroke over 48 h (TP3) up vs. VRFC (TP0)
ENSG00000065833.8	ME1	protein_coding	0.018046	-7.37968	Ischemic Stroke over 48 h (TP3) down vs. VRFC (TP0)
ENSG00000085265.10	FCN1	protein_coding	0.012963	-2.36256	Ischemic Stroke over 48 h (TP3) down vs. VRFC (TP0)
ENSG00000145819.15	ARHGAP26	protein_coding	0.018558	-1.90021	Ischemic Stroke over 48 h (TP3) down vs. VRFC (TP0)
ENSG00000276248.1	RP11-230F18.5	sense_intronic	0.002662	-14.8641	Ischemic Stroke over 48 h (TP3) down vs. VRFC (TP0)
ENSG00000269890.1	RP5-1139B12.2	antisense	0.012178	-4.57602	Ischemic Stroke over 48 h (TP3) down vs. VRFC (TP0)
ENSG00000133812.15	SBF2	protein_coding	0.011703	-2.09921	Ischemic Stroke over 48 h (TP3) down vs. VRFC (TP0)
ENSG00000126249.7	PDCD2L	protein_coding	0.014175	203460	Ischemic Stroke over 48 h (TP3) up vs. VRFC (TP0)
ENSG00000279554.1	CTA-113A6.2	TEC	0.006391	-9.71599	Ischemic Stroke over 48 h (TP3) down vs. VRFC (TP0)
ENSG00000167685.14	ZNF444	protein_coding	0.012829	-2.86355	Ischemic Stroke over 48 h (TP3) down vs. VRFC (TP0)
ENSG00000171302.16	CANT1	protein_coding	0.011507	-2.05487	Ischemic Stroke over 48 h (TP3) down vs. VRFC (TP0)
ENSG00000170832.12	USP32	protein_coding	0.002659	-2.06059	Ischemic Stroke over 48 h (TP3) down vs. VRFC (TP0)
ENSG00000255621.1	RP11-377D9.3	lincRNA	0.002947	-384000000000	Ischemic Stroke over 48 h (TP3) down vs. VRFC (TP0)
ENSG00000137309.19	HMGA1	protein_coding	0.002681	2.62411	Ischemic Stroke over 48 h (TP3) up vs. VRFC (TP0)
ENSG00000272033.1	RP11-52A20.2	sense_intronic	0.00879	-6.0616	Ischemic Stroke over 48 h (TP3) down vs. VRFC (TP0)
ENSG00000073150.13	PANX2	protein_coding	0.008507	-10.3982	Ischemic Stroke over 48 h (TP3) down vs. VRFC (TP0)
ENSG00000052126.14	PLEKHA5	protein_coding	0.016987	-7.28044	Ischemic Stroke over 48 h (TP3) down vs. VRFC (TP0)
ENSG00000133961.19	NUMB	protein_coding	0.008455	-2.16038	Ischemic Stroke over 48 h (TP3) down vs. VRFC (TP0)
ENSG00000156958.14	GALK2	protein_coding	0.014097	-2.37076	Ischemic Stroke over 48 h (TP3) down vs. VRFC (TP0)
ENSG00000278133.1	RP11-196G11.5	sense_intronic	0.006239	-4.10547	Ischemic Stroke over 48 h (TP3) down vs. VRFC (TP0)
ENSG00000228446.2	AC073052.1	processed_pseudogene	0.008926	-13.0249	Ischemic Stroke over 48 h (TP3) down vs. VRFC (TP0)
ENSG00000105085.10	MED26	protein_coding	0.019294	-2.44854	Ischemic Stroke over 48 h (TP3) down vs. VRFC (TP0)
ENSG00000186162.10	CIDECP	transcribed_unprocessed_pseudogene	0.017758	-2.47524	Ischemic Stroke over 48 h (TP3) down vs. VRFC (TP0)
ENSG00000165029.15	ABCA1	protein_coding	0.002684	-12.1035	Ischemic Stroke over 48 h (TP3) down vs. VRFC (TP0)
ENSG00000137312.14	FLOT1	protein_coding	0.013433	-2.5007	Ischemic Stroke over 48 h (TP3) down vs. VRFC (TP0)
ENSG00000103507.13	BCKDK	protein_coding	0.008864	-2.08484	Ischemic Stroke over 48 h (TP3) down vs. VRFC (TP0)
ENSG00000277369.1	RP11-486I11.2	lincRNA	0.0081	-12.9563	Ischemic Stroke over 48 h (TP3) down vs. VRFC (TP0)
ENSG00000109519.12	GRPEL1	protein_coding	0.001606	-2.87697	Ischemic Stroke over 48 h (TP3) down vs. VRFC (TP0)
ENSG00000213172.3	RP1-228H13.2	processed_pseudogene	0.001707	-21.1932	Ischemic Stroke over 48 h (TP3) down vs. VRFC (TP0)
ENSG00000112667.12	DNPH1	protein_coding	0.018641	-4.40562	Ischemic Stroke over 48 h (TP3) down vs. VRFC (TP0)
ENSG00000281183.1	NPTN-IT1	sense_intronic	0.013819	-3.12736	Ischemic Stroke over 48 h (TP3) down vs. VRFC (TP0)
ENSG00000112303.13	VNN2	protein_coding	0.019766	-5.45249	Ischemic Stroke over 48 h (TP3) down vs. VRFC (TP0)
ENSG00000198814.12	GK	protein_coding	0.014072	-3.39247	Ischemic Stroke over 48 h (TP3) down vs. VRFC (TP0)
ENSG00000128512.19	DOCK4	protein_coding	0.002931	-6.98582	Ischemic Stroke over 48 h (TP3) down vs. VRFC (TP0)
ENSG00000227039.6	ITGB2-AS1	antisense	0.006444	-3.85289	Ischemic Stroke over 48 h (TP3) down vs. VRFC (TP0)
ENSG00000196655.10	TRAPPC4	protein_coding	0.009584	-4.70381	Ischemic Stroke over 48 h (TP3) down vs. VRFC (TP0)
ENSG00000110619.16	CARS	protein_coding	0.000927	-2.41226	Ischemic Stroke over 48 h (TP3) down vs. VRFC (TP0)
ENSG00000176871.8	WSB2	protein_coding	0.003106	-2.76506	Ischemic Stroke over 48 h (TP3) down vs. VRFC (TP0)
ENSG00000257605.2	RP11-680A11.5	antisense	0.016676	-17600000	Ischemic Stroke over 48 h (TP3) down vs. VRFC (TP0)
ENSG00000100031.18	GGT1	protein_coding	0.004607	-4.73695	Ischemic Stroke over 48 h (TP3) down vs. VRFC (TP0)
ENSG00000100034.13	PPM1F	protein_coding	0.018736	-2.13426	Ischemic Stroke over 48 h (TP3) down vs. VRFC (TP0)
ENSG00000266302.6	RP11-219A15.1	protein_coding	0.008898	-1810000000	Ischemic Stroke over 48 h (TP3) down vs. VRFC (TP0)
ENSG00000255733.5	IFNG-AS1	antisense	0.000232	3250000000000	Ischemic Stroke over 48 h (TP3) up vs. VRFC (TP0)
ENSG00000127947.15	PTPN12	protein_coding	0.000675	-2.69019	Ischemic Stroke over 48 h (TP3) down vs. VRFC (TP0)
ENSG00000272150.5	NBPF25P	transcribed_unprocessed_pseudogene	0.010922	-2.7818	Ischemic Stroke over 48 h (TP3) down vs. VRFC (TP0)
ENSG00000147459.17	DOCK5	protein_coding	0.008137	-2.52603	Ischemic Stroke over 48 h (TP3) down vs. VRFC (TP0)
ENSG00000110080.18	ST3GAL4	protein_coding	0.019816	-4.0503	Ischemic Stroke over 48 h (TP3) down vs. VRFC (TP0)
ENSG00000064932.15	SBNO2	protein_coding	0.012063	-2.3826	Ischemic Stroke over 48 h (TP3) down vs. VRFC (TP0)
ENSG00000256751.5	PLBD1-AS1	antisense	0.004857	-9.20713	Ischemic Stroke over 48 h (TP3) down vs. VRFC (TP0)
ENSG00000116815.15	CD58	protein_coding	0.019829	-2.18168	Ischemic Stroke over 48 h (TP3) down vs. VRFC (TP0)
ENSG00000101473.16	ACOT8	protein_coding	0.019025	-2.77316	Ischemic Stroke over 48 h (TP3) down vs. VRFC (TP0)
ENSG00000147488.11	ST18	protein_coding	0.008969	-12100000	Ischemic Stroke over 48 h (TP3) down vs. VRFC (TP0)
ENSG00000140563.14	MCTP2	protein_coding	0.013585	-7.18269	Ischemic Stroke over 48 h (TP3) down vs. VRFC (TP0)
ENSG00000257534.1	RP11-834C11.10	lincRNA	0.018576	-906000000	Ischemic Stroke over 48 h (TP3) down vs. VRFC (TP0)
ENSG00000274021.1	RP11-823E8.3	lincRNA	0.00553	-5.111	Ischemic Stroke over 48 h (TP3) down vs. VRFC (TP0)
ENSG00000168765.15	GSTM4	protein_coding	0.003615	-18.4278	Ischemic Stroke over 48 h (TP3) down vs. VRFC (TP0)
ENSG00000197081.12	IGF2R	protein_coding	0.018757	-2.2077	Ischemic Stroke over 48 h (TP3) down vs. VRFC (TP0)
ENSG00000138756.17	BMP2K	protein_coding	0.002823	-2.26463	Ischemic Stroke over 48 h (TP3) down vs. VRFC (TP0)
ENSG00000273749.4	CYFIP1	protein_coding	0.006628	-2.41172	Ischemic Stroke over 48 h (TP3) down vs. VRFC (TP0)
ENSG00000141298.17	SSH2	protein_coding	0.008038	-2.26724	Ischemic Stroke over 48 h (TP3) down vs. VRFC (TP0)
ENSG00000151882.11	CCL28	protein_coding	0.000873	57500000000	Ischemic Stroke over 48 h (TP3) up vs. VRFC (TP0)
ENSG00000161921.14	CXCL16	protein_coding	0.004183	-3.66939	Ischemic Stroke over 48 h (TP3) down vs. VRFC (TP0)
ENSG00000163162.8	RNF149	protein_coding	0.001572	-3.08841	Ischemic Stroke over 48 h (TP3) down vs. VRFC (TP0)
ENSG00000104695.12	PPP2CB	protein_coding	0.006827	-2.34588	Ischemic Stroke over 48 h (TP3) down vs. VRFC (TP0)
ENSG00000250510.7	GPR162	protein_coding	0.000984	-3.48595	Ischemic Stroke over 48 h (TP3) down vs. VRFC (TP0)
ENSG00000138190.16	EXOC6	protein_coding	0.014529	-2.42232	Ischemic Stroke over 48 h (TP3) down vs. VRFC (TP0)
ENSG00000248429.5	RP11-597D13.9	antisense	0.01863	-3.46615	Ischemic Stroke over 48 h (TP3) down vs. VRFC (TP0)
ENSG00000160211.15	G6PD	protein_coding	0.014364	-1.88363	Ischemic Stroke over 48 h (TP3) down vs. VRFC (TP0)
ENSG00000223473.2	GS1-124K5.3	lincRNA	0.011921	-6.89302	Ischemic Stroke over 48 h (TP3) down vs. VRFC (TP0)
ENSG00000256706.1	RP5-1096D14.3	antisense	0.012823	-59500000	Ischemic Stroke over 48 h (TP3) down vs. VRFC (TP0)
ENSG00000274536.5	MIR223	antisense	0.013004	-2.51155	Ischemic Stroke over 48 h (TP3) down vs. VRFC (TP0)
ENSG00000106829.18	TLE4	protein_coding	0.014498	-1.76805	Ischemic Stroke over 48 h (TP3) down vs. VRFC (TP0)
ENSG00000237135.1	DDX10P1	processed_pseudogene	0.018293	-5.61155	Ischemic Stroke over 48 h (TP3) down vs. VRFC (TP0)
ENSG00000160883.10	HK3	protein_coding	0.005819	-2.82949	Ischemic Stroke over 48 h (TP3) down vs. VRFC (TP0)
ENSG00000104343.19	UBE2W	protein_coding	0.005158	-2.1828	Ischemic Stroke over 48 h (TP3) down vs. VRFC (TP0)
ENSG00000256229.7	ZNF486	protein_coding	0.015176	8.40039	Ischemic Stroke over 48 h (TP3) up vs. VRFC (TP0)
ENSG00000113742.12	CPEB4	protein_coding	0.010518	-2.02378	Ischemic Stroke over 48 h (TP3) down vs. VRFC (TP0)
ENSG00000127507.17	ADGRE2	protein_coding	0.002772	-3.05664	Ischemic Stroke over 48 h (TP3) down vs. VRFC (TP0)
ENSG00000146592.16	CREB5	protein_coding	0.001131	-3.83215	Ischemic Stroke over 48 h (TP3) down vs. VRFC (TP0)
ENSG00000203710.10	CR1	protein_coding	0.001588	-4.85086	Ischemic Stroke over 48 h (TP3) down vs. VRFC (TP0)
ENSG00000158104.11	HPD	protein_coding	0.003336	-38800000000	Ischemic Stroke over 48 h (TP3) down vs. VRFC (TP0)
ENSG00000177302.14	TOP3A	protein_coding	0.003821	-2.0266	Ischemic Stroke over 48 h (TP3) down vs. VRFC (TP0)
ENSG00000113749.7	HRH2	protein_coding	0.019353	-2.49196	Ischemic Stroke over 48 h (TP3) down vs. VRFC (TP0)
ENSG00000129696.12	TTI2	protein_coding	0.012196	-3.08779	Ischemic Stroke over 48 h (TP3) down vs. VRFC (TP0)
ENSG00000124593.14	PRICKLE4	protein_coding	0.002833	-9.07929	Ischemic Stroke over 48 h (TP3) down vs. VRFC (TP0)
ENSG00000163597.14	SNHG16	processed_transcript	0.015198	2.3668	Ischemic Stroke over 48 h (TP3) up vs. VRFC (TP0)
ENSG00000223891.5	OSER1-AS1	lincRNA	0.008225	281817	Ischemic Stroke over 48 h (TP3) up vs. VRFC (TP0)
ENSG00000122224.17	LY9	protein_coding	0.017006	1467.7	Ischemic Stroke over 48 h (TP3) up vs. VRFC (TP0)
ENSG00000100442.10	FKBP3	protein_coding	0.014536	-2.93611	Ischemic Stroke over 48 h (TP3) down vs. VRFC (TP0)
ENSG00000272627.1	RP11-354E23.5	sense_intronic	0.007207	-4430000	Ischemic Stroke over 48 h (TP3) down vs. VRFC (TP0)
ENSG00000116793.15	PHTF1	protein_coding	0.011639	-2.64289	Ischemic Stroke over 48 h (TP3) down vs. VRFC (TP0)
ENSG00000171055.14	FEZ2	protein_coding	0.016887	-1.95557	Ischemic Stroke over 48 h (TP3) down vs. VRFC (TP0)
ENSG00000078053.16	AMPH	protein_coding	0.011722	-58080.8	Ischemic Stroke over 48 h (TP3) down vs. VRFC (TP0)
ENSG00000261499.2	CH17-260O16.1	unprocessed_pseudogene	0.011258	3.74628	Ischemic Stroke over 48 h (TP3) up vs. VRFC (TP0)
ENSG00000105639.18	JAK3	protein_coding	0.018272	-3.37334	Ischemic Stroke over 48 h (TP3) down vs. VRFC (TP0)
ENSG00000235183.3	RP11-613C6.4	processed_pseudogene	0.006104	-20.0191	Ischemic Stroke over 48 h (TP3) down vs. VRFC (TP0)
ENSG00000279982.1	RP11-45A17.3	TEC	0.013124	-256546	Ischemic Stroke over 48 h (TP3) down vs. VRFC (TP0)
ENSG00000221808.1	MIR1256	miRNA	0.001152	-72000000000	Ischemic Stroke over 48 h (TP3) down vs. VRFC (TP0)
ENSG00000088992.17	TESC	protein_coding	0.013968	-3.05072	Ischemic Stroke over 48 h (TP3) down vs. VRFC (TP0)
ENSG00000274925.1	CTD-2547G23.4	lincRNA	0.008312	-5.19979	Ischemic Stroke over 48 h (TP3) down vs. VRFC (TP0)
ENSG00000265531.3	FCGR1CP	unprocessed_pseudogene	0.00991	-6.74286	Ischemic Stroke over 48 h (TP3) down vs. VRFC (TP0)
ENSG00000131797.12	CLUHP3	transcribed_unprocessed_pseudogene	0.005945	1120000000	Ischemic Stroke over 48 h (TP3) up vs. VRFC (TP0)
ENSG00000153250.18	RBMS1	protein_coding	0.014066	-1.57441	Ischemic Stroke over 48 h (TP3) down vs. VRFC (TP0)
ENSG00000259225.6	RP11-1008C21.1	lincRNA	0.000696	-122000000000	Ischemic Stroke over 48 h (TP3) down vs. VRFC (TP0)
ENSG00000228280.1	RP11-367B6.2	sense_intronic	0.005698	-7.12136	Ischemic Stroke over 48 h (TP3) down vs. VRFC (TP0)
ENSG00000129657.14	SEC14L1	protein_coding	0.012403	-2.31615	Ischemic Stroke over 48 h (TP3) down vs. VRFC (TP0)
ENSG00000008516.16	MMP25	protein_coding	0.01137	-11.2983	Ischemic Stroke over 48 h (TP3) down vs. VRFC (TP0)
ENSG00000165724.5	ZMYND19	protein_coding	0.004253	6.39473	Ischemic Stroke over 48 h (TP3) up vs. VRFC (TP0)
ENSG00000259984.1	RP11-335G20.7	unprocessed_pseudogene	0.009511	-18.3779	Ischemic Stroke over 48 h (TP3) down vs. VRFC (TP0)
ENSG00000171817.16	ZNF540	protein_coding	0.018842	1140000000	Ischemic Stroke over 48 h (TP3) up vs. VRFC (TP0)
ENSG00000157227.12	MMP14	protein_coding	0.010241	-6.14588	Ischemic Stroke over 48 h (TP3) down vs. VRFC (TP0)
ENSG00000242779.6	ZNF702P	transcribed_processed_pseudogene	0.014534	348023	Ischemic Stroke over 48 h (TP3) up vs. VRFC (TP0)
ENSG00000160917.14	CPSF4	protein_coding	0.010771	-2.71865	Ischemic Stroke over 48 h (TP3) down vs. VRFC (TP0)
ENSG00000143641.9	GALNT2	protein_coding	0.018179	-1.79071	Ischemic Stroke over 48 h (TP3) down vs. VRFC (TP0)
ENSG00000120949.14	TNFRSF8	protein_coding	0.015123	-3.01573	Ischemic Stroke over 48 h (TP3) down vs. VRFC (TP0)
ENSG00000105723.11	GSK3A	protein_coding	0.019511	-1.71962	Ischemic Stroke over 48 h (TP3) down vs. VRFC (TP0)
ENSG00000059145.18	UNKL	protein_coding	0.019966	-3.24009	Ischemic Stroke over 48 h (TP3) down vs. VRFC (TP0)
ENSG00000153094.21	BCL2L11	protein_coding	0.018709	-2.17766	Ischemic Stroke over 48 h (TP3) down vs. VRFC (TP0)
ENSG00000136040.8	PLXNC1	protein_coding	0.008377	-2.56593	Ischemic Stroke over 48 h (TP3) down vs. VRFC (TP0)
ENSG00000250687.6	RP11-497H16.7	transcribed_unprocessed_pseudogene	0.017717	-5.56207	Ischemic Stroke over 48 h (TP3) down vs. VRFC (TP0)
ENSG00000271862.1	RP11-343L5.2	lincRNA	0.004041	-3.87108	Ischemic Stroke over 48 h (TP3) down vs. VRFC (TP0)
ENSG00000141543.9	EIF4A3	protein_coding	0.006671	-2.07057	Ischemic Stroke over 48 h (TP3) down vs. VRFC (TP0)
ENSG00000138640.14	FAM13A	protein_coding	0.009069	-3.83224	Ischemic Stroke over 48 h (TP3) down vs. VRFC (TP0)
ENSG00000107281.9	NPDC1	protein_coding	0.005854	-965024	Ischemic Stroke over 48 h (TP3) down vs. VRFC (TP0)
ENSG00000136161.12	RCBTB2	protein_coding	0.013917	-1.94047	Ischemic Stroke over 48 h (TP3) down vs. VRFC (TP0)
ENSG00000273084.1	RP11-1275H24.3	lincRNA	0.019595	-91819.3	Ischemic Stroke over 48 h (TP3) down vs. VRFC (TP0)
ENSG00000133789.14	SWAP70	protein_coding	0.015348	-2.64068	Ischemic Stroke over 48 h (TP3) down vs. VRFC (TP0)
ENSG00000279250.1	RP11-46D1.2	TEC	0.018242	-15.5917	Ischemic Stroke over 48 h (TP3) down vs. VRFC (TP0)
ENSG00000247950.6	SEC24B-AS1	antisense	0.015692	-50957.5	Ischemic Stroke over 48 h (TP3) down vs. VRFC (TP0)
ENSG00000165006.13	UBAP1	protein_coding	0.0082	-2.15088	Ischemic Stroke over 48 h (TP3) down vs. VRFC (TP0)
ENSG00000261220.2	RP11-629O1.2	lincRNA	0.002789	-12.3507	Ischemic Stroke over 48 h (TP3) down vs. VRFC (TP0)
ENSG00000114626.17	ABTB1	protein_coding	0.007603	-2.76205	Ischemic Stroke over 48 h (TP3) down vs. VRFC (TP0)
ENSG00000137133.10	HINT2	protein_coding	0.016267	-4.88643	Ischemic Stroke over 48 h (TP3) down vs. VRFC (TP0)
ENSG00000197798.8	FAM118B	protein_coding	0.009564	-2.97505	Ischemic Stroke over 48 h (TP3) down vs. VRFC (TP0)
ENSG00000199477.1	SNORA31	snoRNA	0.003769	-889027	Ischemic Stroke over 48 h (TP3) down vs. VRFC (TP0)
ENSG00000143318.12	CASQ1	protein_coding	0.003052	150000000000	Ischemic Stroke over 48 h (TP3) up vs. VRFC (TP0)
ENSG00000184786.5	TCTE3	protein_coding	0.016511	-9.78602	Ischemic Stroke over 48 h (TP3) down vs. VRFC (TP0)
ENSG00000112290.12	WASF1	protein_coding	0.012104	-12.4971	Ischemic Stroke over 48 h (TP3) down vs. VRFC (TP0)
ENSG00000163872.15	YEATS2	protein_coding	0.018828	-1.76811	Ischemic Stroke over 48 h (TP3) down vs. VRFC (TP0)
ENSG00000138764.13	CCNG2	protein_coding	0.015025	-2.22149	Ischemic Stroke over 48 h (TP3) down vs. VRFC (TP0)
ENSG00000227939.1	RPL3P2	processed_pseudogene	0.008363	4.91699	Ischemic Stroke over 48 h (TP3) up vs. VRFC (TP0)
ENSG00000141480.17	ARRB2	protein_coding	0.013975	-1.77791	Ischemic Stroke over 48 h (TP3) down vs. VRFC (TP0)
ENSG00000160410.14	SHKBP1	protein_coding	0.018197	-1.79337	Ischemic Stroke over 48 h (TP3) down vs. VRFC (TP0)
ENSG00000162704.15	ARPC5	protein_coding	0.008452	-2.01599	Ischemic Stroke over 48 h (TP3) down vs. VRFC (TP0)
ENSG00000135446.16	CDK4	protein_coding	0.008299	3.34977	Ischemic Stroke over 48 h (TP3) up vs. VRFC (TP0)
ENSG00000185261.14	KIAA0825	protein_coding	0.012607	-5.17536	Ischemic Stroke over 48 h (TP3) down vs. VRFC (TP0)
ENSG00000131389.16	SLC6A6	protein_coding	0.018827	-1.67357	Ischemic Stroke over 48 h (TP3) down vs. VRFC (TP0)
ENSG00000112053.13	SLC26A8	protein_coding	0.00697	-20.7652	Ischemic Stroke over 48 h (TP3) down vs. VRFC (TP0)
ENSG00000268518.1	CTD-2545M3.8	lincRNA	0.006553	-24.4015	Ischemic Stroke over 48 h (TP3) down vs. VRFC (TP0)
ENSG00000174944.8	P2RY14	protein_coding	0.011872	-466806	Ischemic Stroke over 48 h (TP3) down vs. VRFC (TP0)
ENSG00000163534.14	FCRL1	protein_coding	0.00703	4281.15	Ischemic Stroke over 48 h (TP3) up vs. VRFC (TP0)
ENSG00000163221.8	S100A12	protein_coding	0.002379	-6.11108	Ischemic Stroke over 48 h (TP3) down vs. VRFC (TP0)
ENSG00000140332.15	TLE3	protein_coding	0.019287	-2.30651	Ischemic Stroke over 48 h (TP3) down vs. VRFC (TP0)
ENSG00000280069.1	CTD-2349P21.3	TEC	0.0048	-14.8805	Ischemic Stroke over 48 h (TP3) down vs. VRFC (TP0)
ENSG00000062716.11	VMP1	protein_coding	0.013988	-2.74727	Ischemic Stroke over 48 h (TP3) down vs. VRFC (TP0)
ENSG00000262223.6	RP11-1055B8.3	lincRNA	0.005581	-254561	Ischemic Stroke over 48 h (TP3) down vs. VRFC (TP0)
ENSG00000245017.2	RP11-181C3.1	lincRNA	0.019471	-1900000	Ischemic Stroke over 48 h (TP3) down vs. VRFC (TP0)
ENSG00000180644.6	PRF1	protein_coding	0.001543	225000000	Ischemic Stroke over 48 h (TP3) up vs. VRFC (TP0)
ENSG00000270441.1	RP11-694I15.7	unprocessed_pseudogene	0.017225	-13.6216	Ischemic Stroke over 48 h (TP3) down vs. VRFC (TP0)
ENSG00000106400.11	ZNHIT1	protein_coding	0.002963	-2.42223	Ischemic Stroke over 48 h (TP3) down vs. VRFC (TP0)
ENSG00000259891.1	CTA-204B4.2	antisense	0.009664	-7.99489	Ischemic Stroke over 48 h (TP3) down vs. VRFC (TP0)
ENSG00000141294.9	LRRC46	protein_coding	0.017457	64926.7	Ischemic Stroke over 48 h (TP3) up vs. VRFC (TP0)
ENSG00000232354.8	VIPR1-AS1	antisense	0.01214	-13.0168	Ischemic Stroke over 48 h (TP3) down vs. VRFC (TP0)
ENSG00000230778.1	ANKRD63	protein_coding	0.007507	-758000000	Ischemic Stroke over 48 h (TP3) down vs. VRFC (TP0)
ENSG00000225889.7	AC074289.1	antisense	0.002253	-4.46393	Ischemic Stroke over 48 h (TP3) down vs. VRFC (TP0)
ENSG00000101605.12	MYOM1	protein_coding	0.010638	-10.1382	Ischemic Stroke over 48 h (TP3) down vs. VRFC (TP0)
ENSG00000132471.11	WBP2	protein_coding	0.003874	-2.07421	Ischemic Stroke over 48 h (TP3) down vs. VRFC (TP0)
ENSG00000197208.5	SLC22A4	protein_coding	0.003579	-3.49093	Ischemic Stroke over 48 h (TP3) down vs. VRFC (TP0)
ENSG00000130779.19	CLIP1	protein_coding	0.017022	-1.54296	Ischemic Stroke over 48 h (TP3) down vs. VRFC (TP0)
ENSG00000282915.1	RP11-205A8.4	sense_intronic	0.019817	-10221.4	Ischemic Stroke over 48 h (TP3) down vs. VRFC (TP0)
ENSG00000137726.16	FXYD6	protein_coding	0.015714	-3.22035	Ischemic Stroke over 48 h (TP3) down vs. VRFC (TP0)
ENSG00000250508.1	RP11-757G1.6	lincRNA	0.004632	-1330000000	Ischemic Stroke over 48 h (TP3) down vs. VRFC (TP0)
ENSG00000159884.11	CCDC107	protein_coding	0.005538	-3.51172	Ischemic Stroke over 48 h (TP3) down vs. VRFC (TP0)
ENSG00000278002.1	RP11-596C23.2	lincRNA	0.013549	9.33602	Ischemic Stroke over 48 h (TP3) up vs. VRFC (TP0)
ENSG00000197170.9	PSMD12	protein_coding	0.002757	-2.04274	Ischemic Stroke over 48 h (TP3) down vs. VRFC (TP0)
ENSG00000239569.3	KMT2E-AS1	antisense	0.00244	-5.3947	Ischemic Stroke over 48 h (TP3) down vs. VRFC (TP0)
ENSG00000182149.20	IST1	protein_coding	0.018056	-1.58735	Ischemic Stroke over 48 h (TP3) down vs. VRFC (TP0)
ENSG00000110318.13	CEP126	protein_coding	0.008956	3676.06	Ischemic Stroke over 48 h (TP3) up vs. VRFC (TP0)
Supplementary Table 1D. Neutrophils Ischemic Stroke 0 to 24 h (TP1) vs. VRFC (TP0)
Gene ID	Gene Name	Gene Type	p-value(Ischemic Stroke 0 to 24 h (TP1) vs. VRFC (TP0))	Fold-Change(Ischemic Stroke 0 to 24 h (TP1) vs. VRFC (TP0)	Change description
ENSG00000136444.9	RSAD1	protein coding	2.06189e-05	327033	Ischemic Stroke 0 to 24 h (TP1) up vs. VRFC (TP0)
ENSG00000176731.11	C8orf59	protein coding	2.89425e-05	63408.1	Ischemic Stroke 0 to 24 h (TP1) up vs. VRFC (TP0)
ENSG00000251819.1	RNU6-322P	snRNA	9.46741e-05	-731243	Ischemic Stroke 0 to 24 h (TP1) down vs. VRFC (TP0)
ENSG00000183762.12	KREMEN1	protein coding	0.000161235	-4.03046	Ischemic Stroke 0 to 24 h (TP1) down vs. VRFC (TP0)
ENSG00000136040.8	PLXNC1	protein coding	0.000226267	-1.43627	Ischemic Stroke 0 to 24 h (TP1) down vs. VRFC (TP0)
ENSG00000089050.15	RBBP9	protein coding	0.000338025	207916	Ischemic Stroke 0 to 24 h (TP1) up vs. VRFC (TP0)
ENSG00000137764.19	MAP2K5	protein coding	0.000342685	9.20197	Ischemic Stroke 0 to 24 h (TP1) up vs. VRFC (TP0)
ENSG00000139546.10	TARBP2	protein coding	0.000380853	70594.2	Ischemic Stroke 0 to 24 h (TP1) up vs. VRFC (TP0)
ENSG00000169896.16	ITGAM	protein coding	0.000389602	-2.12527	Ischemic Stroke 0 to 24 h (TP1) down vs. VRFC (TP0)
ENSG00000105640.12	RPL18A	protein coding	0.000398358	3.26545	Ischemic Stroke 0 to 24 h (TP1) up vs. VRFC (TP0)
ENSG00000269982.1	RP11-1020A11.2	antisense	0.000453578	99587.5	Ischemic Stroke 0 to 24 h (TP1) up vs. VRFC (TP0)
ENSG00000157985.18	AGAP1	protein coding	0.00045835	196876	Ischemic Stroke 0 to 24 h (TP1) up vs. VRFC (TP0)
ENSG00000143569.18	UBAP2L	protein coding	0.000499371	1.5695	Ischemic Stroke 0 to 24 h (TP1) up vs. VRFC (TP0)
ENSG00000187554.11	TLR5	protein coding	0.000501255	-3.38528	Ischemic Stroke 0 to 24 h (TP1) down vs. VRFC (TP0)
ENSG00000102935.11	ZNF423	protein coding	0.000589059	169354	Ischemic Stroke 0 to 24 h (TP1) up vs. VRFC (TP0)
ENSG00000278060.1	RP11-466M21.1	antisense	0.000594823	-14347.3	Ischemic Stroke 0 to 24 h (TP1) down vs. VRFC (TP0)
ENSG00000018189.12	RUFY3	protein coding	0.000705223	50.9004	Ischemic Stroke 0 to 24 h (TP1) up vs. VRFC (TP0)
ENSG00000157578.13	LCA5L	protein coding	0.000764025	176371	Ischemic Stroke 0 to 24 h (TP1) up vs. VRFC (TP0)
ENSG00000279858.1	RP11-618M23.5	TEC	0.000771194	-158526	Ischemic Stroke 0 to 24 h (TP1) down vs. VRFC (TP0)
ENSG00000212802.4	RPL15P3	processed pseudogene	0.000775837	5.95974	Ischemic Stroke 0 to 24 h (TP1) up vs. VRFC (TP0)
ENSG00000147854.16	UHRF2	protein coding	0.000798254	2.5518	Ischemic Stroke 0 to 24 h (TP1) up vs. VRFC (TP0)
ENSG00000257698.1	RP11-620J15.3	lincRNA	0.000839739	160688	Ischemic Stroke 0 to 24 h (TP1) up vs. VRFC (TP0)
ENSG00000138190.16	EXOC6	protein coding	0.000855051	-1.82619	Ischemic Stroke 0 to 24 h (TP1) down vs. VRFC (TP0)
ENSG00000168264.10	IRF2BP2	protein coding	0.000873021	-2.41957	Ischemic Stroke 0 to 24 h (TP1) down vs. VRFC (TP0)
ENSG00000204301.6	NOTCH4	protein coding	0.000882246	1760.58	Ischemic Stroke 0 to 24 h (TP1) up vs. VRFC (TP0)
ENSG00000109320.11	NFKB1	protein coding	0.000933335	-1.64544	Ischemic Stroke 0 to 24 h (TP1) down vs. VRFC (TP0)
ENSG00000261997.1	RP11-212I21.4	lincRNA	0.000942024	-2.08551	Ischemic Stroke 0 to 24 h (TP1) down vs. VRFC (TP0)
ENSG00000130255.12	RPL36	protein coding	0.00097972	3.92235	Ischemic Stroke 0 to 24 h (TP1) up vs. VRFC (TP0)
ENSG00000214922.9	HLA-F-AS1	processed transcript	0.00101546	110862	Ischemic Stroke 0 to 24 h (TP1) up vs. VRFC (TP0)
ENSG00000065618.17	COL17A1	protein coding	0.00103315	3066.91	Ischemic Stroke 0 to 24 h (TP1) up vs. VRFC (TP0)
ENSG00000152256.13	PDK1	protein coding	0.00104489	-1.75848	Ischemic Stroke 0 to 24 h (TP1) down vs. VRFC (TP0)
ENSG00000224546.2	EIF4BP3	processed pseudogene	0.00107155	1403.46	Ischemic Stroke 0 to 24 h (TP1) up vs. VRFC (TP0)
ENSG00000008277.14	ADAM22	protein coding	0.00109096	48053.9	Ischemic Stroke 0 to 24 h (TP1) up vs. VRFC (TP0)
ENSG00000163597.14	SNHG16	processed transcript	0.00114323	2.30168	Ischemic Stroke 0 to 24 h (TP1) up vs. VRFC (TP0)
ENSG00000047634.14	SCML1	protein coding	0.0011543	23161.6	Ischemic Stroke 0 to 24 h (TP1) up vs. VRFC (TP0)
ENSG00000180879.13	SSR4	protein coding	0.00116796	55.3107	Ischemic Stroke 0 to 24 h (TP1) up vs. VRFC (TP0)
ENSG00000103145.10	HCFC1R1	protein coding	0.00120881	151430	Ischemic Stroke 0 to 24 h (TP1) up vs. VRFC (TP0)
ENSG00000156970.12	BUB1B	protein coding	0.00121395	39017.6	Ischemic Stroke 0 to 24 h (TP1) up vs. VRFC (TP0)
ENSG00000172716.16	SLFN11	protein coding	0.00125	6.60128	Ischemic Stroke 0 to 24 h (TP1) up vs. VRFC (TP0)
ENSG00000214160.9	ALG3	protein coding	0.00126012	34340.9	Ischemic Stroke 0 to 24 h (TP1) up vs. VRFC (TP0)
ENSG00000172578.11	KLHL6	protein coding	0.00132514	-2.26349	Ischemic Stroke 0 to 24 h (TP1) down vs. VRFC (TP0)
ENSG00000083290.19	ULK2	protein coding	0.00132788	62.3006	Ischemic Stroke 0 to 24 h (TP1) up vs. VRFC (TP0)
ENSG00000132514.13	CLEC10A	protein coding	0.00135273	-22652.3	Ischemic Stroke 0 to 24 h (TP1) down vs. VRFC (TP0)
ENSG00000100300.17	TSPO	protein coding	0.00137832	-3.06529	Ischemic Stroke 0 to 24 h (TP1) down vs. VRFC (TP0)
ENSG00000171094.15	ALK	protein coding	0.00142928	76769.4	Ischemic Stroke 0 to 24 h (TP1) up vs. VRFC (TP0)
ENSG00000134955.11	SLC37A2	protein coding	0.00145058	138.115	Ischemic Stroke 0 to 24 h (TP1) up vs. VRFC (TP0)
ENSG00000037637.10	FBXO42	protein coding	0.001455	2.08629	Ischemic Stroke 0 to 24 h (TP1) up vs. VRFC (TP0)
ENSG00000276216.1	CH17-373J23.1	lincRNA	0.00146817	23366.1	Ischemic Stroke 0 to 24 h (TP1) up vs. VRFC (TP0)
ENSG00000167676.4	PLIN4	protein coding	0.0014725	-2.46731	Ischemic Stroke 0 to 24 h (TP1) down vs. VRFC (TP0)
ENSG00000215388.3	ACTG1P3	processed pseudogene	0.00150284	3669.6	Ischemic Stroke 0 to 24 h (TP1) up vs. VRFC (TP0)
ENSG00000149177.12	PTPRJ	protein coding	0.00151919	-1.46689	Ischemic Stroke 0 to 24 h (TP1) down vs. VRFC (TP0)
ENSG00000100413.16	POLR3H	protein coding	0.00156314	12093.1	Ischemic Stroke 0 to 24 h (TP1) up vs. VRFC (TP0)
ENSG00000163220.10	S100A9	protein coding	0.00169413	-1.68074	Ischemic Stroke 0 to 24 h (TP1) down vs. VRFC (TP0)
ENSG00000136193.16	SCRN1	protein coding	0.00169903	8.52688	Ischemic Stroke 0 to 24 h (TP1) up vs. VRFC (TP0)
ENSG00000089558.8	KCNH4	protein coding	0.00173946	21802.4	Ischemic Stroke 0 to 24 h (TP1) up vs. VRFC (TP0)
ENSG00000186260.16	MKL2	protein coding	0.00198242	658.189	Ischemic Stroke 0 to 24 h (TP1) up vs. VRFC (TP0)
ENSG00000223722.3	RP11-467L13.5	processed pseudogene	0.00199362	59.9547	Ischemic Stroke 0 to 24 h (TP1) up vs. VRFC (TP0)
ENSG00000134780.9	DAGLA	protein coding	0.00199629	77591.2	Ischemic Stroke 0 to 24 h (TP1) up vs. VRFC (TP0)
ENSG00000203950.6	FAM127B	protein coding	0.00204387	824.952	Ischemic Stroke 0 to 24 h (TP1) up vs. VRFC (TP0)
ENSG00000197208.5	SLC22A4	protein coding	0.00216418	-1.99889	Ischemic Stroke 0 to 24 h (TP1) down vs. VRFC (TP0)
ENSG00000120708.16	TGFBI	protein coding	0.00221557	4.80247	Ischemic Stroke 0 to 24 h (TP1) up vs. VRFC (TP0)
ENSG00000058729.10	RIOK2	protein coding	0.00224573	3877.45	Ischemic Stroke 0 to 24 h (TP1) up vs. VRFC (TP0)
ENSG00000198598.6	MMP17	protein coding	0.00224657	7690.22	Ischemic Stroke 0 to 24 h (TP1) up vs. VRFC (TP0)
ENSG00000227507.2	LTB	protein coding	0.0022754	-1.63585	Ischemic Stroke 0 to 24 h (TP1) down vs. VRFC (TP0)
ENSG00000182253.14	SYNM	protein coding	0.00229399	30189.2	Ischemic Stroke 0 to 24 h (TP1) up vs. VRFC (TP0)
ENSG00000174373.16	RALGAPA1	protein coding	0.00230191	3.49787	Ischemic Stroke 0 to 24 h (TP1) up vs. VRFC (TP0)
ENSG00000196715.5	VKORC1L1	protein coding	0.00244268	51.2205	Ischemic Stroke 0 to 24 h (TP1) up vs. VRFC (TP0)
ENSG00000188676.13	IDO2	protein coding	0.00245327	25908.5	Ischemic Stroke 0 to 24 h (TP1) up vs. VRFC (TP0)
ENSG00000124588.19	NQO2	protein coding	0.00250477	-1.81349	Ischemic Stroke 0 to 24 h (TP1) down vs. VRFC (TP0)
ENSG00000067798.14	NAV3	protein coding	0.00251015	42.5047	Ischemic Stroke 0 to 24 h (TP1) up vs. VRFC (TP0)
ENSG00000271398.1	RP5-1092A3.5	lincRNA	0.00252957	29716.7	Ischemic Stroke 0 to 24 h (TP1) up vs. VRFC (TP0)
ENSG00000144283.21	PKP4	protein coding	0.00254184	3.20987	Ischemic Stroke 0 to 24 h (TP1) up vs. VRFC (TP0)
ENSG00000100504.16	PYGL	protein coding	0.0026025	-1.67925	Ischemic Stroke 0 to 24 h (TP1) down vs. VRFC (TP0)
ENSG00000233875.1	RP11-61L14.6	antisense	0.00262112	238.418	Ischemic Stroke 0 to 24 h (TP1) up vs. VRFC (TP0)
ENSG00000232354.8	VIPR1-AS1	antisense	0.00265443	15122.3	Ischemic Stroke 0 to 24 h (TP1) up vs. VRFC (TP0)
ENSG00000143546.9	S100A8	protein coding	0.00269652	-1.70905	Ischemic Stroke 0 to 24 h (TP1) down vs. VRFC (TP0)
ENSG00000197771.12	MCMBP	protein coding	0.00271599	-1.63561	Ischemic Stroke 0 to 24 h (TP1) down vs. VRFC (TP0)
ENSG00000012061.15	ERCC1	protein coding	0.00277764	4.00824	Ischemic Stroke 0 to 24 h (TP1) up vs. VRFC (TP0)
ENSG00000260401.1	RP11-800A3.4	sense overlapping	0.00282048	14556.6	Ischemic Stroke 0 to 24 h (TP1) up vs. VRFC (TP0)
ENSG00000261476.1	RP11-77K12.3	sense intronic	0.00284646	22146.8	Ischemic Stroke 0 to 24 h (TP1) up vs. VRFC (TP0)
ENSG00000163221.8	S100A12	protein coding	0.00284751	-2.84539	Ischemic Stroke 0 to 24 h (TP1) down vs. VRFC (TP0)
ENSG00000085644.13	ZNF213	protein coding	0.0028494	2.28094	Ischemic Stroke 0 to 24 h (TP1) up vs. VRFC (TP0)
ENSG00000163161.12	ERCC3	protein coding	0.00285095	3.24604	Ischemic Stroke 0 to 24 h (TP1) up vs. VRFC (TP0)
ENSG00000233730.1	RP4-666F24.3	lincRNA	0.00288933	3.54017	Ischemic Stroke 0 to 24 h (TP1) up vs. VRFC (TP0)
ENSG00000269968.1	RP5-940J5.9	antisense	0.00295195	509.743	Ischemic Stroke 0 to 24 h (TP1) up vs. VRFC (TP0)
ENSG00000131018.22	SYNE1	protein coding	0.00295315	-2.45746	Ischemic Stroke 0 to 24 h (TP1) down vs. VRFC (TP0)
ENSG00000065150.18	IPO5	protein coding	0.00301784	33.4693	Ischemic Stroke 0 to 24 h (TP1) up vs. VRFC (TP0)
ENSG00000083937.8	CHMP2B	protein coding	0.00302464	-1.64833	Ischemic Stroke 0 to 24 h (TP1) down vs. VRFC (TP0)
ENSG00000198315.10	ZKSCAN8	protein coding	0.00303165	2.6765	Ischemic Stroke 0 to 24 h (TP1) up vs. VRFC (TP0)
ENSG00000183791.4	TCEB3C	protein coding	0.00306933	31267.3	Ischemic Stroke 0 to 24 h (TP1) up vs. VRFC (TP0)
ENSG00000275409.1	RP11-131L12.4	lincRNA	0.00307549	33178.1	Ischemic Stroke 0 to 24 h (TP1) up vs. VRFC (TP0)
ENSG00000198216.10	CACNA1E	protein coding	0.00312245	-2.36572	Ischemic Stroke 0 to 24 h (TP1) down vs. VRFC (TP0)
ENSG00000184939.15	ZFP90	protein coding	0.00319376	646.334	Ischemic Stroke 0 to 24 h (TP1) up vs. VRFC (TP0)
ENSG00000237945.7	LINC00649	antisense	0.00332026	4761.04	Ischemic Stroke 0 to 24 h (TP1) up vs. VRFC (TP0)
ENSG00000198734.10	F5	protein coding	0.00332648	-2.14873	Ischemic Stroke 0 to 24 h (TP1) down vs. VRFC (TP0)
ENSG00000152133.14	GPATCH11	protein coding	0.00333838	131.43	Ischemic Stroke 0 to 24 h (TP1) up vs. VRFC (TP0)
ENSG00000138095.18	LRPPRC	protein coding	0.0034263	13.3004	Ischemic Stroke 0 to 24 h (TP1) up vs. VRFC (TP0)
ENSG00000211689.7	TRGC1	TR C gene	0.00344179	2039.67	Ischemic Stroke 0 to 24 h (TP1) up vs. VRFC (TP0)
ENSG00000145901.14	TNIP1	protein coding	0.00345611	-1.42118	Ischemic Stroke 0 to 24 h (TP1) down vs. VRFC (TP0)
ENSG00000108039.17	XPNPEP1	protein coding	0.00346854	96.9842	Ischemic Stroke 0 to 24 h (TP1) up vs. VRFC (TP0)
ENSG00000152207.7	CYSLTR2	protein coding	0.00346861	418.526	Ischemic Stroke 0 to 24 h (TP1) up vs. VRFC (TP0)
ENSG00000276903.1	HIST1H2AL	protein coding	0.0034843	5414.87	Ischemic Stroke 0 to 24 h (TP1) up vs. VRFC (TP0)
ENSG00000225940.5	C5orf67	protein coding	0.00350701	4585.92	Ischemic Stroke 0 to 24 h (TP1) up vs. VRFC (TP0)
ENSG00000110076.18	NRXN2	protein coding	0.00355691	1328.63	Ischemic Stroke 0 to 24 h (TP1) up vs. VRFC (TP0)
ENSG00000174446.12	SNAPC5	protein coding	0.00361427	20.1817	Ischemic Stroke 0 to 24 h (TP1) up vs. VRFC (TP0)
ENSG00000154783.10	FGD5	protein coding	0.00363219	11694.3	Ischemic Stroke 0 to 24 h (TP1) up vs. VRFC (TP0)
ENSG00000172824.14	CES4A	protein coding	0.00371222	12161.5	Ischemic Stroke 0 to 24 h (TP1) up vs. VRFC (TP0)
ENSG00000139287.12	TPH2	protein coding	0.00383175	32246.1	Ischemic Stroke 0 to 24 h (TP1) up vs. VRFC (TP0)
ENSG00000177182.10	CLVS1	protein coding	0.00392114	21962.1	Ischemic Stroke 0 to 24 h (TP1) up vs. VRFC (TP0)
ENSG00000155561.14	NUP205	protein coding	0.00393301	41.186	Ischemic Stroke 0 to 24 h (TP1) up vs. VRFC (TP0)
ENSG00000240616.1	RPS6P25	processed pseudogene	0.00395617	21788	Ischemic Stroke 0 to 24 h (TP1) up vs. VRFC (TP0)
ENSG00000019485.12	PRDM11	protein coding	0.00396827	4402	Ischemic Stroke 0 to 24 h (TP1) up vs. VRFC (TP0)
ENSG00000160255.17	ITGB2	protein coding	0.00399281	-1.46389	Ischemic Stroke 0 to 24 h (TP1) down vs. VRFC (TP0)
ENSG00000228839.5	PIK3IP1-AS1	antisense	0.00400025	-1441.18	Ischemic Stroke 0 to 24 h (TP1) down vs. VRFC (TP0)
ENSG00000204442.3	FAM155A	protein coding	0.00402353	22791	Ischemic Stroke 0 to 24 h (TP1) up vs. VRFC (TP0)
ENSG00000111711.9	GOLT1B	protein coding	0.00404909	47.5742	Ischemic Stroke 0 to 24 h (TP1) up vs. VRFC (TP0)
ENSG00000164494.11	PDSS2	protein coding	0.00411465	21370.4	Ischemic Stroke 0 to 24 h (TP1) up vs. VRFC (TP0)
ENSG00000111199.10	TRPV4	protein coding	0.00414876	16890.6	Ischemic Stroke 0 to 24 h (TP1) up vs. VRFC (TP0)
ENSG00000134812.7	GIF	protein coding	0.00418287	23901.4	Ischemic Stroke 0 to 24 h (TP1) up vs. VRFC (TP0)
ENSG00000220842.6	RP11-572P18.1	processed pseudogene	0.00422172	3.06331	Ischemic Stroke 0 to 24 h (TP1) up vs. VRFC (TP0)
ENSG00000272949.1	RP11-514P8.8	processed transcript	0.00422845	11259.1	Ischemic Stroke 0 to 24 h (TP1) up vs. VRFC (TP0)
ENSG00000255040.1	RP11-677N16.1	processed pseudogene	0.00431175	28320	Ischemic Stroke 0 to 24 h (TP1) up vs. VRFC (TP0)
ENSG00000135636.13	DYSF	protein coding	0.00434895	-1.8152	Ischemic Stroke 0 to 24 h (TP1) down vs. VRFC (TP0)
ENSG00000231841.1	RP11-206F17.2	processed pseudogene	0.00437283	808.762	Ischemic Stroke 0 to 24 h (TP1) up vs. VRFC (TP0)
ENSG00000105372.6	RPS19	protein coding	0.00438648	2.42671	Ischemic Stroke 0 to 24 h (TP1) up vs. VRFC (TP0)
ENSG00000124440.15	HIF3A	protein coding	0.00443156	17607.7	Ischemic Stroke 0 to 24 h (TP1) up vs. VRFC (TP0)
ENSG00000233038.5	AC011899.9	antisense	0.00448047	5.25833	Ischemic Stroke 0 to 24 h (TP1) up vs. VRFC (TP0)
ENSG00000139445.17	FOXN4	protein coding	0.00449488	-3107.46	Ischemic Stroke 0 to 24 h (TP1) down vs. VRFC (TP0)
ENSG00000248503.2	RP5-1000K24.2	transcribed processed pseudogene	0.00451939	33.6349	Ischemic Stroke 0 to 24 h (TP1) up vs. VRFC (TP0)
ENSG00000130762.14	ARHGEF16	protein coding	0.00455622	27814.4	Ischemic Stroke 0 to 24 h (TP1) up vs. VRFC (TP0)
ENSG00000143079.14	CTTNBP2NL	protein coding	0.00455841	17821.6	Ischemic Stroke 0 to 24 h (TP1) up vs. VRFC (TP0)
ENSG00000135525.18	MAP7	protein coding	0.0045753	4.71448	Ischemic Stroke 0 to 24 h (TP1) up vs. VRFC (TP0)
ENSG00000269987.1	RP3-430N8.11	lincRNA	0.00458026	14399.2	Ischemic Stroke 0 to 24 h (TP1) up vs. VRFC (TP0)
ENSG00000106799.12	TGFBR1	protein coding	0.00459099	-1.63405	Ischemic Stroke 0 to 24 h (TP1) down vs. VRFC (TP0)
ENSG00000084463.7	WBP11	protein coding	0.00460422	2.20095	Ischemic Stroke 0 to 24 h (TP1) up vs. VRFC (TP0)
ENSG00000184708.17	EIF4ENIF1	protein coding	0.00460691	2.01571	Ischemic Stroke 0 to 24 h (TP1) up vs. VRFC (TP0)
ENSG00000067533.5	RRP15	protein coding	0.00462946	13913.1	Ischemic Stroke 0 to 24 h (TP1) up vs. VRFC (TP0)
ENSG00000113460.12	BRIX1	protein coding	0.00471541	8116.48	Ischemic Stroke 0 to 24 h (TP1) up vs. VRFC (TP0)
ENSG00000132646.10	PCNA	protein coding	0.00472539	373.817	Ischemic Stroke 0 to 24 h (TP1) up vs. VRFC (TP0)
ENSG00000139318.7	DUSP6	protein coding	0.00472572	1.78652	Ischemic Stroke 0 to 24 h (TP1) up vs. VRFC (TP0)
ENSG00000176871.8	WSB2	protein coding	0.00485944	-3.81173	Ischemic Stroke 0 to 24 h (TP1) down vs. VRFC (TP0)
ENSG00000100601.9	ALKBH1	protein coding	0.00486913	1240.95	Ischemic Stroke 0 to 24 h (TP1) up vs. VRFC (TP0)
ENSG00000099991.17	CABIN1	protein coding	0.00488845	1.69297	Ischemic Stroke 0 to 24 h (TP1) up vs. VRFC (TP0)
ENSG00000129255.15	MPDU1	protein coding	0.00491403	4999.63	Ischemic Stroke 0 to 24 h (TP1) up vs. VRFC (TP0)
ENSG00000100376.11	FAM118A	protein coding	0.00492555	5.21438	Ischemic Stroke 0 to 24 h (TP1) up vs. VRFC (TP0)
ENSG00000277911.1	RP11-333J10.2	sense intronic	0.00494316	25624.7	Ischemic Stroke 0 to 24 h (TP1) up vs. VRFC (TP0)
ENSG00000183019.7	MCEMP1	protein coding	0.00501547	-4.22482	Ischemic Stroke 0 to 24 h (TP1) down vs. VRFC (TP0)
ENSG00000178980.14	SEPW1	protein coding	0.00503682	1016.39	Ischemic Stroke 0 to 24 h (TP1) up vs. VRFC (TP0)
ENSG00000171466.9	ZNF562	protein coding	0.00506387	4.81176	Ischemic Stroke 0 to 24 h (TP1) up vs. VRFC (TP0)
ENSG00000258354.1	MIR3180-1	lincRNA	0.00508751	10239.7	Ischemic Stroke 0 to 24 h (TP1) up vs. VRFC (TP0)
ENSG00000116251.9	RPL22	protein coding	0.00510581	6.73954	Ischemic Stroke 0 to 24 h (TP1) up vs. VRFC (TP0)
ENSG00000151726.13	ACSL1	protein coding	0.00510818	-1.62843	Ischemic Stroke 0 to 24 h (TP1) down vs. VRFC (TP0)
ENSG00000198963.10	RORB	protein coding	0.0051428	11273.5	Ischemic Stroke 0 to 24 h (TP1) up vs. VRFC (TP0)
ENSG00000084092.6	NOA1	protein coding	0.00520344	31.1427	Ischemic Stroke 0 to 24 h (TP1) up vs. VRFC (TP0)
ENSG00000121621.6	KIF18A	protein coding	0.00523601	19435	Ischemic Stroke 0 to 24 h (TP1) up vs. VRFC (TP0)
ENSG00000151553.14	FAM160B1	protein coding	0.00524753	-1.48051	Ischemic Stroke 0 to 24 h (TP1) down vs. VRFC (TP0)
ENSG00000186318.16	BACE1	protein coding	0.0052611	28967.7	Ischemic Stroke 0 to 24 h (TP1) up vs. VRFC (TP0)
ENSG00000166326.6	TRIM44	protein coding	0.00526509	4.26524	Ischemic Stroke 0 to 24 h (TP1) up vs. VRFC (TP0)
ENSG00000185917.13	SETD4	protein coding	0.00530153	262.586	Ischemic Stroke 0 to 24 h (TP1) up vs. VRFC (TP0)
ENSG00000123685.8	BATF3	protein coding	0.00545156	2925.51	Ischemic Stroke 0 to 24 h (TP1) up vs. VRFC (TP0)
ENSG00000137948.18	BRDT	protein coding	0.00547316	20985.6	Ischemic Stroke 0 to 24 h (TP1) up vs. VRFC (TP0)
ENSG00000259007.1	RP11-463J10.3	antisense	0.00548239	-29738	Ischemic Stroke 0 to 24 h (TP1) down vs. VRFC (TP0)
ENSG00000155366.16	RHOC	protein coding	0.00552317	6.90725	Ischemic Stroke 0 to 24 h (TP1) up vs. VRFC (TP0)
ENSG00000185973.10	TMLHE	protein coding	0.00554902	-1.95028	Ischemic Stroke 0 to 24 h (TP1) down vs. VRFC (TP0)
ENSG00000230521.1	HCG4P7	unprocessed pseudogene	0.00555474	5835.27	Ischemic Stroke 0 to 24 h (TP1) up vs. VRFC (TP0)
ENSG00000184788.12	SATL1	protein coding	0.00556756	1931.24	Ischemic Stroke 0 to 24 h (TP1) up vs. VRFC (TP0)
ENSG00000207595.1	MIR181A2	miRNA	0.00560325	9406.85	Ischemic Stroke 0 to 24 h (TP1) up vs. VRFC (TP0)
ENSG00000107404.18	DVL1	protein coding	0.00561247	106.414	Ischemic Stroke 0 to 24 h (TP1) up vs. VRFC (TP0)
ENSG00000213203.2	GIMAP1	protein coding	0.00563979	153.608	Ischemic Stroke 0 to 24 h (TP1) up vs. VRFC (TP0)
ENSG00000151491.12	EPS8	protein coding	0.00564195	38.5301	Ischemic Stroke 0 to 24 h (TP1) up vs. VRFC (TP0)
ENSG00000163625.15	WDFY3	protein coding	0.00568108	-1.40001	Ischemic Stroke 0 to 24 h (TP1) down vs. VRFC (TP0)
ENSG00000167011.8	NAT16	protein coding	0.00568936	9362.48	Ischemic Stroke 0 to 24 h (TP1) up vs. VRFC (TP0)
ENSG00000176024.17	ZNF613	protein coding	0.00570832	25.3541	Ischemic Stroke 0 to 24 h (TP1) up vs. VRFC (TP0)
ENSG00000173369.15	C1QB	protein coding	0.00572162	21303.4	Ischemic Stroke 0 to 24 h (TP1) up vs. VRFC (TP0)
ENSG00000275476.1	RP11-996F15.4	antisense	0.00575462	-20910	Ischemic Stroke 0 to 24 h (TP1) down vs. VRFC (TP0)
ENSG00000120942.13	UBIAD1	protein coding	0.0057638	6876.58	Ischemic Stroke 0 to 24 h (TP1) up vs. VRFC (TP0)
ENSG00000156500.14	FAM122C	protein coding	0.00576616	29.6	Ischemic Stroke 0 to 24 h (TP1) up vs. VRFC (TP0)
ENSG00000164707.15	SLC13A4	protein coding	0.00578648	33729.5	Ischemic Stroke 0 to 24 h (TP1) up vs. VRFC (TP0)
ENSG00000172594.12	SMPDL3A	protein coding	0.00584494	411.094	Ischemic Stroke 0 to 24 h (TP1) up vs. VRFC (TP0)
ENSG00000105058.11	FAM32A	protein coding	0.00585836	1.7375	Ischemic Stroke 0 to 24 h (TP1) up vs. VRFC (TP0)
ENSG00000257335.8	MGAM	protein coding	0.00586878	-1.76292	Ischemic Stroke 0 to 24 h (TP1) down vs. VRFC (TP0)
ENSG00000010610.9	CD4	protein coding	0.00591392	3.42675	Ischemic Stroke 0 to 24 h (TP1) up vs. VRFC (TP0)
ENSG00000198252.11	STYX	protein coding	0.00591696	2.4915	Ischemic Stroke 0 to 24 h (TP1) up vs. VRFC (TP0)
ENSG00000161813.21	LARP4	protein coding	0.00592095	4.06943	Ischemic Stroke 0 to 24 h (TP1) up vs. VRFC (TP0)
ENSG00000215458.8	AATBC	antisense	0.00596462	29.0061	Ischemic Stroke 0 to 24 h (TP1) up vs. VRFC (TP0)
ENSG00000173706.12	HEG1	protein coding	0.00597397	9.16642	Ischemic Stroke 0 to 24 h (TP1) up vs. VRFC (TP0)
ENSG00000148229.12	POLE3	protein coding	0.00603241	30.5225	Ischemic Stroke 0 to 24 h (TP1) up vs. VRFC (TP0)
ENSG00000234210.1	AC006372.4	lincRNA	0.00603747	12080.5	Ischemic Stroke 0 to 24 h (TP1) up vs. VRFC (TP0)
ENSG00000020633.18	RUNX3	protein coding	0.00604036	2.37041	Ischemic Stroke 0 to 24 h (TP1) up vs. VRFC (TP0)
ENSG00000130748.6	TMEM160	protein coding	0.00608122	7424.79	Ischemic Stroke 0 to 24 h (TP1) up vs. VRFC (TP0)
ENSG00000064012.21	CASP8	protein coding	0.00608285	1.46612	Ischemic Stroke 0 to 24 h (TP1) up vs. VRFC (TP0)
ENSG00000230815.1	RP11-49O14.3	sense intronic	0.00612224	5377.55	Ischemic Stroke 0 to 24 h (TP1) up vs. VRFC (TP0)
ENSG00000083845.8	RPS5	protein coding	0.00616561	3.90563	Ischemic Stroke 0 to 24 h (TP1) up vs. VRFC (TP0)
ENSG00000228462.1	RP11-445N18.3	processed pseudogene	0.00619118	4766.36	Ischemic Stroke 0 to 24 h (TP1) up vs. VRFC (TP0)
ENSG00000266844.1	RP11-862L9.3	antisense	0.00620067	10288.5	Ischemic Stroke 0 to 24 h (TP1) up vs. VRFC (TP0)
ENSG00000105671.11	DDX49	protein coding	0.0062232	4.43205	Ischemic Stroke 0 to 24 h (TP1) up vs. VRFC (TP0)
ENSG00000165802.20	NSMF	protein coding	0.00625262	45.2731	Ischemic Stroke 0 to 24 h (TP1) up vs. VRFC (TP0)
ENSG00000148019.12	CEP78	protein coding	0.00630336	457.122	Ischemic Stroke 0 to 24 h (TP1) up vs. VRFC (TP0)
ENSG00000227039.6	ITGB2-AS1	antisense	0.00631883	-2.02994	Ischemic Stroke 0 to 24 h (TP1) down vs. VRFC (TP0)
ENSG00000271207.1	MTCO1P22	processed pseudogene	0.00645781	2316.67	Ischemic Stroke 0 to 24 h (TP1) up vs. VRFC (TP0)
ENSG00000281469.1	RP11-567F11.1	TEC	0.00658266	-599.629	Ischemic Stroke 0 to 24 h (TP1) down vs. VRFC (TP0)
ENSG00000128594.7	LRRC4	protein coding	0.00659484	-1.52031	Ischemic Stroke 0 to 24 h (TP1) down vs. VRFC (TP0)
ENSG00000226674.8	TEX41	lincRNA	0.00662045	6640.89	Ischemic Stroke 0 to 24 h (TP1) up vs. VRFC (TP0)
ENSG00000073849.14	ST6GAL1	protein coding	0.00662696	1.8796	Ischemic Stroke 0 to 24 h (TP1) up vs. VRFC (TP0)
ENSG00000139405.15	RITA1	protein coding	0.00670216	36518.7	Ischemic Stroke 0 to 24 h (TP1) up vs. VRFC (TP0)
ENSG00000112782.15	CLIC5	protein coding	0.00678332	22315.1	Ischemic Stroke 0 to 24 h (TP1) up vs. VRFC (TP0)
ENSG00000146677.7	AC004453.8	processed pseudogene	0.0068313	20.0879	Ischemic Stroke 0 to 24 h (TP1) up vs. VRFC (TP0)
ENSG00000272669.1	RP3-508I15.21	antisense	0.00684753	-3.59606	Ischemic Stroke 0 to 24 h (TP1) down vs. VRFC (TP0)
ENSG00000023909.9	GCLM	protein coding	0.00690498	-4.27709	Ischemic Stroke 0 to 24 h (TP1) down vs. VRFC (TP0)
ENSG00000183666.16	GUSBP1	transcribed unprocessed pseudogene	0.00691381	948.054	Ischemic Stroke 0 to 24 h (TP1) up vs. VRFC (TP0)
ENSG00000137070.17	IL11RA	protein coding	0.00716442	67.9714	Ischemic Stroke 0 to 24 h (TP1) up vs. VRFC (TP0)
ENSG00000244398.1	RP11-466H18.1	processed pseudogene	0.00722717	48.9068	Ischemic Stroke 0 to 24 h (TP1) up vs. VRFC (TP0)
ENSG00000006459.10	KDM7A	protein coding	0.00732191	-1.51764	Ischemic Stroke 0 to 24 h (TP1) down vs. VRFC (TP0)
ENSG00000156966.6	B3GNT7	protein coding	0.00737536	20091.8	Ischemic Stroke 0 to 24 h (TP1) up vs. VRFC (TP0)
ENSG00000141384.12	TAF4B	protein coding	0.00739853	11694.6	Ischemic Stroke 0 to 24 h (TP1) up vs. VRFC (TP0)
ENSG00000079277.19	MKNK1	protein coding	0.00744755	-1.79845	Ischemic Stroke 0 to 24 h (TP1) down vs. VRFC (TP0)
ENSG00000162076.12	FLYWCH2	protein coding	0.00745387	16299.5	Ischemic Stroke 0 to 24 h (TP1) up vs. VRFC (TP0)
ENSG00000142875.19	PRKACB	protein coding	0.00745704	36.7605	Ischemic Stroke 0 to 24 h (TP1) up vs. VRFC (TP0)
ENSG00000092036.17	HAUS4	protein coding	0.00751671	-3.39107	Ischemic Stroke 0 to 24 h (TP1) down vs. VRFC (TP0)
ENSG00000142657.20	PGD	protein coding	0.0076383	-1.56974	Ischemic Stroke 0 to 24 h (TP1) down vs. VRFC (TP0)
ENSG00000237017.1	AC012314.8	antisense	0.00764853	12432.6	Ischemic Stroke 0 to 24 h (TP1) up vs. VRFC (TP0)
ENSG00000183111.11	ARHGEF37	protein coding	0.00767726	4124.4	Ischemic Stroke 0 to 24 h (TP1) up vs. VRFC (TP0)
ENSG00000116793.15	PHTF1	protein coding	0.00770021	-1.93287	Ischemic Stroke 0 to 24 h (TP1) down vs. VRFC (TP0)
ENSG00000203710.10	CR1	protein coding	0.00776833	-1.7366	Ischemic Stroke 0 to 24 h (TP1) down vs. VRFC (TP0)
ENSG00000198911.11	SREBF2	protein coding	0.00778447	2.35919	Ischemic Stroke 0 to 24 h (TP1) up vs. VRFC (TP0)
ENSG00000165650.11	PDZD8	protein coding	0.00788626	-1.84406	Ischemic Stroke 0 to 24 h (TP1) down vs. VRFC (TP0)
ENSG00000074416.13	MGLL	protein coding	0.00791559	347.932	Ischemic Stroke 0 to 24 h (TP1) up vs. VRFC (TP0)
ENSG00000107331.16	ABCA2	protein coding	0.00796449	-2.50458	Ischemic Stroke 0 to 24 h (TP1) down vs. VRFC (TP0)
ENSG00000113569.15	NUP155	protein coding	0.0079862	19.463	Ischemic Stroke 0 to 24 h (TP1) up vs. VRFC (TP0)
ENSG00000169018.5	FEM1B	protein coding	0.0080222	1.98451	Ischemic Stroke 0 to 24 h (TP1) up vs. VRFC (TP0)
ENSG00000109047.7	RCVRN	protein coding	0.00802478	-2305.53	Ischemic Stroke 0 to 24 h (TP1) down vs. VRFC (TP0)
ENSG00000078246.16	TULP3	protein coding	0.00808995	3755.04	Ischemic Stroke 0 to 24 h (TP1) up vs. VRFC (TP0)
ENSG00000071655.17	MBD3	protein coding	0.00809771	4053.07	Ischemic Stroke 0 to 24 h (TP1) up vs. VRFC (TP0)
ENSG00000260285.1	RP11-600F24.7	antisense	0.00821071	1796.5	Ischemic Stroke 0 to 24 h (TP1) up vs. VRFC (TP0)
ENSG00000166927.12	MS4A7	protein coding	0.00826322	4.00743	Ischemic Stroke 0 to 24 h (TP1) up vs. VRFC (TP0)
ENSG00000256043.2	CTSO	protein coding	0.00826575	80.2842	Ischemic Stroke 0 to 24 h (TP1) up vs. VRFC (TP0)
ENSG00000197893.13	NRAP	protein coding	0.00829767	8212.42	Ischemic Stroke 0 to 24 h (TP1) up vs. VRFC (TP0)
ENSG00000160050.14	CCDC28B	protein coding	0.00840127	-9860.75	Ischemic Stroke 0 to 24 h (TP1) down vs. VRFC (TP0)
ENSG00000165810.16	BTNL9	protein coding	0.00843041	16148.6	Ischemic Stroke 0 to 24 h (TP1) up vs. VRFC (TP0)
ENSG00000227115.7	LINC01630	lincRNA	0.00843969	-14900.8	Ischemic Stroke 0 to 24 h (TP1) down vs. VRFC (TP0)
ENSG00000148908.14	RGS10	protein coding	0.00844503	162.303	Ischemic Stroke 0 to 24 h (TP1) up vs. VRFC (TP0)
ENSG00000158417.10	EIF5B	protein coding	0.00845348	4.16165	Ischemic Stroke 0 to 24 h (TP1) up vs. VRFC (TP0)
ENSG00000196305.17	IARS	protein coding	0.00845635	210.009	Ischemic Stroke 0 to 24 h (TP1) up vs. VRFC (TP0)
ENSG00000077238.13	IL4R	protein coding	0.00848971	-2.05619	Ischemic Stroke 0 to 24 h (TP1) down vs. VRFC (TP0)
ENSG00000140368.12	PSTPIP1	protein coding	0.00856826	-1.90675	Ischemic Stroke 0 to 24 h (TP1) down vs. VRFC (TP0)
ENSG00000142065.13	ZFP14	protein coding	0.0086294	4709.37	Ischemic Stroke 0 to 24 h (TP1) up vs. VRFC (TP0)
ENSG00000188021.8	UBQLN2	protein coding	0.0086345	-1.76248	Ischemic Stroke 0 to 24 h (TP1) down vs. VRFC (TP0)
ENSG00000116641.17	DOCK7	protein coding	0.00869487	171.8	Ischemic Stroke 0 to 24 h (TP1) up vs. VRFC (TP0)
ENSG00000062716.11	VMP1	protein coding	0.00871721	1.31707	Ischemic Stroke 0 to 24 h (TP1) up vs. VRFC (TP0)
ENSG00000257743.8	MGAM2	protein coding	0.00872224	-1.93835	Ischemic Stroke 0 to 24 h (TP1) down vs. VRFC (TP0)
ENSG00000183779.6	ZNF703	protein coding	0.00873492	35.272	Ischemic Stroke 0 to 24 h (TP1) up vs. VRFC (TP0)
ENSG00000267546.2	RP11-666A8.8	antisense	0.00875543	14879	Ischemic Stroke 0 to 24 h (TP1) up vs. VRFC (TP0)
ENSG00000198663.16	C6orf89	protein coding	0.00877697	1.46343	Ischemic Stroke 0 to 24 h (TP1) up vs. VRFC (TP0)
ENSG00000155115.6	GTF3C6	protein coding	0.00881056	3346.92	Ischemic Stroke 0 to 24 h (TP1) up vs. VRFC (TP0)
ENSG00000187653.11	TMSB4XP8	processed pseudogene	0.00883233	2.14455	Ischemic Stroke 0 to 24 h (TP1) up vs. VRFC (TP0)
ENSG00000139618.14	BRCA2	protein coding	0.00886625	29.0108	Ischemic Stroke 0 to 24 h (TP1) up vs. VRFC (TP0)
ENSG00000103723.12	AP3B2	protein coding	0.00889157	-114.009	Ischemic Stroke 0 to 24 h (TP1) down vs. VRFC (TP0)
ENSG00000235314.1	LINC00957	lincRNA	0.00896651	92.405	Ischemic Stroke 0 to 24 h (TP1) up vs. VRFC (TP0)
ENSG00000108389.9	MTMR4	protein coding	0.00898746	-1.7703	Ischemic Stroke 0 to 24 h (TP1) down vs. VRFC (TP0)
ENSG00000197629.5	MPEG1	protein coding	0.00900325	2.51242	Ischemic Stroke 0 to 24 h (TP1) up vs. VRFC (TP0)
ENSG00000151093.7	OXSM	protein coding	0.00902004	7748.41	Ischemic Stroke 0 to 24 h (TP1) up vs. VRFC (TP0)
ENSG00000038382.17	TRIO	protein coding	0.00905781	3.4332	Ischemic Stroke 0 to 24 h (TP1) up vs. VRFC (TP0)
ENSG00000261634.3	RP11-352D13.6	antisense	0.0091883	5926.83	Ischemic Stroke 0 to 24 h (TP1) up vs. VRFC (TP0)
ENSG00000114670.13	NEK11	protein coding	0.00919232	299.297	Ischemic Stroke 0 to 24 h (TP1) up vs. VRFC (TP0)
ENSG00000145990.10	GFOD1	protein coding	0.00923567	33.7377	Ischemic Stroke 0 to 24 h (TP1) up vs. VRFC (TP0)
ENSG00000183207.12	RUVBL2	protein coding	0.00924267	1422.96	Ischemic Stroke 0 to 24 h (TP1) up vs. VRFC (TP0)
ENSG00000197006.13	METTL9	protein coding	0.00935081	-1.64798	Ischemic Stroke 0 to 24 h (TP1) down vs. VRFC (TP0)
ENSG00000264940.4	SNORD3C	snoRNA	0.00936305	-2.9275	Ischemic Stroke 0 to 24 h (TP1) down vs. VRFC (TP0)
ENSG00000132669.12	RIN2	protein coding	0.0094243	46.7903	Ischemic Stroke 0 to 24 h (TP1) up vs. VRFC (TP0)
ENSG00000075399.13	VPS9D1	protein coding	0.00949266	-2.09963	Ischemic Stroke 0 to 24 h (TP1) down vs. VRFC (TP0)
ENSG00000122025.14	FLT3	protein coding	0.00955401	3060.86	Ischemic Stroke 0 to 24 h (TP1) up vs. VRFC (TP0)
ENSG00000228474.5	OST4	protein coding	0.00957748	2.40796	Ischemic Stroke 0 to 24 h (TP1) up vs. VRFC (TP0)
ENSG00000171241.8	SHCBP1	protein coding	0.0096985	-5280.95	Ischemic Stroke 0 to 24 h (TP1) down vs. VRFC (TP0)
ENSG00000103275.19	UBE2I	protein coding	0.00973896	1.72423	Ischemic Stroke 0 to 24 h (TP1) up vs. VRFC (TP0)
ENSG00000090861.15	AARS	protein coding	0.00980048	4476.24	Ischemic Stroke 0 to 24 h (TP1) up vs. VRFC (TP0)
ENSG00000136404.15	TM6SF1	protein coding	0.00982131	-1.67911	Ischemic Stroke 0 to 24 h (TP1) down vs. VRFC (TP0)
ENSG00000041802.10	LSG1	protein coding	0.00987547	38.1114	Ischemic Stroke 0 to 24 h (TP1) up vs. VRFC (TP0)
ENSG00000274021.1	RP11-823E8.3	lincRNA	0.00989314	21.0217	Ischemic Stroke 0 to 24 h (TP1) up vs. VRFC (TP0)
ENSG00000173960.12	UBXN2A	protein coding	0.00994055	390.381	Ischemic Stroke 0 to 24 h (TP1) up vs. VRFC (TP0)
ENSG00000254363.6	CTB-131B5.5	processed transcript	0.00998275	9047.81	Ischemic Stroke 0 to 24 h (TP1) up vs. VRFC (TP0)
ENSG00000199405.1	SNORA1	snoRNA	0.00998355	-1345.69	Ischemic Stroke 0 to 24 h (TP1) down vs. VRFC (TP0)
ENSG00000273352.1	RP11-61L19.3	sense intronic	0.00999629	2323.78	Ischemic Stroke 0 to 24 h (TP1) up vs. VRFC (TP0)
ENSG00000266028.7	SRGAP2	protein coding	0.0100517	1.84824	Ischemic Stroke 0 to 24 h (TP1) up vs. VRFC (TP0)
ENSG00000117697.14	NSL1	protein coding	0.0100693	2.06157	Ischemic Stroke 0 to 24 h (TP1) up vs. VRFC (TP0)
ENSG00000012779.10	ALOX5	protein coding	0.0100783	-1.51204	Ischemic Stroke 0 to 24 h (TP1) down vs. VRFC (TP0)
ENSG00000110075.14	PPP6R3	protein coding	0.0100902	1.28679	Ischemic Stroke 0 to 24 h (TP1) up vs. VRFC (TP0)
ENSG00000147955.16	SIGMAR1	protein coding	0.0100981	23.5423	Ischemic Stroke 0 to 24 h (TP1) up vs. VRFC (TP0)
ENSG00000126775.8	ATG14	protein coding	0.0101308	31.912	Ischemic Stroke 0 to 24 h (TP1) up vs. VRFC (TP0)
ENSG00000197885.10	NKIRAS1	protein coding	0.010161	177.767	Ischemic Stroke 0 to 24 h (TP1) up vs. VRFC (TP0)
ENSG00000176788.8	BASP1	protein coding	0.0101628	-1.44445	Ischemic Stroke 0 to 24 h (TP1) down vs. VRFC (TP0)
ENSG00000121680.15	PEX16	protein coding	0.0101783	3.23707	Ischemic Stroke 0 to 24 h (TP1) up vs. VRFC (TP0)
ENSG00000266947.1	RP11-799D4.4	antisense	0.0101787	12249.7	Ischemic Stroke 0 to 24 h (TP1) up vs. VRFC (TP0)
ENSG00000262180.1	OCLM	protein coding	0.0101831	25.7864	Ischemic Stroke 0 to 24 h (TP1) up vs. VRFC (TP0)
ENSG00000135540.11	NHSL1	protein coding	0.0101952	3079.05	Ischemic Stroke 0 to 24 h (TP1) up vs. VRFC (TP0)
ENSG00000260766.1	RP11-226L15.5	sense overlapping	0.0102127	3438.04	Ischemic Stroke 0 to 24 h (TP1) up vs. VRFC (TP0)
ENSG00000164088.17	PPM1M	protein coding	0.0102179	-1.74493	Ischemic Stroke 0 to 24 h (TP1) down vs. VRFC (TP0)
ENSG00000231764.8	DLX6-AS1	antisense	0.0102218	9816.58	Ischemic Stroke 0 to 24 h (TP1) up vs. VRFC (TP0)
ENSG00000147883.10	CDKN2B	protein coding	0.0102398	3172.13	Ischemic Stroke 0 to 24 h (TP1) up vs. VRFC (TP0)
ENSG00000166262.15	FAM227B	protein coding	0.010268	2497.42	Ischemic Stroke 0 to 24 h (TP1) up vs. VRFC (TP0)
ENSG00000171067.10	C11orf24	protein coding	0.0103452	2982.39	Ischemic Stroke 0 to 24 h (TP1) up vs. VRFC (TP0)
ENSG00000196189.12	SEMA4A	protein coding	0.0103515	-1.58595	Ischemic Stroke 0 to 24 h (TP1) down vs. VRFC (TP0)
ENSG00000139514.12	SLC7A1	protein coding	0.0103725	73.5587	Ischemic Stroke 0 to 24 h (TP1) up vs. VRFC (TP0)
ENSG00000162804.13	SNED1	protein coding	0.0104282	8.63088	Ischemic Stroke 0 to 24 h (TP1) up vs. VRFC (TP0)
ENSG00000150760.12	DOCK1	protein coding	0.0104382	3501.24	Ischemic Stroke 0 to 24 h (TP1) up vs. VRFC (TP0)
ENSG00000173726.10	TOMM20	protein coding	0.0105342	4.60684	Ischemic Stroke 0 to 24 h (TP1) up vs. VRFC (TP0)
ENSG00000239906.1	RP11-34P13.14	antisense	0.0105933	-2.37418	Ischemic Stroke 0 to 24 h (TP1) down vs. VRFC (TP0)
ENSG00000197106.6	SLC6A17	protein coding	0.0106338	11923.7	Ischemic Stroke 0 to 24 h (TP1) up vs. VRFC (TP0)
ENSG00000138380.17	CARF	protein coding	0.010635	538.965	Ischemic Stroke 0 to 24 h (TP1) up vs. VRFC (TP0)
ENSG00000198356.11	ASNA1	protein coding	0.0106876	18.5792	Ischemic Stroke 0 to 24 h (TP1) up vs. VRFC (TP0)
ENSG00000273486.1	RP11-731C17.2	antisense	0.0107652	3508.26	Ischemic Stroke 0 to 24 h (TP1) up vs. VRFC (TP0)
ENSG00000108774.14	RAB5C	protein coding	0.0107732	1.60318	Ischemic Stroke 0 to 24 h (TP1) up vs. VRFC (TP0)
ENSG00000241684.5	ADAMTS9-AS2	antisense	0.0108057	12579.1	Ischemic Stroke 0 to 24 h (TP1) up vs. VRFC (TP0)
ENSG00000105176.17	URI1	protein coding	0.0108944	24.2538	Ischemic Stroke 0 to 24 h (TP1) up vs. VRFC (TP0)
ENSG00000140481.14	CCDC33	protein coding	0.0109266	11718	Ischemic Stroke 0 to 24 h (TP1) up vs. VRFC (TP0)
ENSG00000126756.11	UXT	protein coding	0.0109394	3.05944	Ischemic Stroke 0 to 24 h (TP1) up vs. VRFC (TP0)
ENSG00000054523.17	KIF1B	protein coding	0.011026	-1.84926	Ischemic Stroke 0 to 24 h (TP1) down vs. VRFC (TP0)
ENSG00000187123.14	LYPD6	protein coding	0.011054	8690.07	Ischemic Stroke 0 to 24 h (TP1) up vs. VRFC (TP0)
ENSG00000069974.15	RAB27A	protein coding	0.0110708	-1.44245	Ischemic Stroke 0 to 24 h (TP1) down vs. VRFC (TP0)
ENSG00000264204.2	AGAP7P	unprocessed pseudogene	0.0111641	2.57206	Ischemic Stroke 0 to 24 h (TP1) up vs. VRFC (TP0)
ENSG00000224698.1	RP11-131J3.1	lincRNA	0.0112182	3012.59	Ischemic Stroke 0 to 24 h (TP1) up vs. VRFC (TP0)
ENSG00000136999.4	NOV	protein coding	0.0113332	2.59535	Ischemic Stroke 0 to 24 h (TP1) up vs. VRFC (TP0)
ENSG00000124177.14	CHD6	protein coding	0.0113428	2.43899	Ischemic Stroke 0 to 24 h (TP1) up vs. VRFC (TP0)
ENSG00000159216.18	RUNX1	protein coding	0.0114356	-1.75624	Ischemic Stroke 0 to 24 h (TP1) down vs. VRFC (TP0)
ENSG00000106327.12	TFR2	protein coding	0.0114451	15557.6	Ischemic Stroke 0 to 24 h (TP1) up vs. VRFC (TP0)
ENSG00000104327.7	CALB1	protein coding	0.0114457	14554.9	Ischemic Stroke 0 to 24 h (TP1) up vs. VRFC (TP0)
ENSG00000175322.11	ZNF519	protein coding	0.0114986	1721.08	Ischemic Stroke 0 to 24 h (TP1) up vs. VRFC (TP0)
ENSG00000050438.16	SLC4A8	protein coding	0.0115468	188.146	Ischemic Stroke 0 to 24 h (TP1) up vs. VRFC (TP0)
ENSG00000155275.18	TRMT44	protein coding	0.0115593	2299.98	Ischemic Stroke 0 to 24 h (TP1) up vs. VRFC (TP0)
ENSG00000157778.8	PSMG3	protein coding	0.0115863	5949.37	Ischemic Stroke 0 to 24 h (TP1) up vs. VRFC (TP0)
ENSG00000099904.15	ZDHHC8	protein coding	0.0116142	526.253	Ischemic Stroke 0 to 24 h (TP1) up vs. VRFC (TP0)
ENSG00000205090.8	TMEM240	protein coding	0.0116927	-11257.9	Ischemic Stroke 0 to 24 h (TP1) down vs. VRFC (TP0)
ENSG00000100503.23	NIN	protein coding	0.0117334	-1.33253	Ischemic Stroke 0 to 24 h (TP1) down vs. VRFC (TP0)
ENSG00000111678.10	C12orf57	protein coding	0.0117703	4485.5	Ischemic Stroke 0 to 24 h (TP1) up vs. VRFC (TP0)
ENSG00000166068.12	SPRED1	protein coding	0.01183	31.5355	Ischemic Stroke 0 to 24 h (TP1) up vs. VRFC (TP0)
ENSG00000106443.15	PHF14	protein coding	0.0119009	19.278	Ischemic Stroke 0 to 24 h (TP1) up vs. VRFC (TP0)
ENSG00000146143.17	PRIM2	protein coding	0.0119501	633.755	Ischemic Stroke 0 to 24 h (TP1) up vs. VRFC (TP0)
ENSG00000261656.5	BEAN1-AS1	antisense	0.0120021	-7128.65	Ischemic Stroke 0 to 24 h (TP1) down vs. VRFC (TP0)
ENSG00000116133.11	DHCR24	protein coding	0.0120039	5052.51	Ischemic Stroke 0 to 24 h (TP1) up vs. VRFC (TP0)
ENSG00000228801.5	RP11-110G21.1	antisense	0.0120076	3819.3	Ischemic Stroke 0 to 24 h (TP1) up vs. VRFC (TP0)
ENSG00000031081.10	ARHGAP31	protein coding	0.0120809	4.9029	Ischemic Stroke 0 to 24 h (TP1) up vs. VRFC (TP0)
ENSG00000008838.18	MED24	protein coding	0.0120897	672.278	Ischemic Stroke 0 to 24 h (TP1) up vs. VRFC (TP0)
ENSG00000276234.4	TADA2A	protein coding	0.0120997	1096.52	Ischemic Stroke 0 to 24 h (TP1) up vs. VRFC (TP0)
ENSG00000245148.2	ARAP1-AS2	antisense	0.0121669	-2701.45	Ischemic Stroke 0 to 24 h (TP1) down vs. VRFC (TP0)
ENSG00000266017.1	MIR4477B	miRNA	0.0121895	-4.52329	Ischemic Stroke 0 to 24 h (TP1) down vs. VRFC (TP0)
ENSG00000137727.12	ARHGAP20	protein coding	0.01221	4464.65	Ischemic Stroke 0 to 24 h (TP1) up vs. VRFC (TP0)
ENSG00000148110.15	MFSD14B	protein coding	0.0122164	-2.17134	Ischemic Stroke 0 to 24 h (TP1) down vs. VRFC (TP0)
ENSG00000166881.9	NEMP1	protein coding	0.0122264	5.02518	Ischemic Stroke 0 to 24 h (TP1) up vs. VRFC (TP0)
ENSG00000134001.12	EIF2S1	protein coding	0.0124202	794.435	Ischemic Stroke 0 to 24 h (TP1) up vs. VRFC (TP0)
ENSG00000204624.7	DISP3	protein coding	0.0124355	10012.1	Ischemic Stroke 0 to 24 h (TP1) up vs. VRFC (TP0)
ENSG00000115484.14	CCT4	protein coding	0.0124675	186.659	Ischemic Stroke 0 to 24 h (TP1) up vs. VRFC (TP0)
ENSG00000145936.8	KCNMB1	protein coding	0.0124707	1506.06	Ischemic Stroke 0 to 24 h (TP1) up vs. VRFC (TP0)
ENSG00000107362.13	ABHD17B	protein coding	0.0125028	-101.933	Ischemic Stroke 0 to 24 h (TP1) down vs. VRFC (TP0)
ENSG00000124507.10	PACSIN1	protein coding	0.0125322	9078.95	Ischemic Stroke 0 to 24 h (TP1) up vs. VRFC (TP0)
ENSG00000163605.14	PPP4R2	protein coding	0.0125418	-1.53733	Ischemic Stroke 0 to 24 h (TP1) down vs. VRFC (TP0)
ENSG00000120662.15	MTRF1	protein coding	0.0125698	55.9026	Ischemic Stroke 0 to 24 h (TP1) up vs. VRFC (TP0)
ENSG00000143498.17	TAF1A	protein coding	0.0126431	4968.82	Ischemic Stroke 0 to 24 h (TP1) up vs. VRFC (TP0)
ENSG00000263874.2	LINC00672	protein coding	0.0126946	-3.57412	Ischemic Stroke 0 to 24 h (TP1) down vs. VRFC (TP0)
ENSG00000106591.3	MRPL32	protein coding	0.0127335	456.014	Ischemic Stroke 0 to 24 h (TP1) up vs. VRFC (TP0)
ENSG00000136514.2	RTP4	protein coding	0.0127447	1655.94	Ischemic Stroke 0 to 24 h (TP1) up vs. VRFC (TP0)
ENSG00000283064.1	RP1-221C16.8	antisense	0.0127493	-1619.3	Ischemic Stroke 0 to 24 h (TP1) down vs. VRFC (TP0)
ENSG00000088386.16	SLC15A1	protein coding	0.0128243	11210.3	Ischemic Stroke 0 to 24 h (TP1) up vs. VRFC (TP0)
ENSG00000164684.13	ZNF704	protein coding	0.0128292	5142.42	Ischemic Stroke 0 to 24 h (TP1) up vs. VRFC (TP0)
ENSG00000267787.5	RP11-35G9.5	antisense	0.0128794	3281.57	Ischemic Stroke 0 to 24 h (TP1) up vs. VRFC (TP0)
ENSG00000235683.1	AC018442.1	processed pseudogene	0.0128861	270.745	Ischemic Stroke 0 to 24 h (TP1) up vs. VRFC (TP0)
ENSG00000104738.16	MCM4	protein coding	0.0129407	618.706	Ischemic Stroke 0 to 24 h (TP1) up vs. VRFC (TP0)
ENSG00000008083.13	JARID2	protein coding	0.0129985	1.58176	Ischemic Stroke 0 to 24 h (TP1) up vs. VRFC (TP0)
ENSG00000272699.1	RP11-145M9.5	antisense	0.0130765	5865.67	Ischemic Stroke 0 to 24 h (TP1) up vs. VRFC (TP0)
ENSG00000125459.14	MSTO1	protein coding	0.0131402	401.006	Ischemic Stroke 0 to 24 h (TP1) up vs. VRFC (TP0)
ENSG00000007520.3	TSR3	protein coding	0.0131427	-4.96287	Ischemic Stroke 0 to 24 h (TP1) down vs. VRFC (TP0)
ENSG00000138316.10	ADAMTS14	protein coding	0.0131595	7337.71	Ischemic Stroke 0 to 24 h (TP1) up vs. VRFC (TP0)
ENSG00000169499.14	PLEKHA2	protein coding	0.0132273	-1.39089	Ischemic Stroke 0 to 24 h (TP1) down vs. VRFC (TP0)
ENSG00000174776.10	WDR49	protein coding	0.0132302	8599.98	Ischemic Stroke 0 to 24 h (TP1) up vs. VRFC (TP0)
ENSG00000179144.4	GIMAP7	protein coding	0.0133399	8.38505	Ischemic Stroke 0 to 24 h (TP1) up vs. VRFC (TP0)
ENSG00000151689.12	INPP1	protein coding	0.0134186	18.2787	Ischemic Stroke 0 to 24 h (TP1) up vs. VRFC (TP0)
ENSG00000139970.16	RTN1	protein coding	0.0134371	3.97385	Ischemic Stroke 0 to 24 h (TP1) up vs. VRFC (TP0)
ENSG00000170525.18	PFKFB3	protein coding	0.0134404	-2.08232	Ischemic Stroke 0 to 24 h (TP1) down vs. VRFC (TP0)
ENSG00000120802.13	TMPO	protein coding	0.0134451	3.60603	Ischemic Stroke 0 to 24 h (TP1) up vs. VRFC (TP0)
ENSG00000087470.17	DNM1L	protein coding	0.0135161	22.2346	Ischemic Stroke 0 to 24 h (TP1) up vs. VRFC (TP0)
ENSG00000229089.6	ANKRD20A8P	transcribed unprocessed pseudogene	0.013532	4210.87	Ischemic Stroke 0 to 24 h (TP1) up vs. VRFC (TP0)
ENSG00000233327.10	USP32P2	transcribed unprocessed pseudogene	0.0135505	3991.76	Ischemic Stroke 0 to 24 h (TP1) up vs. VRFC (TP0)
ENSG00000283444.1	RP11-605P22.1	unitary pseudogene	0.0135704	242.696	Ischemic Stroke 0 to 24 h (TP1) up vs. VRFC (TP0)
ENSG00000132819.16	RBM38	protein coding	0.0137448	-1.92014	Ischemic Stroke 0 to 24 h (TP1) down vs. VRFC (TP0)
ENSG00000234902.6	AC007879.2	lincRNA	0.0138437	23.5677	Ischemic Stroke 0 to 24 h (TP1) up vs. VRFC (TP0)
ENSG00000148690.11	FRA10AC1	protein coding	0.0139059	5.21738	Ischemic Stroke 0 to 24 h (TP1) up vs. VRFC (TP0)
ENSG00000207088.1	SNORA7B	snoRNA	0.0139743	51.3038	Ischemic Stroke 0 to 24 h (TP1) up vs. VRFC (TP0)
ENSG00000214872.8	SMTNL1	protein coding	0.0140044	4544.02	Ischemic Stroke 0 to 24 h (TP1) up vs. VRFC (TP0)
ENSG00000160883.10	HK3	protein coding	0.0140493	-2.32918	Ischemic Stroke 0 to 24 h (TP1) down vs. VRFC (TP0)
ENSG00000100380.13	ST13	protein coding	0.0140819	2.45698	Ischemic Stroke 0 to 24 h (TP1) up vs. VRFC (TP0)
ENSG00000206557.5	TRIM71	protein coding	0.0140991	7374.98	Ischemic Stroke 0 to 24 h (TP1) up vs. VRFC (TP0)
ENSG00000130338.12	TULP4	protein coding	0.0141141	5.98717	Ischemic Stroke 0 to 24 h (TP1) up vs. VRFC (TP0)
ENSG00000134256.12	CD101	protein coding	0.0141588	4.61081	Ischemic Stroke 0 to 24 h (TP1) up vs. VRFC (TP0)
ENSG00000113273.15	ARSB	protein coding	0.0142545	2.19722	Ischemic Stroke 0 to 24 h (TP1) up vs. VRFC (TP0)
ENSG00000250687.6	RP11-497H16.7	transcribed unprocessed pseudogene	0.0142622	-3.92942	Ischemic Stroke 0 to 24 h (TP1) down vs. VRFC (TP0)
ENSG00000182578.13	CSF1R	protein coding	0.0143137	2.40399	Ischemic Stroke 0 to 24 h (TP1) up vs. VRFC (TP0)
ENSG00000166025.17	AMOTL1	protein coding	0.0143816	3415.98	Ischemic Stroke 0 to 24 h (TP1) up vs. VRFC (TP0)
ENSG00000171793.13	CTPS1	protein coding	0.0143947	1631.7	Ischemic Stroke 0 to 24 h (TP1) up vs. VRFC (TP0)
ENSG00000167965.17	MLST8	protein coding	0.0144906	2899.9	Ischemic Stroke 0 to 24 h (TP1) up vs. VRFC (TP0)
ENSG00000231327.1	AC016700.5	lincRNA	0.0145184	373.471	Ischemic Stroke 0 to 24 h (TP1) up vs. VRFC (TP0)
ENSG00000225630.1	MTND2P28	unprocessed pseudogene	0.0145675	1.84602	Ischemic Stroke 0 to 24 h (TP1) up vs. VRFC (TP0)
ENSG00000006747.14	SCIN	protein coding	0.0148839	11394.5	Ischemic Stroke 0 to 24 h (TP1) up vs. VRFC (TP0)
ENSG00000118997.13	DNAH7	protein coding	0.0149051	24.7605	Ischemic Stroke 0 to 24 h (TP1) up vs. VRFC (TP0)
ENSG00000176593.7	CTD-2368P22.1	processed transcript	0.0149444	25.4863	Ischemic Stroke 0 to 24 h (TP1) up vs. VRFC (TP0)
ENSG00000112039.3	FANCE	protein coding	0.014997	4865.59	Ischemic Stroke 0 to 24 h (TP1) up vs. VRFC (TP0)
ENSG00000100095.18	SEZ6L	protein coding	0.0150068	1524.77	Ischemic Stroke 0 to 24 h (TP1) up vs. VRFC (TP0)
ENSG00000131196.17	NFATC1	protein coding	0.0150499	2.27573	Ischemic Stroke 0 to 24 h (TP1) up vs. VRFC (TP0)
ENSG00000196576.14	PLXNB2	protein coding	0.0150539	2.74838	Ischemic Stroke 0 to 24 h (TP1) up vs. VRFC (TP0)
ENSG00000137193.13	PIM1	protein coding	0.0151341	-1.62361	Ischemic Stroke 0 to 24 h (TP1) down vs. VRFC (TP0)
ENSG00000174720.15	LARP7	protein coding	0.0151383	1.74102	Ischemic Stroke 0 to 24 h (TP1) up vs. VRFC (TP0)
ENSG00000197580.11	BCO2	protein coding	0.0151564	4736.3	Ischemic Stroke 0 to 24 h (TP1) up vs. VRFC (TP0)
ENSG00000120458.10	MSANTD2	protein coding	0.0151849	3316.83	Ischemic Stroke 0 to 24 h (TP1) up vs. VRFC (TP0)
ENSG00000099849.14	RASSF7	protein coding	0.015231	198.07	Ischemic Stroke 0 to 24 h (TP1) up vs. VRFC (TP0)
ENSG00000132825.6	PPP1R3D	protein coding	0.0153904	-1.76866	Ischemic Stroke 0 to 24 h (TP1) down vs. VRFC (TP0)
ENSG00000230798.5	FOXD3-AS1	antisense	0.0154594	1461.18	Ischemic Stroke 0 to 24 h (TP1) up vs. VRFC (TP0)
ENSG00000141985.9	SH3GL1	protein coding	0.0155405	-1.60066	Ischemic Stroke 0 to 24 h (TP1) down vs. VRFC (TP0)
ENSG00000204315.3	FKBPL	protein coding	0.0155617	291.44	Ischemic Stroke 0 to 24 h (TP1) up vs. VRFC (TP0)
ENSG00000170037.13	CNTROB	protein coding	0.0155901	389.617	Ischemic Stroke 0 to 24 h (TP1) up vs. VRFC (TP0)
ENSG00000151967.18	SCHIP1	protein coding	0.0157178	8716.57	Ischemic Stroke 0 to 24 h (TP1) up vs. VRFC (TP0)
ENSG00000251151.2	HOXC-AS3	processed transcript	0.0157461	-846.532	Ischemic Stroke 0 to 24 h (TP1) down vs. VRFC (TP0)
ENSG00000155438.11	NIFK	protein coding	0.0158228	371.654	Ischemic Stroke 0 to 24 h (TP1) up vs. VRFC (TP0)
ENSG00000128641.18	MYO1B	protein coding	0.0158288	2770.33	Ischemic Stroke 0 to 24 h (TP1) up vs. VRFC (TP0)
ENSG00000116774.11	OLFML3	protein coding	0.0158489	2362.99	Ischemic Stroke 0 to 24 h (TP1) up vs. VRFC (TP0)
ENSG00000271978.1	RP11-428J1.4	lincRNA	0.0158654	973.253	Ischemic Stroke 0 to 24 h (TP1) up vs. VRFC (TP0)
ENSG00000124749.16	COL21A1	protein coding	0.0158897	9736.42	Ischemic Stroke 0 to 24 h (TP1) up vs. VRFC (TP0)
ENSG00000052795.12	FNIP2	protein coding	0.0158974	3.87524	Ischemic Stroke 0 to 24 h (TP1) up vs. VRFC (TP0)
ENSG00000271707.1	ATP1B3P1	processed pseudogene	0.0159046	401.183	Ischemic Stroke 0 to 24 h (TP1) up vs. VRFC (TP0)
ENSG00000184226.14	PCDH9	protein coding	0.015923	68.8917	Ischemic Stroke 0 to 24 h (TP1) up vs. VRFC (TP0)
ENSG00000145431.10	PDGFC	protein coding	0.0159639	2327.17	Ischemic Stroke 0 to 24 h (TP1) up vs. VRFC (TP0)
ENSG00000213654.9	GPSM3	protein coding	0.0160843	-1.3171	Ischemic Stroke 0 to 24 h (TP1) down vs. VRFC (TP0)
ENSG00000149639.14	SOGA1	protein coding	0.0161391	7.36379	Ischemic Stroke 0 to 24 h (TP1) up vs. VRFC (TP0)
ENSG00000166170.9	BAG5	protein coding	0.0163214	2.29558	Ischemic Stroke 0 to 24 h (TP1) up vs. VRFC (TP0)
ENSG00000131400.7	NAPSA	protein coding	0.0164091	3698.69	Ischemic Stroke 0 to 24 h (TP1) up vs. VRFC (TP0)
ENSG00000071082.10	RPL31	protein coding	0.01641	2.02386	Ischemic Stroke 0 to 24 h (TP1) up vs. VRFC (TP0)
ENSG00000111452.12	ADGRD1	protein coding	0.016457	367.676	Ischemic Stroke 0 to 24 h (TP1) up vs. VRFC (TP0)
ENSG00000167778.8	SPRYD3	protein coding	0.0164704	2.21564	Ischemic Stroke 0 to 24 h (TP1) up vs. VRFC (TP0)
ENSG00000168386.18	FILIP1L	protein coding	0.0165457	4504.77	Ischemic Stroke 0 to 24 h (TP1) up vs. VRFC (TP0)
ENSG00000120697.8	ALG5	protein coding	0.0165495	2413.85	Ischemic Stroke 0 to 24 h (TP1) up vs. VRFC (TP0)
ENSG00000151136.14	BTBD11	protein coding	0.0165676	4.95026	Ischemic Stroke 0 to 24 h (TP1) up vs. VRFC (TP0)
ENSG00000135778.11	NTPCR	protein coding	0.016576	22.6954	Ischemic Stroke 0 to 24 h (TP1) up vs. VRFC (TP0)
ENSG00000134571.10	MYBPC3	protein coding	0.0165913	-2.19088	Ischemic Stroke 0 to 24 h (TP1) down vs. VRFC (TP0)
ENSG00000067601.7	PMS2P4	transcribed unprocessed pseudogene	0.0166286	1548.84	Ischemic Stroke 0 to 24 h (TP1) up vs. VRFC (TP0)
ENSG00000095917.13	TPSD1	protein coding	0.0166553	1481.73	Ischemic Stroke 0 to 24 h (TP1) up vs. VRFC (TP0)
ENSG00000183054.11	RGPD6	protein coding	0.0166821	44.4567	Ischemic Stroke 0 to 24 h (TP1) up vs. VRFC (TP0)
ENSG00000175110.11	MRPS22	protein coding	0.0167534	81.4951	Ischemic Stroke 0 to 24 h (TP1) up vs. VRFC (TP0)
ENSG00000167380.16	ZNF226	protein coding	0.0167769	2.81571	Ischemic Stroke 0 to 24 h (TP1) up vs. VRFC (TP0)
ENSG00000118564.14	FBXL5	protein coding	0.0169726	-1.34189	Ischemic Stroke 0 to 24 h (TP1) down vs. VRFC (TP0)
ENSG00000102870.5	ZNF629	protein coding	0.0169839	3221.66	Ischemic Stroke 0 to 24 h (TP1) up vs. VRFC (TP0)
ENSG00000240499.7	RP5-1101C3.1	antisense	0.0170048	5735.63	Ischemic Stroke 0 to 24 h (TP1) up vs. VRFC (TP0)
ENSG00000153048.10	CARHSP1	protein coding	0.0170495	-1.76519	Ischemic Stroke 0 to 24 h (TP1) down vs. VRFC (TP0)
ENSG00000124564.17	SLC17A3	protein coding	0.0170529	3605.4	Ischemic Stroke 0 to 24 h (TP1) up vs. VRFC (TP0)
ENSG00000180198.15	RCC1	protein coding	0.0170692	427.465	Ischemic Stroke 0 to 24 h (TP1) up vs. VRFC (TP0)
ENSG00000090565.15	RAB11FIP3	protein coding	0.0170825	3813.46	Ischemic Stroke 0 to 24 h (TP1) up vs. VRFC (TP0)
ENSG00000007255.10	TRAPPC6A	protein coding	0.0173229	1251.35	Ischemic Stroke 0 to 24 h (TP1) up vs. VRFC (TP0)
ENSG00000182318.5	ZSCAN22	protein coding	0.0173347	169.663	Ischemic Stroke 0 to 24 h (TP1) up vs. VRFC (TP0)
ENSG00000201544.1	SNORA16B	snoRNA	0.0174803	1241.58	Ischemic Stroke 0 to 24 h (TP1) up vs. VRFC (TP0)
ENSG00000160216.18	AGPAT3	protein coding	0.0175602	2.67433	Ischemic Stroke 0 to 24 h (TP1) up vs. VRFC (TP0)
ENSG00000148339.12	SLC25A25	protein coding	0.0176236	1933.99	Ischemic Stroke 0 to 24 h (TP1) up vs. VRFC (TP0)
ENSG00000197816.13	CCDC180	protein coding	0.0176928	5975.57	Ischemic Stroke 0 to 24 h (TP1) up vs. VRFC (TP0)
ENSG00000137819.13	PAQR5	protein coding	0.0178619	7329.34	Ischemic Stroke 0 to 24 h (TP1) up vs. VRFC (TP0)
ENSG00000155961.4	RAB39B	protein coding	0.017977	-19.8709	Ischemic Stroke 0 to 24 h (TP1) down vs. VRFC (TP0)
ENSG00000131746.12	TNS4	protein coding	0.0179975	2915.22	Ischemic Stroke 0 to 24 h (TP1) up vs. VRFC (TP0)
ENSG00000164100.8	NDST3	protein coding	0.0180074	10737.9	Ischemic Stroke 0 to 24 h (TP1) up vs. VRFC (TP0)
ENSG00000258820.5	RP11-293M10.2	antisense	0.0180528	2.79096	Ischemic Stroke 0 to 24 h (TP1) up vs. VRFC (TP0)
ENSG00000182541.17	LIMK2	protein coding	0.0180583	-1.51027	Ischemic Stroke 0 to 24 h (TP1) down vs. VRFC (TP0)
ENSG00000204406.12	MBD5	protein coding	0.0180768	-1.5154	Ischemic Stroke 0 to 24 h (TP1) down vs. VRFC (TP0)
ENSG00000214106.7	PAXIP1-AS2	antisense	0.0181056	16.4109	Ischemic Stroke 0 to 24 h (TP1) up vs. VRFC (TP0)
ENSG00000006015.17	C19orf60	protein coding	0.0181336	6.21097	Ischemic Stroke 0 to 24 h (TP1) up vs. VRFC (TP0)
ENSG00000135185.11	TMEM243	protein coding	0.0181508	4.85169	Ischemic Stroke 0 to 24 h (TP1) up vs. VRFC (TP0)
ENSG00000149328.14	GLB1L2	protein coding	0.0181553	8983.68	Ischemic Stroke 0 to 24 h (TP1) up vs. VRFC (TP0)
ENSG00000116885.18	OSCP1	protein coding	0.0182466	1619.67	Ischemic Stroke 0 to 24 h (TP1) up vs. VRFC (TP0)
ENSG00000163932.13	PRKCD	protein coding	0.0182806	-1.37219	Ischemic Stroke 0 to 24 h (TP1) down vs. VRFC (TP0)
ENSG00000020922.12	MRE11A	protein coding	0.0182978	2.09013	Ischemic Stroke 0 to 24 h (TP1) up vs. VRFC (TP0)
ENSG00000182700.4	IGIP	protein coding	0.0183479	3975.16	Ischemic Stroke 0 to 24 h (TP1) up vs. VRFC (TP0)
ENSG00000178177.15	LCORL	protein coding	0.0183492	1.94001	Ischemic Stroke 0 to 24 h (TP1) up vs. VRFC (TP0)
ENSG00000124224.16	PPP4R1L	transcribed unprocessed pseudogene	0.0183562	-1.66275	Ischemic Stroke 0 to 24 h (TP1) down vs. VRFC (TP0)
ENSG00000177406.4	RP11-218M22.1	antisense	0.018362	-1.89295	Ischemic Stroke 0 to 24 h (TP1) down vs. VRFC (TP0)
ENSG00000203747.9	FCGR3A	protein coding	0.0183835	2.11385	Ischemic Stroke 0 to 24 h (TP1) up vs. VRFC (TP0)
ENSG00000182902.13	SLC25A18	protein coding	0.0184116	4093.52	Ischemic Stroke 0 to 24 h (TP1) up vs. VRFC (TP0)
ENSG00000146007.10	ZMAT2	protein coding	0.0184545	-1.6541	Ischemic Stroke 0 to 24 h (TP1) down vs. VRFC (TP0)
ENSG00000159713.10	TPPP3	protein coding	0.0184615	958.222	Ischemic Stroke 0 to 24 h (TP1) up vs. VRFC (TP0)
ENSG00000248734.2	CTD-2260A17.1	antisense	0.0185011	640.396	Ischemic Stroke 0 to 24 h (TP1) up vs. VRFC (TP0)
ENSG00000177374.12	HIC1	protein coding	0.0185219	908.918	Ischemic Stroke 0 to 24 h (TP1) up vs. VRFC (TP0)
ENSG00000152061.23	RABGAP1L	protein coding	0.018549	1.69994	Ischemic Stroke 0 to 24 h (TP1) up vs. VRFC (TP0)
ENSG00000180979.9	LRRC57	protein coding	0.01857	2.20888	Ischemic Stroke 0 to 24 h (TP1) up vs. VRFC (TP0)
ENSG00000136295.14	TTYH3	protein coding	0.0186711	1.78175	Ischemic Stroke 0 to 24 h (TP1) up vs. VRFC (TP0)
ENSG00000241860.6	RP11-34P13.13	processed transcript	0.0187368	-1.90368	Ischemic Stroke 0 to 24 h (TP1) down vs. VRFC (TP0)
ENSG00000280017.1	RP11-54F2.9	TEC	0.0187467	-5794.48	Ischemic Stroke 0 to 24 h (TP1) down vs. VRFC (TP0)
ENSG00000282988.1	RP1-34B20.21	protein coding	0.0187583	-2.83679	Ischemic Stroke 0 to 24 h (TP1) down vs. VRFC (TP0)
ENSG00000164616.15	FBXL21	transcribed unitary pseudogene	0.0188255	2388.63	Ischemic Stroke 0 to 24 h (TP1) up vs. VRFC (TP0)
ENSG00000207973.1	MIR589	miRNA	0.0189608	-259.895	Ischemic Stroke 0 to 24 h (TP1) down vs. VRFC (TP0)
ENSG00000095383.19	TBC1D2	protein coding	0.0189843	2.56042	Ischemic Stroke 0 to 24 h (TP1) up vs. VRFC (TP0)
ENSG00000180616.8	SSTR2	protein coding	0.0190615	5900.76	Ischemic Stroke 0 to 24 h (TP1) up vs. VRFC (TP0)
ENSG00000227591.5	RP1-28O10.1	antisense	0.0190653	310.418	Ischemic Stroke 0 to 24 h (TP1) up vs. VRFC (TP0)
ENSG00000119004.15	CYP20A1	protein coding	0.019103	205.83	Ischemic Stroke 0 to 24 h (TP1) up vs. VRFC (TP0)
ENSG00000279744.1	RP13-20L14.10	TEC	0.0191588	-2.88387	Ischemic Stroke 0 to 24 h (TP1) down vs. VRFC (TP0)
ENSG00000147364.16	FBXO25	protein coding	0.0191705	334.717	Ischemic Stroke 0 to 24 h (TP1) up vs. VRFC (TP0)
ENSG00000156222.11	SLC28A1	protein coding	0.0193241	2904.83	Ischemic Stroke 0 to 24 h (TP1) up vs. VRFC (TP0)
ENSG00000226478.3	UPF3AP1	processed pseudogene	0.0193865	-387.567	Ischemic Stroke 0 to 24 h (TP1) down vs. VRFC (TP0)
ENSG00000224631.4	RP11-51O6.1	transcribed processed pseudogene	0.0194382	2.09182	Ischemic Stroke 0 to 24 h (TP1) up vs. VRFC (TP0)
ENSG00000198794.11	SCAMP5	protein coding	0.0194697	-5247.03	Ischemic Stroke 0 to 24 h (TP1) down vs. VRFC (TP0)
ENSG00000134996.11	OSTF1	protein coding	0.0194979	-1.32558	Ischemic Stroke 0 to 24 h (TP1) down vs. VRFC (TP0)
ENSG00000197594.11	ENPP1	protein coding	0.0195489	-7061.23	Ischemic Stroke 0 to 24 h (TP1) down vs. VRFC (TP0)
ENSG00000251692.7	PTX4	protein coding	0.0195851	3907.91	Ischemic Stroke 0 to 24 h (TP1) up vs. VRFC (TP0)
ENSG00000282508.1	LINC01002	processed transcript	0.0195915	-1.80797	Ischemic Stroke 0 to 24 h (TP1) down vs. VRFC (TP0)
ENSG00000225475.1	RP11-377K22.2	processed pseudogene	0.0196878	1042.55	Ischemic Stroke 0 to 24 h (TP1) up vs. VRFC (TP0)
ENSG00000104450.12	SPAG1	protein coding	0.0197195	2.57964	Ischemic Stroke 0 to 24 h (TP1) up vs. VRFC (TP0)
ENSG00000100292.16	HMOX1	protein coding	0.0197219	2.69549	Ischemic Stroke 0 to 24 h (TP1) up vs. VRFC (TP0)
ENSG00000224272.2	AC114730.3	antisense	0.019909	1155.1	Ischemic Stroke 0 to 24 h (TP1) up vs. VRFC (TP0)
ENSG00000196839.12	ADA	protein coding	0.0199498	678.741	Ischemic Stroke 0 to 24 h (TP1) up vs. VRFC (TP0)
Supplementary Table 1E. Neutrophils Ischemic Stroke 24 to 48 h (TP2) vs. VRFC (TP0)
Gene ID	Gene Name	Gene Type	p-value(Ischemic Stroke 24 to 48 h (TP2) vs. VRFC (TP0))	Fold-Change(Ischemic Stroke 24 to 48 h (TP2) vs. VRFC (TP0)) description	Change description
ENSG00000044115.20	CTNNA1	protein coding	0.00837595	-2.77045	Ischemic Stroke 24 to 48 h (TP2) down vs. VRFC (TP0)
ENSG00000149177.12	PTPRJ	protein coding	0.000899457	-1.87772	Ischemic Stroke 24 to 48 h (TP2) down vs. VRFC (TP0)
ENSG00000107789.15	MINPP1	protein coding	0.00446655	8828010	Ischemic Stroke 24 to 48 h (TP2) up vs. VRFC (TP0)
ENSG00000105671.11	DDX49	protein coding	0.00110092	16.9967	Ischemic Stroke 24 to 48 h (TP2) up vs. VRFC (TP0)
ENSG00000223573.6	TINCR	protein coding	0.0135921	722524	Ischemic Stroke 24 to 48 h (TP2) up vs. VRFC (TP0)
ENSG00000161813.21	LARP4	protein coding	0.0177125	6.42768	Ischemic Stroke 24 to 48 h (TP2) up vs. VRFC (TP0)
ENSG00000176731.11	C8orf59	protein coding	3.05173e-05	29014900	Ischemic Stroke 24 to 48 h (TP2) up vs. VRFC (TP0)
ENSG00000266947.1	RP11-799D4.4	antisense	0.0050286	10541700	Ischemic Stroke 24 to 48 h (TP2) up vs. VRFC (TP0)
ENSG00000232354.8	VIPR1-AS1	antisense	0.0104567	286772	Ischemic Stroke 24 to 48 h (TP2) up vs. VRFC (TP0)
ENSG00000273010.1	RP11-96K19.5	antisense	0.0170076	183814	Ischemic Stroke 24 to 48 h (TP2) up vs. VRFC (TP0)
ENSG00000228318.3	AP001610.5	antisense	0.0120908	1693430	Ischemic Stroke 24 to 48 h (TP2) up vs. VRFC (TP0)
ENSG00000136040.8	PLXNC1	protein coding	7.83825e-05	-1.84705	Ischemic Stroke 24 to 48 h (TP2) down vs. VRFC (TP0)
ENSG00000273486.1	RP11-731C17.2	antisense	0.00114218	18188600	Ischemic Stroke 24 to 48 h (TP2) up vs. VRFC (TP0)
ENSG00000280734.2	LINC01232	processed transcript	0.00318651	24.0871	Ischemic Stroke 24 to 48 h (TP2) up vs. VRFC (TP0)
ENSG00000261136.1	RP11-37C7.3	antisense	0.00310499	5133390	Ischemic Stroke 24 to 48 h (TP2) up vs. VRFC (TP0)
ENSG00000185963.13	BICD2	protein coding	0.00457882	-1.86744	Ischemic Stroke 24 to 48 h (TP2) down vs. VRFC (TP0)
ENSG00000167088.10	SNRPD1	protein coding	0.00890765	372698	Ischemic Stroke 24 to 48 h (TP2) up vs. VRFC (TP0)
ENSG00000151849.14	CENPJ	protein coding	0.0197168	157694	Ischemic Stroke 24 to 48 h (TP2) up vs. VRFC (TP0)
ENSG00000166073.9	GPR176	protein coding	0.00231924	264658	Ischemic Stroke 24 to 48 h (TP2) up vs. VRFC (TP0)
ENSG00000103742.11	IGDCC4	protein coding	0.0126739	-2083780	Ischemic Stroke 24 to 48 h (TP2) down vs. VRFC (TP0)
ENSG00000168264.10	IRF2BP2	protein coding	0.00167145	-3.6336	Ischemic Stroke 24 to 48 h (TP2) down vs. VRFC (TP0)
ENSG00000052795.12	FNIP2	protein coding	0.00973527	9.7661	Ischemic Stroke 24 to 48 h (TP2) up vs. VRFC (TP0)
ENSG00000148339.12	SLC25A25	protein coding	0.00895479	492690	Ischemic Stroke 24 to 48 h (TP2) up vs. VRFC (TP0)
ENSG00000137070.17	IL11RA	protein coding	0.00215161	2050.59	Ischemic Stroke 24 to 48 h (TP2) up vs. VRFC (TP0)
ENSG00000100503.23	NIN	protein coding	0.0148658	-1.53953	Ischemic Stroke 24 to 48 h (TP2) down vs. VRFC (TP0)
ENSG00000145868.16	FBXO38	protein coding	0.0125746	-1.66453	Ischemic Stroke 24 to 48 h (TP2) down vs. VRFC (TP0)
ENSG00000158825.5	CDA	protein coding	0.0158493	-2.03573	Ischemic Stroke 24 to 48 h (TP2) down vs. VRFC (TP0)
ENSG00000145936.8	KCNMB1	protein coding	0.0143416	70614	Ischemic Stroke 24 to 48 h (TP2) up vs. VRFC (TP0)
ENSG00000269982.1	RP11-1020A11.2	antisense	0.000159775	325343000	Ischemic Stroke 24 to 48 h (TP2) up vs. VRFC (TP0)
ENSG00000198252.11	STYX	protein coding	0.00979098	3.77265	Ischemic Stroke 24 to 48 h (TP2) up vs. VRFC (TP0)
ENSG00000172824.14	CES4A	protein coding	0.000661656	44453400	Ischemic Stroke 24 to 48 h (TP2) up vs. VRFC (TP0)
ENSG00000224546.2	EIF4BP3	processed pseudogene	0.000896986	98931.7	Ischemic Stroke 24 to 48 h (TP2) up vs. VRFC (TP0)
ENSG00000114446.4	IFT57	protein coding	0.00486326	15056.2	Ischemic Stroke 24 to 48 h (TP2) up vs. VRFC (TP0)
ENSG00000266844.1	RP11-862L9.3	antisense	0.00679163	1520580	Ischemic Stroke 24 to 48 h (TP2) up vs. VRFC (TP0)
ENSG00000069974.15	RAB27A	protein coding	0.00494416	-1.89386	Ischemic Stroke 24 to 48 h (TP2) down vs. VRFC (TP0)
ENSG00000100504.16	PYGL	protein coding	0.000661578	-2.53671	Ischemic Stroke 24 to 48 h (TP2) down vs. VRFC (TP0)
ENSG00000257335.8	MGAM	protein coding	0.00173198	-2.7774	Ischemic Stroke 24 to 48 h (TP2) down vs. VRFC (TP0)
ENSG00000112309.10	B3GAT2	protein coding	0.0147891	287463	Ischemic Stroke 24 to 48 h (TP2) up vs. VRFC (TP0)
ENSG00000225342.2	AC079630.4	antisense	0.0130753	6.34494	Ischemic Stroke 24 to 48 h (TP2) up vs. VRFC (TP0)
ENSG00000148019.12	CEP78	protein coding	0.0125757	5721.77	Ischemic Stroke 24 to 48 h (TP2) up vs. VRFC (TP0)
ENSG00000266028.7	SRGAP2	protein coding	0.0197583	2.36383	Ischemic Stroke 24 to 48 h (TP2) up vs. VRFC (TP0)
ENSG00000100376.11	FAM118A	protein coding	0.00468822	13.3541	Ischemic Stroke 24 to 48 h (TP2) up vs. VRFC (TP0)
ENSG00000165219.21	GAPVD1	protein coding	0.00166202	-1.7636	Ischemic Stroke 24 to 48 h (TP2) down vs. VRFC (TP0)
ENSG00000100300.17	TSPO	protein coding	9.40971e-05	-9.12864	Ischemic Stroke 24 to 48 h (TP2) down vs. VRFC (TP0)
ENSG00000090470.14	PDCD7	protein coding	0.016994	169872	Ischemic Stroke 24 to 48 h (TP2) up vs. VRFC (TP0)
ENSG00000152213.3	ARL11	protein coding	0.00480475	-2.46077	Ischemic Stroke 24 to 48 h (TP2) down vs. VRFC (TP0)
ENSG00000244398.1	RP11-466H18.1	processed pseudogene	0.00733625	426.037	Ischemic Stroke 24 to 48 h (TP2) up vs. VRFC (TP0)
ENSG00000185917.13	SETD4	protein coding	0.00342679	9615.34	Ischemic Stroke 24 to 48 h (TP2) up vs. VRFC (TP0)
ENSG00000165650.11	PDZD8	protein coding	0.000855928	-3.43079	Ischemic Stroke 24 to 48 h (TP2) down vs. VRFC (TP0)
ENSG00000106245.9	BUD31	protein coding	0.0143769	2.08461	Ischemic Stroke 24 to 48 h (TP2) up vs. VRFC (TP0)
ENSG00000183255.11	PTTG1IP	protein coding	0.0114011	-1.45996	Ischemic Stroke 24 to 48 h (TP2) down vs. VRFC (TP0)
ENSG00000119402.16	FBXW2	protein coding	0.00468441	-2.69395	Ischemic Stroke 24 to 48 h (TP2) down vs. VRFC (TP0)
ENSG00000188611.14	ASAH2	protein coding	0.00183256	29961700	Ischemic Stroke 24 to 48 h (TP2) up vs. VRFC (TP0)
ENSG00000203950.6	FAM127B	protein coding	0.000157871	585752	Ischemic Stroke 24 to 48 h (TP2) up vs. VRFC (TP0)
ENSG00000107404.18	DVL1	protein coding	0.00204688	3679.21	Ischemic Stroke 24 to 48 h (TP2) up vs. VRFC (TP0)
ENSG00000276234.4	TADA2A	protein coding	0.0142691	41766.2	Ischemic Stroke 24 to 48 h (TP2) up vs. VRFC (TP0)
ENSG00000128039.10	SRD5A3	protein coding	0.00974821	490595	Ischemic Stroke 24 to 48 h (TP2) up vs. VRFC (TP0)
ENSG00000160712.12	IL6R	protein coding	0.0105581	-1.7482	Ischemic Stroke 24 to 48 h (TP2) down vs. VRFC (TP0)
ENSG00000235552.4	RPL6P27	transcribed processed pseudogene	0.00569636	7.36917	Ischemic Stroke 24 to 48 h (TP2) up vs. VRFC (TP0)
ENSG00000136295.14	TTYH3	protein coding	0.00480971	2.9995	Ischemic Stroke 24 to 48 h (TP2) up vs. VRFC (TP0)
ENSG00000108389.9	MTMR4	protein coding	0.00852475	-2.45357	Ischemic Stroke 24 to 48 h (TP2) down vs. VRFC (TP0)
ENSG00000138380.17	CARF	protein coding	0.0111639	16963.3	Ischemic Stroke 24 to 48 h (TP2) up vs. VRFC (TP0)
ENSG00000134970.13	TMED7	protein coding	0.00464805	4.26045	Ischemic Stroke 24 to 48 h (TP2) up vs. VRFC (TP0)
ENSG00000071655.17	MBD3	protein coding	0.010286	273232	Ischemic Stroke 24 to 48 h (TP2) up vs. VRFC (TP0)
ENSG00000169223.14	LMAN2	protein coding	0.00312912	-2.19831	Ischemic Stroke 24 to 48 h (TP2) down vs. VRFC (TP0)
ENSG00000272701.2	MESTIT1	antisense	0.0134374	271623	Ischemic Stroke 24 to 48 h (TP2) up vs. VRFC (TP0)
ENSG00000215458.8	AATBC	antisense	0.00106741	596.752	Ischemic Stroke 24 to 48 h (TP2) up vs. VRFC (TP0)
ENSG00000165238.16	WNK2	protein coding	0.0136871	8512.68	Ischemic Stroke 24 to 48 h (TP2) up vs. VRFC (TP0)
ENSG00000018189.12	RUFY3	protein coding	5.30753e-05	1949.74	Ischemic Stroke 24 to 48 h (TP2) up vs. VRFC (TP0)
ENSG00000233875.1	RP11-61L14.6	antisense	0.00114763	11232	Ischemic Stroke 24 to 48 h (TP2) up vs. VRFC (TP0)
ENSG00000176788.8	BASP1	protein coding	0.00700229	-1.8305	Ischemic Stroke 24 to 48 h (TP2) down vs. VRFC (TP0)
ENSG00000163625.15	WDFY3	protein coding	0.000345291	-2.02301	Ischemic Stroke 24 to 48 h (TP2) down vs. VRFC (TP0)
ENSG00000174776.10	WDR49	protein coding	0.00947615	2836790	Ischemic Stroke 24 to 48 h (TP2) up vs. VRFC (TP0)
ENSG00000134697.12	GNL2	protein coding	0.00322595	12.0739	Ischemic Stroke 24 to 48 h (TP2) up vs. VRFC (TP0)
ENSG00000225684.3	FAM225B	lincRNA	0.0165566	344439	Ischemic Stroke 24 to 48 h (TP2) up vs. VRFC (TP0)
ENSG00000198315.10	ZKSCAN8	protein coding	0.00138423	5.33064	Ischemic Stroke 24 to 48 h (TP2) up vs. VRFC (TP0)
ENSG00000151726.13	ACSL1	protein coding	0.000866588	-2.5239	Ischemic Stroke 24 to 48 h (TP2) down vs. VRFC (TP0)
ENSG00000204315.3	FKBPL	protein coding	0.00194783	113511	Ischemic Stroke 24 to 48 h (TP2) up vs. VRFC (TP0)
ENSG00000223547.9	ZNF844	protein coding	0.00851872	4.44443	Ischemic Stroke 24 to 48 h (TP2) up vs. VRFC (TP0)
ENSG00000143198.12	MGST3	protein coding	0.0119025	252.348	Ischemic Stroke 24 to 48 h (TP2) up vs. VRFC (TP0)
ENSG00000109320.11	NFKB1	protein coding	0.000541104	-2.26545	Ischemic Stroke 24 to 48 h (TP2) down vs. VRFC (TP0)
ENSG00000101474.11	APMAP	protein coding	0.0128603	-2.50571	Ischemic Stroke 24 to 48 h (TP2) down vs. VRFC (TP0)
ENSG00000272742.1	CTB-43P18.1	antisense	0.00653251	4206470	Ischemic Stroke 24 to 48 h (TP2) up vs. VRFC (TP0)
ENSG00000188676.13	IDO2	protein coding	0.00764661	940977	Ischemic Stroke 24 to 48 h (TP2) up vs. VRFC (TP0)
ENSG00000120697.8	ALG5	protein coding	0.00782153	813129	Ischemic Stroke 24 to 48 h (TP2) up vs. VRFC (TP0)
ENSG00000077312.8	SNRPA	protein coding	0.00663269	823.794	Ischemic Stroke 24 to 48 h (TP2) up vs. VRFC (TP0)
ENSG00000261656.5	BEAN1-AS1	antisense	0.00941487	-1700320	Ischemic Stroke 24 to 48 h (TP2) down vs. VRFC (TP0)
ENSG00000122025.14	FLT3	protein coding	0.00898316	305728	Ischemic Stroke 24 to 48 h (TP2) up vs. VRFC (TP0)
ENSG00000083290.19	ULK2	protein coding	0.000101516	3227.51	Ischemic Stroke 24 to 48 h (TP2) up vs. VRFC (TP0)
ENSG00000137764.19	MAP2K5	protein coding	0.000420455	29.9688	Ischemic Stroke 24 to 48 h (TP2) up vs. VRFC (TP0)
ENSG00000096063.15	SRPK1	protein coding	0.0114369	-2.36078	Ischemic Stroke 24 to 48 h (TP2) down vs. VRFC (TP0)
ENSG00000156136.9	DCK	protein coding	0.00955517	4.59768	Ischemic Stroke 24 to 48 h (TP2) up vs. VRFC (TP0)
ENSG00000272617.2	COG8	protein coding	0.00886921	823138	Ischemic Stroke 24 to 48 h (TP2) up vs. VRFC (TP0)
ENSG00000273352.1	RP11-61L19.3	sense intronic	0.0101833	172133	Ischemic Stroke 24 to 48 h (TP2) up vs. VRFC (TP0)
ENSG00000196576.14	PLXNB2	protein coding	0.0086258	5.55949	Ischemic Stroke 24 to 48 h (TP2) up vs. VRFC (TP0)
ENSG00000054654.15	SYNE2	protein coding	0.0193653	-3.08686	Ischemic Stroke 24 to 48 h (TP2) down vs. VRFC (TP0)
ENSG00000132646.10	PCNA	protein coding	0.0192552	1845.54	Ischemic Stroke 24 to 48 h (TP2) up vs. VRFC (TP0)
ENSG00000132405.18	TBC1D14	protein coding	0.0170192	-1.91892	Ischemic Stroke 24 to 48 h (TP2) down vs. VRFC (TP0)
ENSG00000275409.1	RP11-131L12.4	lincRNA	0.0138857	561362	Ischemic Stroke 24 to 48 h (TP2) up vs. VRFC (TP0)
ENSG00000214128.10	TMEM213	protein coding	0.00556828	1050900	Ischemic Stroke 24 to 48 h (TP2) up vs. VRFC (TP0)
ENSG00000100345.20	MYH9	protein coding	0.00900671	-1.97093	Ischemic Stroke 24 to 48 h (TP2) down vs. VRFC (TP0)
ENSG00000171241.8	SHCBP1	protein coding	0.0147991	-277121	Ischemic Stroke 24 to 48 h (TP2) down vs. VRFC (TP0)
ENSG00000133026.12	MYH10	protein coding	0.0052315	5245.13	Ischemic Stroke 24 to 48 h (TP2) up vs. VRFC (TP0)
ENSG00000143340.6	FAM163A	protein coding	0.0193851	124922	Ischemic Stroke 24 to 48 h (TP2) up vs. VRFC (TP0)
ENSG00000135932.10	CAB39	protein coding	0.00498104	-2.0427	Ischemic Stroke 24 to 48 h (TP2) down vs. VRFC (TP0)
ENSG00000183779.6	ZNF703	protein coding	0.000837337	1476.45	Ischemic Stroke 24 to 48 h (TP2) up vs. VRFC (TP0)
ENSG00000105379.9	ETFB	protein coding	0.0181028	72.6169	Ischemic Stroke 24 to 48 h (TP2) up vs. VRFC (TP0)
ENSG00000184226.14	PCDH9	protein coding	0.0147328	800.324	Ischemic Stroke 24 to 48 h (TP2) up vs. VRFC (TP0)
ENSG00000143815.14	LBR	protein coding	0.00487291	-2.29698	Ischemic Stroke 24 to 48 h (TP2) down vs. VRFC (TP0)
ENSG00000132825.6	PPP1R3D	protein coding	0.00386841	-2.94151	Ischemic Stroke 24 to 48 h (TP2) down vs. VRFC (TP0)
ENSG00000121680.15	PEX16	protein coding	0.00235941	9.10573	Ischemic Stroke 24 to 48 h (TP2) up vs. VRFC (TP0)
ENSG00000142657.20	PGD	protein coding	0.00180395	-2.31211	Ischemic Stroke 24 to 48 h (TP2) down vs. VRFC (TP0)
ENSG00000067900.7	ROCK1	protein coding	0.00574532	-1.63752	Ischemic Stroke 24 to 48 h (TP2) down vs. VRFC (TP0)
ENSG00000134955.11	SLC37A2	protein coding	0.000513053	4922.63	Ischemic Stroke 24 to 48 h (TP2) up vs. VRFC (TP0)
ENSG00000116698.20	SMG7	protein coding	0.00695596	-1.66179	Ischemic Stroke 24 to 48 h (TP2) down vs. VRFC (TP0)
ENSG00000051009.10	FAM160A2	protein coding	0.00497112	-2.76787	Ischemic Stroke 24 to 48 h (TP2) down vs. VRFC (TP0)
ENSG00000177485.6	ZBTB33	protein coding	0.00917848	7.13571	Ischemic Stroke 24 to 48 h (TP2) up vs. VRFC (TP0)
ENSG00000180879.13	SSR4	protein coding	0.000353347	1095.08	Ischemic Stroke 24 to 48 h (TP2) up vs. VRFC (TP0)
ENSG00000112303.13	VNN2	protein coding	0.00968553	-1.80517	Ischemic Stroke 24 to 48 h (TP2) down vs. VRFC (TP0)
ENSG00000112782.15	CLIC5	protein coding	0.00687112	5896260	Ischemic Stroke 24 to 48 h (TP2) up vs. VRFC (TP0)
ENSG00000198963.10	RORB	protein coding	0.00532244	1958950	Ischemic Stroke 24 to 48 h (TP2) up vs. VRFC (TP0)
ENSG00000125124.11	BBS2	protein coding	0.0040036	8245.66	Ischemic Stroke 24 to 48 h (TP2) up vs. VRFC (TP0)
ENSG00000211938.2	IGHV3-7	IG V gene	0.0128732	510731	Ischemic Stroke 24 to 48 h (TP2) up vs. VRFC (TP0)
ENSG00000040531.14	CTNS	protein coding	0.0121614	11.3434	Ischemic Stroke 24 to 48 h (TP2) up vs. VRFC (TP0)
ENSG00000172795.15	DCP2	protein coding	0.0059084	-1.76135	Ischemic Stroke 24 to 48 h (TP2) down vs. VRFC (TP0)
ENSG00000274021.1	RP11-823E8.3	lincRNA	0.00421765	205.712	Ischemic Stroke 24 to 48 h (TP2) up vs. VRFC (TP0)
ENSG00000176531.10	PHLDB3	protein coding	0.0110966	-1261670	Ischemic Stroke 24 to 48 h (TP2) down vs. VRFC (TP0)
ENSG00000188994.12	ZNF292	protein coding	0.0187422	-1.49549	Ischemic Stroke 24 to 48 h (TP2) down vs. VRFC (TP0)
ENSG00000256594.7	RP11-705C15.2	transcribed unprocessed pseudogene	0.00457206	-18.9374	Ischemic Stroke 24 to 48 h (TP2) down vs. VRFC (TP0)
ENSG00000112941.13	PAPD7	protein coding	0.00789668	7.53202	Ischemic Stroke 24 to 48 h (TP2) up vs. VRFC (TP0)
ENSG00000155926.13	SLA	protein coding	0.010362	-2.13586	Ischemic Stroke 24 to 48 h (TP2) down vs. VRFC (TP0)
ENSG00000160255.17	ITGB2	protein coding	0.00153511	-1.93924	Ischemic Stroke 24 to 48 h (TP2) down vs. VRFC (TP0)
ENSG00000151948.11	GLT1D1	protein coding	0.013729	-1.73793	Ischemic Stroke 24 to 48 h (TP2) down vs. VRFC (TP0)
ENSG00000106591.3	MRPL32	protein coding	0.00810962	27062.9	Ischemic Stroke 24 to 48 h (TP2) up vs. VRFC (TP0)
ENSG00000152240.12	HAUS1	protein coding	0.0089118	696089	Ischemic Stroke 24 to 48 h (TP2) up vs. VRFC (TP0)
ENSG00000173744.17	AGFG1	protein coding	0.0137884	-2.21359	Ischemic Stroke 24 to 48 h (TP2) down vs. VRFC (TP0)
ENSG00000185504.16	FAAP100	protein coding	0.00323849	1621.16	Ischemic Stroke 24 to 48 h (TP2) up vs. VRFC (TP0)
ENSG00000100985.7	MMP9	protein coding	0.00687513	-5.09982	Ischemic Stroke 24 to 48 h (TP2) down vs. VRFC (TP0)
ENSG00000097033.14	SH3GLB1	protein coding	0.00518148	-2.00983	Ischemic Stroke 24 to 48 h (TP2) down vs. VRFC (TP0)
ENSG00000214929.3	SPATA31D1	protein coding	0.0136346	206224	Ischemic Stroke 24 to 48 h (TP2) up vs. VRFC (TP0)
ENSG00000137073.20	UBAP2	protein coding	0.0116006	2.40497	Ischemic Stroke 24 to 48 h (TP2) up vs. VRFC (TP0)
ENSG00000119326.14	CTNNAL1	protein coding	0.0196643	106319	Ischemic Stroke 24 to 48 h (TP2) up vs. VRFC (TP0)
ENSG00000227039.6	ITGB2-AS1	antisense	0.000469797	-4.32015	Ischemic Stroke 24 to 48 h (TP2) down vs. VRFC (TP0)
ENSG00000117676.13	RPS6KA1	protein coding	0.0118434	-1.75529	Ischemic Stroke 24 to 48 h (TP2) down vs. VRFC (TP0)
ENSG00000151552.11	QDPR	protein coding	0.0125144	785419	Ischemic Stroke 24 to 48 h (TP2) up vs. VRFC (TP0)
ENSG00000172809.12	RPL38	protein coding	0.0189825	2.69978	Ischemic Stroke 24 to 48 h (TP2) up vs. VRFC (TP0)
ENSG00000088386.16	SLC15A1	protein coding	0.0183106	915255	Ischemic Stroke 24 to 48 h (TP2) up vs. VRFC (TP0)
ENSG00000031081.10	ARHGAP31	protein coding	0.0123842	11.8246	Ischemic Stroke 24 to 48 h (TP2) up vs. VRFC (TP0)
ENSG00000151790.8	TDO2	protein coding	0.00450529	1056780	Ischemic Stroke 24 to 48 h (TP2) up vs. VRFC (TP0)
ENSG00000204920.10	ZNF155	protein coding	0.0099749	16300.5	Ischemic Stroke 24 to 48 h (TP2) up vs. VRFC (TP0)
ENSG00000223401.2	RP11-211G3.2	protein coding	0.0122285	-4.15098	Ischemic Stroke 24 to 48 h (TP2) down vs. VRFC (TP0)
ENSG00000104267.9	CA2	protein coding	0.0193162	43055.9	Ischemic Stroke 24 to 48 h (TP2) up vs. VRFC (TP0)
ENSG00000172939.8	OXSR1	protein coding	0.00870656	-2.20165	Ischemic Stroke 24 to 48 h (TP2) down vs. VRFC (TP0)
ENSG00000037637.10	FBXO42	protein coding	0.00592827	2.64722	Ischemic Stroke 24 to 48 h (TP2) up vs. VRFC (TP0)
ENSG00000272699.1	RP11-145M9.5	antisense	0.00717787	2601330	Ischemic Stroke 24 to 48 h (TP2) up vs. VRFC (TP0)
ENSG00000181026.14	AEN	protein coding	0.00497867	353033	Ischemic Stroke 24 to 48 h (TP2) up vs. VRFC (TP0)
ENSG00000183019.7	MCEMP1	protein coding	0.00146333	-13.3239	Ischemic Stroke 24 to 48 h (TP2) down vs. VRFC (TP0)
ENSG00000274290.2	HIST1H2BE	protein coding	0.0137765	596.463	Ischemic Stroke 24 to 48 h (TP2) up vs. VRFC (TP0)
ENSG00000259891.1	CTA-204B4.2	antisense	0.0111993	62004.8	Ischemic Stroke 24 to 48 h (TP2) up vs. VRFC (TP0)
ENSG00000266786.1	LGALS9DP	unprocessed pseudogene	0.0185939	93.7107	Ischemic Stroke 24 to 48 h (TP2) up vs. VRFC (TP0)
ENSG00000083845.8	RPS5	protein coding	0.00457537	9.10041	Ischemic Stroke 24 to 48 h (TP2) up vs. VRFC (TP0)
ENSG00000197208.5	SLC22A4	protein coding	0.0163325	-2.28049	Ischemic Stroke 24 to 48 h (TP2) down vs. VRFC (TP0)
ENSG00000214106.7	PAXIP1-AS2	antisense	0.002116	340.936	Ischemic Stroke 24 to 48 h (TP2) up vs. VRFC (TP0)
ENSG00000182405.5	PGBD4	protein coding	0.00577566	98096.2	Ischemic Stroke 24 to 48 h (TP2) up vs. VRFC (TP0)
ENSG00000204388.6	HSPA1B	protein coding	0.0176562	-1.74523	Ischemic Stroke 24 to 48 h (TP2) down vs. VRFC (TP0)
ENSG00000171813.13	PWWP2B	protein coding	0.00741704	8850.67	Ischemic Stroke 24 to 48 h (TP2) up vs. VRFC (TP0)
ENSG00000105176.17	URI1	protein coding	0.00164317	544.736	Ischemic Stroke 24 to 48 h (TP2) up vs. VRFC (TP0)
ENSG00000211689.7	TRGC1	TR C gene	0.0102455	29372.4	Ischemic Stroke 24 to 48 h (TP2) up vs. VRFC (TP0)
ENSG00000131018.22	SYNE1	protein coding	0.000423058	-5.50911	Ischemic Stroke 24 to 48 h (TP2) down vs. VRFC (TP0)
ENSG00000264940.4	SNORD3C	snoRNA	0.00295229	-6.99371	Ischemic Stroke 24 to 48 h (TP2) down vs. VRFC (TP0)
ENSG00000173281.4	PPP1R3B	protein coding	0.00143594	-2.12257	Ischemic Stroke 24 to 48 h (TP2) down vs. VRFC (TP0)
ENSG00000183248.11	PRR36	protein coding	0.0161662	286835	Ischemic Stroke 24 to 48 h (TP2) up vs. VRFC (TP0)
ENSG00000091106.18	NLRC4	protein coding	0.00854719	-3.05979	Ischemic Stroke 24 to 48 h (TP2) down vs. VRFC (TP0)
ENSG00000156970.12	BUB1B	protein coding	0.00342917	2450400	Ischemic Stroke 24 to 48 h (TP2) up vs. VRFC (TP0)
ENSG00000176593.7	CTD-2368P22.1	processed transcript	0.00476053	381.034	Ischemic Stroke 24 to 48 h (TP2) up vs. VRFC (TP0)
ENSG00000152133.14	GPATCH11	protein coding	0.00131216	4597.86	Ischemic Stroke 24 to 48 h (TP2) up vs. VRFC (TP0)
ENSG00000089050.15	RBBP9	protein coding	0.00424551	2506420	Ischemic Stroke 24 to 48 h (TP2) up vs. VRFC (TP0)
ENSG00000065150.18	IPO5	protein coding	0.000788021	548.816	Ischemic Stroke 24 to 48 h (TP2) up vs. VRFC (TP0)
ENSG00000141682.11	PMAIP1	protein coding	0.0114266	7.97224	Ischemic Stroke 24 to 48 h (TP2) up vs. VRFC (TP0)
ENSG00000173757.9	STAT5B	protein coding	0.00590088	-2.02552	Ischemic Stroke 24 to 48 h (TP2) down vs. VRFC (TP0)
ENSG00000223722.3	RP11-467L13.5	processed pseudogene	0.00617552	263.452	Ischemic Stroke 24 to 48 h (TP2) up vs. VRFC (TP0)
ENSG00000196365.11	LONP1	protein coding	0.0155166	47862.1	Ischemic Stroke 24 to 48 h (TP2) up vs. VRFC (TP0)
ENSG00000107185.9	RGP1	protein coding	0.0189832	-2.95405	Ischemic Stroke 24 to 48 h (TP2) down vs. VRFC (TP0)
ENSG00000153560.11	UBP1	protein coding	0.0189546	3.88358	Ischemic Stroke 24 to 48 h (TP2) up vs. VRFC (TP0)
ENSG00000143436.10	MRPL9	protein coding	0.0148796	890358	Ischemic Stroke 24 to 48 h (TP2) up vs. VRFC (TP0)
ENSG00000015133.18	CCDC88C	protein coding	0.016326	2.7162	Ischemic Stroke 24 to 48 h (TP2) up vs. VRFC (TP0)
ENSG00000118513.18	MYB	protein coding	0.0156729	12.0977	Ischemic Stroke 24 to 48 h (TP2) up vs. VRFC (TP0)
ENSG00000266405.3	CBX3P2	transcribed processed pseudogene	0.0163987	10342.2	Ischemic Stroke 24 to 48 h (TP2) up vs. VRFC (TP0)
ENSG00000155961.4	RAB39B	protein coding	0.0196657	-98.6268	Ischemic Stroke 24 to 48 h (TP2) down vs. VRFC (TP0)
ENSG00000133794.17	ARNTL	protein coding	0.00627681	-2.29626	Ischemic Stroke 24 to 48 h (TP2) down vs. VRFC (TP0)
ENSG00000111711.9	GOLT1B	protein coding	0.0157341	144.806	Ischemic Stroke 24 to 48 h (TP2) up vs. VRFC (TP0)
ENSG00000118420.16	UBE3D	protein coding	0.0198926	578177	Ischemic Stroke 24 to 48 h (TP2) up vs. VRFC (TP0)
ENSG00000232586.1	KIAA1614-AS1	antisense	0.016897	492.126	Ischemic Stroke 24 to 48 h (TP2) up vs. VRFC (TP0)
ENSG00000223959.8	AFG3L1P	unitary pseudogene	0.00284464	14.7338	Ischemic Stroke 24 to 48 h (TP2) up vs. VRFC (TP0)
[truncated: 2,203 more rows]

## Sheet: S2
Supplementary Table 2. Enriched canonical pathways overrepresented in all time points (TP) (Fisher's p-value < 0.05)
Supplementary Table 2A. Monocytes Ischemic Stroke 0 to 24 h (TP1) vs. VRFC (TP0)
Ingenuity Canonical Pathways	-log(p-value)	z-score	Molecules
Ceramide Signaling	4.66	-1.508	CYCS,DIABLO,KSR1,MRAS,PIK3CB,PIK3CD,PPP2CB,PPP2R2B,RAP1A,RAP1B,TNFRSF1A
Rac Signaling	4.35	-3.317	ANK1,ARPC5,CYFIP1,LIMK2,MRAS,NCKAP1,PIK3CB,PIK3CD,PTK2,RAP1A,RAP1B,WASF1
fMLP Signaling in Neutrophils	3.56	-3.317	ARPC5,CALM1 (includes others),GNG11,MRAS,NFAT5,PIK3CB,PIK3CD,PLCB3,PRKCA,RAP1A,RAP1B
IL-4 Signaling	3.36	NaN	HLA-DOB,HMGA1,JAK3,MRAS,NFAT5,PIK3CB,PIK3CD,RAP1A,RAP1B
Calcium Signaling	3.36	-3.317	CACNA1A,CACNA2D4,CALM1 (includes others),CASQ1,CHRNA10,CREB5,HDAC8,MEF2D,MYL6,MYL9,NFAT5,RAP1A,RAP1B,RYR1,TPM4
CREB Signaling in Neurons	3.33	-3.162	CACNA1A,CACNA2D4,CALM1 (includes others),CREB5,GNG11,MRAS,PIK3CB,PIK3CD,PLCB3,PLCH1,POLR2J,POLR2J2/POLR2J3,PRKCA,RAP1A,RAP1B
Phagosome Formation	3.28	NaN	CR1,FCGR2C,ITGAM,MARCO,PIK3CB,PIK3CD,PLCB3,PLCH1,PRKCA,RHOH,TLR10
Production of Nitric Oxide and Reactive Oxygen Species in Macrophages	3.27	-2.309	CLU,CYBA,JAK3,MAP3K3,PIK3CB,PIK3CD,PPP2CB,PPP2R2B,PRKCA,RAP1A,RAP1B,RHOH,S100A8,TNFRSF1A
P2Y Purigenic Receptor Signaling Pathway	3.22	-3.162	CREB5,GNG11,ITGA2B,MRAS,PIK3CB,PIK3CD,PLCB3,PLCH1,PRKCA,RAP1A,RAP1B
Cardiac Hypertrophy Signaling	3.12	-3.5	CACNA1A,CALM1 (includes others),GNG11,MAP3K3,MAPKAPK3,MEF2D,MRAS,MYL6,MYL9,PIK3CB,PIK3CD,PLCB3,PLCH1,RAP1A,RAP1B,RHOH
Role of Macrophages, Fibroblasts and Endothelial Cells in Rheumatoid Arthritis	3.11	NaN	C5,CALM1 (includes others),CREB5,FZD5,IRAK3,LRP1,LRP5,MRAS,NFAT5,PIK3CB,PIK3CD,PLCB3,PLCH1,PRKCA,RAP1A,RAP1B,TLR10,TNFRSF1A,TRAF3
T Cell Exhaustion Signaling Pathway	3.06	-0.707	HLA-DOB,HLA-G,IFNAR2,JAK3,MRAS,NFAT5,PIK3CB,PIK3CD,PPP2CB,PPP2R2B,RAP1A,RAP1B,ZAP70
Insulin Secretion Signaling Pathway	3.06	-2.84	CACNA1A,CREB5,EIF4G3,JAK3,KCNB1,PC,PIK3CB,PIK3CD,PLCB3,PLCH1,PRKCA,PRLR,RAP1A,RAP1B,RYR1,YKT6
PKCθ Signaling in T Lymphocytes	3.03	-2.333	CACNA1A,CACNA2D4,HLA-DOB,MAP3K3,MRAS,NFAT5,PIK3CB,PIK3CD,POU2F1,RAP1A,RAP1B,ZAP70
IL-8 Signaling	3	-3.207	CCND3,GNG11,IRAK3,ITGAM,LIMK2,MRAS,MYL9,PIK3CB,PIK3CD,PRKCA,PTK2,RAP1A,RAP1B,RHOH
PAK Signaling	2.94	-3	LIMK2,MRAS,MYL6,MYL9,PIK3CB,PIK3CD,PTK2,RAP1A,RAP1B
Role of NFAT in Regulation of the Immune Response	2.93	-2.887	CALM1 (includes others),FCGR2C,GNG11,HLA-DOB,MEF2D,MRAS,NFAT5,PIK3CB,PIK3CD,PLCB3,RAP1A,RAP1B,ZAP70
UVA-Induced MAPK Signaling	2.91	-2.828	CYCS,MRAS,PIK3CB,PIK3CD,PLCB3,PLCH1,PRKCA,RAP1A,RAP1B
Chemokine Signaling	2.88	-2.828	CALM1 (includes others),LIMK2,MRAS,PLCB3,PRKCA,PTK2,RAP1A,RAP1B
Phospholipase C Signaling	2.81	-3	CALM1 (includes others),CREB5,FCGR2C,GNG11,HDAC8,MEF2D,MRAS,MYL6,MYL9,NFAT5,PLCB3,PRKCA,RAP1A,RAP1B,RHOH,ZAP70
CXCR4 Signaling	2.75	-2.887	GNG11,MRAS,MYL6,MYL9,PIK3CB,PIK3CD,PLCB3,PRKCA,PTK2,RAP1A,RAP1B,RHOH
CCR3 Signaling in Eosinophils	2.74	-2.646	CALM1 (includes others),GNG11,LIMK2,MRAS,PIK3CB,PIK3CD,PLCB3,PRKCA,RAP1A,RAP1B
Integrin Signaling	2.74	-3.051	ARPC5,ASAP1,CTTN,ITGA2B,ITGAM,MRAS,MYL9,PIK3CB,PIK3CD,PTK2,RAP1A,RAP1B,RHOH,TSPAN5
Huntington's Disease Signaling	2.74	-1.414	ATP5F1E,ATP5PF,CASP5,CASQ1,CREB5,CYCS,GNG11,HDAC8,PIK3CB,PIK3CD,PLCB3,POLR2J,POLR2J2/POLR2J3,PRKCA,YKT6
Role of NFAT in Cardiac Hypertrophy	2.72	-3.606	CACNA1A,CACNA2D4,CALM1 (includes others),GNG11,HDAC8,MEF2D,MRAS,PIK3CB,PIK3CD,PLCB3,PLCH1,PRKCA,RAP1A,RAP1B
ErbB4 Signaling	2.7	-2.449	APH1B,MRAS,PIK3CB,PIK3CD,PRKCA,RAP1A,RAP1B
ERK/MAPK Signaling	2.68	-2.887	CREB5,KSR1,MKNK1,MRAS,PIK3CB,PIK3CD,PPARG,PPP2CB,PPP2R2B,PRKCA,PTK2,RAP1A,RAP1B
14-3-3-mediated Signaling	2.67	-3	MRAS,PIK3CB,PIK3CD,PLCB3,PLCH1,PRKCA,RAP1A,RAP1B,STRADA,TNFRSF1A
Mitochondrial Dysfunction	2.66	NaN	APH1B,ATP5F1E,ATP5MF,ATP5PF,CYB5R3,CYCS,MAOA,MT-CO3,NDUFA2,SURF1,TXNRD2,VPS9D1
Actin Cytoskeleton Signaling	2.65	-3.464	ARPC5,CYFIP1,LIMK2,MRAS,MYL6,MYL9,NCKAP1,PIK3CB,PIK3CD,PTK2,RAP1A,RAP1B,TMSB10/TMSB4X,WASF1
GNRH Signaling	2.62	-3	CACNA1A,CACNA2D4,CALM1 (includes others),CREB5,GNG11,MAP3K3,MRAS,PLCB3,PRKCA,PTK2,RAP1A,RAP1B
Paxillin Signaling	2.62	-1.89	ITGA2B,ITGAM,MRAS,PIK3CB,PIK3CD,PTK2,PTPN12,RAP1A,RAP1B
p70S6K Signaling	2.62	-2.53	MRAS,PIK3CB,PIK3CD,PLCB3,PLCH1,PPP2CB,PPP2R2B,PRKCA,RAP1A,RAP1B
Protein Kinase A Signaling	2.59	-1.886	CALM1 (includes others),CREB5,DUSP18,DUSP3,GNG11,MYL6,MYL9,NFAT5,PDE8A,PLCB3,PLCH1,PRKCA,PTCH2,PTK2,PTPN12,PTPN2,PTPRJ,RAP1A,RAP1B,RYR1,SMPDL3A
Notch Signaling	2.55	0	APH1B,DTX4,JAG2,NOTCH3,NUMB
Complement System	2.55	NaN	C4A/C4B,C5,CD59,CR1,ITGAM
Cardiac Hypertrophy Signaling (Enhanced)	2.51	-4.491	CACNA1A,CALM1 (includes others),CSF2RB,FZD5,GNG11,HDAC8,MAP3K3,MAPKAPK3,MEF2D,MKNK1,MRAS,NFAT5,PDE8A,PIK3CB,PIK3CD,PLCB3,PLCH1,PRKCA,PTK2,RAP1A,RAP1B,RYR1,SMPDL3A,TNFRSF1A
NF-κB Signaling	2.5	-1.732	IRAK3,MAP3K3,MRAS,PIK3CB,PIK3CD,RAP1A,RAP1B,TLR10,TNFRSF1A,TNIP1,TRAF3,ZAP70
Androgen Signaling	2.45	-2.236	CACNA1A,CACNA2D4,CALM1 (includes others),GNG11,GTF2E2,GTF2H2,MRAS,POLR2J,POLR2J2/POLR2J3,PRKCA
Glioma Invasiveness Signaling	2.45	-1.89	MRAS,PIK3CB,PIK3CD,PTK2,RAP1A,RAP1B,RHOH
Apelin Endothelial Signaling Pathway	2.43	-3	CALM1 (includes others),MEF2D,MRAS,PIK3CB,PIK3CD,PLCB3,PRKCA,RAP1A,RAP1B
FcγRIIB Signaling in B Lymphocytes	2.42	-2.236	CACNA1A,CACNA2D4,MRAS,PIK3CB,PIK3CD,RAP1A,RAP1B
Angiopoietin Signaling	2.42	-1.342	MRAS,PIK3CB,PIK3CD,PTK2,RAP1A,RAP1B,TNIP1
Thrombin Signaling	2.4	-2.333	GNG11,MRAS,MYL6,MYL9,PIK3CB,PIK3CD,PLCB3,PLCH1,PRKCA,PTK2,RAP1A,RAP1B,RHOH
B Cell Receptor Signaling	2.38	-3.317	CALM1 (includes others),CREB5,FCGR2C,MAP3K3,MRAS,NFAT5,PIK3CB,PIK3CD,POU2F2,PTK2,RAP1A,RAP1B
GP6 Signaling Pathway	2.34	-3	CALM1 (includes others),GP6,ITGA2B,LAMC1,PIK3CB,PIK3CD,PRKCA,PTK2,RAP1B
Agrin Interactions at Neuromuscular Junction	2.32	-2.449	CTTN,GABPB1,LAMC1,MRAS,PTK2,RAP1A,RAP1B
Hepatic Fibrosis Signaling Pathway	2.31	-2.183	CACNA1A,CALM1 (includes others),CREB5,FZD5,IRAK3,LRP5,MRAS,MYL6,MYL9,PIK3CB,PIK3CD,PPARG,PRKCA,PTCH2,PTK2,RAP1A,RAP1B,RHOH,TNFRSF1A
IL-3 Signaling	2.29	-2.646	CSF2RB,MRAS,PIK3CB,PIK3CD,PRKCA,RAP1A,RAP1B
Phenylalanine Degradation IV (Mammalian, via Side Chain)	2.26	NaN	ACSF3,HPD,MAOA
Corticotropin Releasing Hormone Signaling	2.25	-0.707	ARPC5,CACNA1A,CACNA2D4,CALM1 (includes others),CREB5,MEF2D,PRKCA,PTCH2,RAP1A,RAP1B
IL-2 Signaling	2.25	-2.449	JAK3,MRAS,PIK3CB,PIK3CD,RAP1A,RAP1B
Clathrin-mediated Endocytosis Signaling	2.24	NaN	AMPH,AP2S1,ARPC5,CLU,CTTN,DAB2,EPN1,LDLR,NUMB,PIK3CB,PIK3CD,S100A8
Prolactin Signaling	2.23	-1.89	MRAS,PIK3CB,PIK3CD,PRKCA,PRLR,RAP1A,RAP1B
Wnt/Ca+ pathway	2.22	-2.449	CREB5,FZD5,NFAT5,PLCB3,PLCH1,PRKCA
PEDF Signaling	2.2	-1.89	ARHGAP22,MRAS,PIK3CB,PIK3CD,PPARG,RAP1A,RAP1B
Germ Cell-Sertoli Cell Junction Signaling	2.2	NaN	EPN1,LIMK2,MAP3K3,MRAS,PIK3CB,PIK3CD,PTK2,RAP1A,RAP1B,RHOH,TNFRSF1A
Thrombopoietin Signaling	2.18	-2.449	MRAS,PIK3CB,PIK3CD,PRKCA,RAP1A,RAP1B
Opioid Signaling Pathway	2.17	-2.673	AP2S1,CACNA1A,CACNA2D4,CALM1 (includes others),CREB5,GNG11,MRAS,NPBWR1,PRKCA,RAP1A,RAP1B,RGS10,RGS6,RYR1
T Cell Receptor Signaling	2.15	NaN	CALM1 (includes others),MRAS,NFAT5,PIK3CB,PIK3CD,RAP1A,RAP1B,ZAP70
PD-1, PD-L1 cancer immunotherapy pathway	2.13	0.707	FBXO38,HLA-DOB,HLA-G,JAK3,PIK3CB,PIK3CD,TNFRSF1A,ZAP70
ErbB2-ErbB3 Signaling	2.12	-2.449	JAK3,MRAS,PIK3CB,PIK3CD,RAP1A,RAP1B
Epithelial Adherens Junction Signaling	2.11	NaN	ARPC5,EPN1,MAGI1,MRAS,MYL6,MYL9,NOTCH3,RAP1A,RAP1B,WASF1
Telomerase Signaling	2.1	-1.89	HDAC8,MRAS,PIK3CB,PIK3CD,PPP2CB,PPP2R2B,RAP1A,RAP1B
PDGF Signaling	2.09	-2.646	JAK3,MRAS,PIK3CB,PIK3CD,PRKCA,RAP1A,RAP1B
Gα12/13 Signaling	2.09	-3	MEF2D,MRAS,MYL6,MYL9,PIK3CB,PIK3CD,PTK2,RAP1A,RAP1B
Oxidative Phosphorylation	2.06	-2.121	ATP5F1E,ATP5MF,ATP5PF,CYCS,MT-CO3,NDUFA2,SURF1,VPS9D1
Molecular Mechanisms of Cancer	2.04	NaN	APH1B,CCND3,CYCS,DIABLO,FZD5,HIPK2,JAK3,LRP1,LRP5,MRAS,PIK3CB,PIK3CD,PLCB3,PRKCA,PTCH2,PTK2,RAP1A,RAP1B,RHOH
Nur77 Signaling in T Lymphocytes	2.02	-1.633	CALM1 (includes others),CYCS,ESRRA,MAP3K3,MEF2D,PRKCA
Regulation of eIF4 and p70S6K Signaling	2.02	-1.89	EIF4G3,MKNK1,MRAS,MT-RNR1,PIK3CB,PIK3CD,PPP2CB,PPP2R2B,RAP1A,RAP1B
HGF Signaling	2.01	-2.828	MAP3K3,MRAS,PIK3CB,PIK3CD,PRKCA,PTK2,RAP1A,RAP1B
Glycerol Degradation I	2	NaN	GK,GK5
Role of JAK1 and JAK3 in Î³c Cytokine Signaling	2	NaN	JAK3,MRAS,PIK3CB,PIK3CD,RAP1A,RAP1B
SPINK1 General Cancer Pathway	2	-2.449	JAK3,MRAS,PIK3CB,PIK3CD,RAP1A,RAP1B
Melanoma Signaling	1.98	-2.236	MRAS,PIK3CB,PIK3CD,RAP1A,RAP1B
GM-CSF Signaling	1.96	-2.449	CSF2RB,MRAS,PIK3CB,PIK3CD,RAP1A,RAP1B
Axonal Guidance Signaling	1.95	NaN	ADAM12,ARPC5,FZD5,GNG11,KALRN,LIMK2,MKNK1,MRAS,MYL6,MYL9,NFAT5,PIK3CB,PIK3CD,PLCB3,PLCH1,PLXNC1,PLXND1,PRKCA,PTCH2,PTK2,RAP1A,RAP1B
Heparan Sulfate Biosynthesis (Late Stages)	1.94	-1.633	AARSD1,CHST11,DTD2,EXT1,NDST1,SULT1C4
PI3K Signaling in B Lymphocytes	1.93	-3	CALM1 (includes others),MRAS,NFAT5,PIK3CB,PIK3CD,PLCB3,PLCH1,RAP1A,RAP1B
ERK5 Signaling	1.91	-2.449	CREB5,MAP3K3,MEF2D,MRAS,RAP1A,RAP1B
Actin Nucleation by ARP-WASP Complex	1.91	-1.633	ARPC5,MRAS,RAP1A,RAP1B,RHOH,WASF1
AMPK Signaling	1.9	-1.667	ACACA,CHRNA10,CREB5,MLYCD,MRAS,PIK3CB,PIK3CD,PPM1F,PPM1M,PPP2CB,PPP2R2B,STRADA
Synaptic Long Term Depression	1.89	-2.714	CACNA1A,CACNA2D4,MRAS,PLCB3,PLCH1,PPP2CB,PPP2R2B,PRKCA,RAP1A,RAP1B,RYR1
Hereditary Breast Cancer Signaling	1.89	NaN	CCNB1,HDAC8,MRAS,PIK3CB,PIK3CD,POLR2J,POLR2J2/POLR2J3,RAP1A,RAP1B
Sphingosine-1-phosphate Signaling	1.88	-1.414	CASP5,CASQ1,PIK3CB,PIK3CD,PLCB3,PLCH1,PTK2,RHOH
Non-Small Cell Lung Cancer Signaling	1.88	-2.449	MRAS,PIK3CB,PIK3CD,PRKCA,RAP1A,RAP1B
Lymphotoxin β Receptor Signaling	1.88	-2.236	CYCS,DIABLO,PIK3CB,PIK3CD,TRAF3
ILK Signaling	1.88	-2.111	CREB5,MYL6,MYL9,PIK3CB,PIK3CD,PPP2CB,PPP2R2B,PTK2,RHOH,TMSB10/TMSB4X,TNFRSF1A
FAK Signaling	1.87	NaN	ASAP1,MRAS,PIK3CB,PIK3CD,PTK2,RAP1A,RAP1B
Estrogen-Dependent Breast Cancer Signaling	1.85	-2.449	CREB5,MRAS,PIK3CB,PIK3CD,RAP1A,RAP1B
Regulation of the Epithelial-Mesenchymal Transition Pathway	1.85	NaN	APH1B,FZD5,JAG2,JAK3,MRAS,NOTCH3,PIK3CB,PIK3CD,RAP1A,RAP1B,SMURF1
Signaling by Rho Family GTPases	1.84	-2.887	ARPC5,CYFIP1,GNG11,LIMK2,MRAS,MYL6,MYL9,PIK3CB,PIK3CD,PTK2,RHOH,SEPTIN5,WASF1
Cholecystokinin/Gastrin-mediated Signaling	1.84	-2.121	MEF2D,MRAS,PLCB3,PRKCA,PTK2,RAP1A,RAP1B,RHOH
IL-15 Signaling	1.83	-2.449	JAK3,MRAS,PIK3CB,PIK3CD,RAP1A,RAP1B
Estrogen Receptor Signaling	1.81	-4	ATP5F1E,CACNA1A,CREB5,GNG11,JAK3,LIMK2,MRAS,MYL6,MYL9,PIK3CB,PIK3CD,PLCB3,PLCH1,PRKCA,RAP1A,RAP1B
LXR/RXR Activation	1.8	0	ABCA1,ACACA,C4A/C4B,CLU,LDLR,S100A8,SREBF1,TNFRSF1A
Erythropoietin Signaling	1.8	NaN	MRAS,PIK3CB,PIK3CD,PRKCA,RAP1A,RAP1B
Neurotrophin/TRK Signaling	1.8	-2.449	CREB5,MRAS,PIK3CB,PIK3CD,RAP1A,RAP1B
Macropinocytosis Signaling	1.8	-2.449	MRAS,PIK3CB,PIK3CD,PRKCA,RAP1A,RAP1B
Senescence Pathway	1.79	-2.138	CACNA1A,CALM1 (includes others),CCNB1,FZR1,HIPK2,MAPKAPK3,MRAS,NFAT5,PIK3CB,PIK3CD,PPP2CB,PPP2R2B,RAP1A,RAP1B
Apoptosis Signaling	1.78	0.378	CYCS,DIABLO,MRAS,PRKCA,RAP1A,RAP1B,TNFRSF1A
VEGF Signaling	1.78	-1.89	MRAS,PIK3CB,PIK3CD,PRKCA,PTK2,RAP1A,RAP1B
Apelin Cardiomyocyte Signaling Pathway	1.78	-2.646	MYL6,MYL9,PIK3CB,PIK3CD,PLCB3,PLCH1,PRKCA
Antiproliferative Role of Somatostatin Receptor 2	1.77	-2.449	GNG11,MRAS,PIK3CB,PIK3CD,RAP1A,RAP1B
Natural Killer Cell Signaling	1.77	-2.714	HLA-G,JAK3,LIMK2,MAP3K3,MRAS,NFAT5,PIK3CB,PIK3CD,RAP1A,RAP1B,ZAP70
Leukocyte Extravasation Signaling	1.77	-3	CTTN,CYBA,ITGAM,MYL6,PIK3CB,PIK3CD,PRKCA,PTK2,RAP1A,RAP1B,RHOH
Adrenomedullin signaling pathway	1.77	-2.714	CALCRL,CALM1 (includes others),MRAS,PIK3CB,PIK3CD,PLCB3,PLCH1,PPARG,PTK2,RAP1A,RAP1B
CNTF Signaling	1.75	-2.236	MRAS,PIK3CB,PIK3CD,RAP1A,RAP1B
Heparan Sulfate Biosynthesis	1.75	-1.633	AARSD1,CHST11,DTD2,EXT1,NDST1,SULT1C4
Colorectal Cancer Metastasis Signaling	1.73	-2.714	FZD5,GNG11,JAK3,LRP1,LRP5,MRAS,PIK3CB,PIK3CD,RAP1A,RAP1B,RHOH,TLR10,TNFRSF1A
MSP-RON Signaling Pathway	1.72	NaN	CSF2RB,ITGAM,KLK10,PIK3CB,PIK3CD
Cancer Drug Resistance By Drug Efflux	1.72	NaN	MRAS,PIK3CB,PIK3CD,RAP1A,RAP1B
SAPK/JNK Signaling	1.71	-2.646	GNG11,MAP3K3,MRAS,PIK3CB,PIK3CD,RAP1A,RAP1B
FLT3 Signaling in Hematopoietic Progenitor Cells	1.7	-2.449	CREB5,MRAS,PIK3CB,PIK3CD,RAP1A,RAP1B
JAK/Stat Signaling	1.7	-2.449	JAK3,MRAS,PIK3CB,PIK3CD,RAP1A,RAP1B
Mouse Embryonic Stem Cell Pluripotency	1.69	-2.646	FZD5,JAK3,MRAS,PIK3CB,PIK3CD,RAP1A,RAP1B
IGF-1 Signaling	1.67	-2.646	GRB10,MRAS,PIK3CB,PIK3CD,PTK2,RAP1A,RAP1B
Endometrial Cancer Signaling	1.66	-2.236	MRAS,PIK3CB,PIK3CD,RAP1A,RAP1B
LPS-stimulated MAPK Signaling	1.65	-2.449	MRAS,PIK3CB,PIK3CD,PRKCA,RAP1A,RAP1B
NF-κB Activation by Viruses	1.65	-2.449	MRAS,PIK3CB,PIK3CD,PRKCA,RAP1A,RAP1B
Synaptic Long Term Potentiation	1.65	-2.828	CALM1 (includes others),CREB5,MRAS,PLCB3,PLCH1,PRKCA,RAP1A,RAP1B
Xenobiotic Metabolism Signaling	1.65	NaN	ABCC3,CHST11,MAOA,MAP3K3,MRAS,NDST1,PIK3CB,PIK3CD,PPP2CB,PPP2R2B,PRKCA,RAP1A,RAP1B,SULT1C4
nNOS Signaling in Skeletal Muscle Cells	1.63	NaN	CACNA1A,CACNA2D4,CALM1 (includes others),RYR1
Virus Entry via Endocytic Pathways	1.61	NaN	AP2S1,MRAS,PIK3CB,PIK3CD,PRKCA,RAP1A,RAP1B
TR/RXR Activation	1.61	NaN	ACACA,LDLR,PIK3CB,PIK3CD,SLC16A3,SREBF1
HER-2 Signaling in Breast Cancer	1.61	NaN	MRAS,PIK3CB,PIK3CD,PRKCA,RAP1A,RAP1B
VEGF Family Ligand-Receptor Interactions	1.61	-2.449	MRAS,PIK3CB,PIK3CD,PRKCA,RAP1A,RAP1B
Sirtuin Signaling Pathway	1.6	1	ABCA1,AGTRAP,ATP5F1E,ATP5PF,BECN1,BPGM,ESRRA,G6PD,GABPB1,MLYCD,NDUFA2,PAM16,PPARG,SREBF1
CDK5 Signaling	1.59	-1.89	CACNA1A,LAMC1,MRAS,PPP2CB,PPP2R2B,RAP1A,RAP1B
mTOR Signaling	1.59	-1.667	EIF4G3,MRAS,MT-RNR1,PIK3CB,PIK3CD,PPP2CB,PPP2R2B,PRKCA,RAP1A,RAP1B,RHOH
Aldosterone Signaling in Epithelial Cells	1.59	-1.633	DNAJB12,DNAJB6,PIK3CB,PIK3CD,PLCB3,PLCH1,PRKCA,SASS6,SLC12A2
Glutamine Biosynthesis I	1.57	NaN	GLUL
Oncostatin M Signaling	1.57	-2	JAK3,MRAS,RAP1A,RAP1B
Glioma Signaling	1.55	-2.646	CALM1 (includes others),MRAS,PIK3CB,PIK3CD,PRKCA,RAP1A,RAP1B
iCOS-iCOSL Signaling in T Helper Cells	1.54	-1.134	CALM1 (includes others),HLA-DOB,ICOS,NFAT5,PIK3CB,PIK3CD,ZAP70
Th2 Pathway	1.53	-1.134	APH1B,HLA-DOB,ICOS,JAG2,JAK3,NOTCH3,PIK3CB,PIK3CD
Endothelin-1 Signaling	1.53	-2.53	CASP5,CASQ1,MRAS,PIK3CB,PIK3CD,PLCB3,PLCH1,PRKCA,RAP1A,RAP1B
NAD Salvage Pathway II	1.51	NaN	ACP3,ACP5,NMNAT1
Calcium-induced T Lymphocyte Apoptosis	1.51	-1.342	CALM1 (includes others),HLA-DOB,MEF2D,PRKCA,ZAP70
iNOS Signaling	1.5	NaN	CALM1 (includes others),HMGA1,IRAK3,JAK3
CTLA4 Signaling in Cytotoxic T Lymphocytes	1.5	NaN	AP2S1,PIK3CB,PIK3CD,PPP2CB,PPP2R2B,ZAP70
Acute Myeloid Leukemia Signaling	1.5	-1.633	CSF2RB,MRAS,PIK3CB,PIK3CD,RAP1A,RAP1B
Regulation of IL-2 Expression in Activated and Anergic T Lymphocytes	1.5	NaN	CALM1 (includes others),MRAS,NFAT5,RAP1A,RAP1B,ZAP70
NGF Signaling	1.48	-2.646	CREB5,MAP3K3,MRAS,PIK3CB,PIK3CD,RAP1A,RAP1B
Glioblastoma Multiforme Signaling	1.48	-2.333	FZD5,MRAS,PIK3CB,PIK3CD,PLCB3,PLCH1,RAP1A,RAP1B,RHOH
Dermatan Sulfate Biosynthesis (Late Stages)	1.47	-1	CHST11,DSE,NDST1,SULT1C4
Role of Osteoblasts, Osteoclasts and Chondrocytes in Rheumatoid Arthritis	1.46	NaN	ACP5,CALM1 (includes others),CTSK,FZD5,LRP1,LRP5,NFAT5,PIK3CB,PIK3CD,SMURF1,TNFRSF1A
Endocannabinoid Developing Neuron Pathway	1.46	-2.646	CREB5,GNG11,MRAS,PIK3CB,PIK3CD,RAP1A,RAP1B
Prostate Cancer Signaling	1.46	NaN	CREB5,MRAS,PIK3CB,PIK3CD,RAP1A,RAP1B
Systemic Lupus Erythematosus In T Cell Signaling Pathway	1.45	0.775	CASP5,CASQ1,CREB5,HLA-DOB,HLA-G,ICOS,MRAS,PIK3CB,PIK3CD,PPP2CB,PPP2R2B,PTK2,RAP1A,RAP1B,RHOH
Cdc42 Signaling	1.45	-1.342	ARPC5,CDC42SE1,EXOC4,EXOC6,HLA-DOB,HLA-G,LIMK2,MYL6,MYL9
Type II Diabetes Mellitus Signaling	1.44	-1.342	ACSL3,CACNA1A,CACNA2D4,PIK3CB,PIK3CD,PPARG,PRKCA,TNFRSF1A
Role of Tissue Factor in Cancer	1.43	NaN	LIMK2,MRAS,PIK3CB,PIK3CD,PRKCA,RAP1A,RAP1B
Stearate Biosynthesis I (Animals)	1.41	-1	ACOT8,ACSL3,ELOVL6,GNPAT
Renin-Angiotensin Signaling	1.41	-2.646	MRAS,PIK3CB,PIK3CD,PRKCA,PTK2,RAP1A,RAP1B
NAD biosynthesis II (from tryptophan)	1.41	NaN	KYNU,NMNAT1
CCR5 Signaling in Macrophages	1.4	NaN	CACNA1A,CACNA2D4,CALM1 (includes others),GNG11,MRAS,PRKCA
Melanocyte Development and Pigmentation Signaling	1.4	-2.449	CREB5,MRAS,PIK3CB,PIK3CD,RAP1A,RAP1B
ErbB Signaling	1.4	-2.449	MRAS,PIK3CB,PIK3CD,PRKCA,RAP1A,RAP1B
Role of NANOG in Mammalian Embryonic Stem Cell Pluripotency	1.4	-2.449	FZD5,JAK3,MRAS,PIK3CB,PIK3CD,RAP1A,RAP1B
Small Cell Lung Cancer Signaling	1.39	-1.342	CYCS,PIK3CB,PIK3CD,PTK2,TRAF3
Superpathway of Inositol Phosphate Compounds	1.38	-2.53	ACP5,PIK3CB,PIK3CD,PLCB3,PLCH1,PPP1R16B,PTPN12,PTPN2,PTPRJ,STYXL1
CD28 Signaling in T Helper Cells	1.38	-1.633	ARPC5,CALM1 (includes others),HLA-DOB,NFAT5,PIK3CB,PIK3CD,ZAP70
α-Adrenergic Signaling	1.36	-2.236	CALM1 (includes others),GNG11,MRAS,PRKCA,RAP1A,RAP1B
Th1 Pathway	1.36	-1.89	APH1B,HLA-DOB,ICOS,JAK3,NOTCH3,PIK3CB,PIK3CD
Assembly of RNA Polymerase II Complex	1.36	NaN	GTF2E2,GTF2H2,POLR2J,POLR2J2/POLR2J3
Dopamine Degradation	1.35	NaN	COMT,MAOA,SULT1C4
G Beta Gamma Signaling	1.35	-2.646	CACNA1A,CACNA2D4,GNG11,MRAS,PRKCA,RAP1A,RAP1B
PI3K/AKT Signaling	1.34	-2.121	CSF2RB,JAK3,MRAS,PIK3CB,PIK3CD,PPP2CB,PPP2R2B,RAP1A,RAP1B
Role of IL-17A in Psoriasis	1.34	NaN	S100A8,S100A9
Acyl-CoA Hydrolysis	1.34	NaN	ACOT8,GNPAT
NAD Phosphorylation and Dephosphorylation	1.34	NaN	ACP3,ACP5
RhoA Signaling	1.33	-2.646	ARPC5,LIMK2,MYL6,MYL9,PTK2,SEPTIN5,WASF1
UVC-Induced MAPK Signaling	1.33	-2	MRAS,PRKCA,RAP1A,RAP1B
Relaxin Signaling	1.32	-2.449	GNG11,MRAS,PDE8A,PIK3CB,PIK3CD,RAP1A,RAP1B,SMPDL3A
G Protein Signaling Mediated by Tubby	1.31	NaN	GNG11,MRAS,PLCB3
Supplementary Table 2B. Monocytes Ischemic Stroke 24 to 48 h (TP2) vs. VRFC (TP0)
Ingenuity Canonical Pathways	-log(p-value)	z-score	Molecules
PTEN Signaling	9.91	3.138	BCL2L11,CASP3,CBL,CSNK2B,FOXO3,GRB2,GSK3A,GSK3B,IGF2R,ILK,ITGA5,MAGI1,MAP2K1,MAPK3,MRAS,PDPK1,PIK3CB,PIK3CD,PTK2,RAC1,RAP1A,RAP1B,RAP2B,SOS2,SYNJ1,TGFBR2,YWHAH
Integrin Signaling	9.83	-4.004	ACTG1,ARF5,ARHGAP26,ARPC3,ARPC5,ASAP1,CAPN1,CAPNS1,GRB2,GSK3B,GSN,ILK,ITGA5,ITGA9,ITGAE,ITGAM,ITGB2,MAP2K1,MAPK3,MRAS,PIK3CB,PIK3CD,PIKFYVE,PLCG1,PPP1R12A,PTK2,PXN,RAC1,RAP1A,RAP1B,RAP2B,RHOG,RHOH,ROCK1,SOS2,ZYX
FAK Signaling	8.87	NaN	ACTG1,ARHGAP26,ASAP1,CAPN1,CAPNS1,GIT2,GRB2,ITGA5,MAP2K1,MAPK3,MRAS,PDPK1,PIK3CB,PIK3CD,PLCG1,PTK2,PXN,RAC1,RAP1A,RAP1B,RAP2B,SOS2
Actin Cytoskeleton Signaling	8.39	-4.131	ACTG1,APC,ARPC3,ARPC5,CD14,CFL1,CYFIP1,GRB2,GSN,ITGA5,LIMK2,MAP2K1,MAPK3,MRAS,MYH9,MYL6,NCKAP1L,PIK3CB,PIK3CD,PPP1R12A,PTK2,PXN,RAC1,RAP1A,RAP1B,RAP2B,ROCK1,SOS2,SSH2,TIAM1,TMSB10/TMSB4X,VAV1,WASF1,WASF2
Germ Cell-Sertoli Cell Junction Signaling	8.08	NaN	ACTG1,CFL1,CTNNA1,EPN1,GSN,ILK,LIMK2,MAP2K1,MAP3K3,MAP3K6,MAPK14,MAPK3,MRAS,NECTIN2,PDPK1,PIK3CB,PIK3CD,PTK2,PXN,RAC1,RAP1A,RAP1B,RAP2B,RHOG,RHOH,TGFBR2,TNFRSF1A,TUBA1B,ZYX
VEGF Signaling	7.77	-2.828	ACTG1,ARNT,ELAVL1,FOXO3,GRB2,MAP2K1,MAPK3,MRAS,PIK3CB,PIK3CD,PLCG1,PRKCA,PTK2,PTK2B,PXN,RAP1A,RAP1B,RAP2B,ROCK1,SOS2,VEGFB
Ephrin Receptor Signaling	7.57	-4.811	ABI1,ARPC3,ARPC5,CFL1,CREB5,DOK1,GNA15,GNAI3,GNAQ,GNB2,GRB2,GRINA,ITGA5,KALRN,LIMK2,MAP2K1,MAPK3,MRAS,PTK2,PXN,RAC1,RAP1A,RAP1B,RAP2B,RASA1,ROCK1,SOS2,STAT3,VEGFB
Rac Signaling	7.47	-4.69	ARPC3,ARPC5,CFL1,CYFIP1,ITGA5,LIMK2,MAP2K1,MAPK3,MRAS,NCF2,PIK3CB,PIK3CD,PIKFYVE,PLD1,PTK2,PTK2B,RAC1,RAP1A,RAP1B,RAP2B,TIAM1,WASF1
Huntington's Disease Signaling	7.45	-1.414	APAF1,ATP5F1E,ATP5PF,CAPN1,CAPNS1,CASP3,CASP4,CASP5,CASQ1,CLTA,CREB5,DLG4,DNAJC5,GNA15,GNAQ,GNB2,GRB2,HDAC3,HDAC4,HDAC8,HSPA8,MAPK3,NSF,PDPK1,PIK3CB,PIK3CD,POLR2E,PRKCA,RASA1,RCOR1,SOS2,STX16,VTI1A,YKT6
Clathrin-mediated Endocytosis Signaling	7.44	NaN	ACTG1,AMPH,AP2A1,AP2S1,AP3B1,ARPC3,ARPC5,ARRB1,ARRB2,CBL,CLTA,CSNK2B,DAB2,EPN1,GRB2,HSPA8,ITGA5,ITGB2,MYO1E,NUMB,PICALM,PIK3CB,PIK3CD,PPP3CA,RAC1,S100A8,SH3GLB1,SYNJ1,TSG101,VEGFB
B Cell Receptor Signaling	7.3	-4.158	CFL1,CREB5,FCGR2A,GAB2,GRB2,GSK3A,GSK3B,MAP2K1,MAP3K3,MAP3K6,MAPK14,MAPK3,MEF2C,MRAS,PDPK1,PIK3CB,PIK3CD,POU2F2,PPP3CA,PTK2,PTK2B,RAC1,RAP1A,RAP1B,RAP2B,SOS2,SYK,SYNJ1,VAV1
Natural Killer Cell Signaling	7.24	-4.017	CD244,CFL1,FCGR2A,GRB2,HLA-G,HSPA8,IRAK4,JAK3,LIMK2,MAP2K1,MAP3K3,MAP3K6,MAPK14,MAPK3,MRAS,NECTIN2,PIK3CB,PIK3CD,PLCG1,PTK2B,PXN,RAC1,RAP1A,RAP1B,RAP2B,ROCK1,SOS2,SYK,VAV1,ZAP70
Molecular Mechanisms of Cancer	7.1	NaN	APAF1,APC,APH1B,ARHGEF11,BCL2L11,BMP8B,CASP3,CBL,CCND3,CDK14,CDK4,CTNNA1,FZD5,GAB2,GNA15,GNAI3,GNAQ,GRB2,GSK3A,GSK3B,ITGA5,JAK3,LRP1,MAP2K1,MAPK14,MAPK3,MRAS,PIK3CB,PIK3CD,PRKCA,PSEN1,PSENEN,PTK2,RAC1,RAP1A,RAP1B,RAP2B,RASA1,RBPJ,RHOG,RHOH,SMAD1,SMAD6,SOS2,SUFU,TGFBR2
Paxillin Signaling	7.08	-3.638	ACTG1,GIT2,GRB2,ITGA5,ITGA9,ITGAE,ITGAM,ITGB2,MAPK14,MRAS,PIK3CB,PIK3CD,PTK2,PTK2B,PTPN12,PXN,RAC1,RAP1A,RAP1B,RAP2B,SOS2
ErbB2-ErbB3 Signaling	7.02	-3	GRB2,GSK3A,GSK3B,JAK3,MAP2K1,MAPK3,MRAS,PDPK1,PIK3CB,PIK3CD,RAP1A,RAP1B,RAP2B,SOS2,STAT3,STAT5A
ErbB4 Signaling	6.83	-3.051	APH1B,GRB2,MAP2K1,MAPK3,MRAS,PDPK1,PIK3CB,PIK3CD,PLCG1,PRKCA,PSEN1,PSENEN,RAP1A,RAP1B,RAP2B,SOS2
Fcγ Receptor-mediated Phagocytosis in Macrophages and Monocytes	6.74	-2.982	ACTG1,ARPC3,ARPC5,CBL,FCGR1A,FCGR2A,GAB2,HCK,MAPK3,MYO5A,PLCG1,PLD1,PLD4,PRKCA,PTK2B,PXN,RAC1,SYK,VAV1
Endometrial Cancer Signaling	6.72	-2.673	CTNNA1,FOXO3,GRB2,GSK3B,ILK,MAP2K1,MAPK3,MRAS,PDPK1,PIK3CB,PIK3CD,RAP1A,RAP1B,RAP2B,SOS2
IGF-1 Signaling	6.69	-3.638	CSNK2B,FOXO3,GRB10,GRB2,IGFBP7,MAP2K1,MAPK3,MRAS,PDPK1,PIK3CB,PIK3CD,PTK2,PXN,RAP1A,RAP1B,RAP2B,RASA1,SOS2,STAT3,YWHAH
IL-2 Signaling	6.62	-3.742	CSNK2B,GRB2,JAK3,MAP2K1,MAPK3,MRAS,PIK3CB,PIK3CD,PTK2B,RAP1A,RAP1B,RAP2B,SOS2,STAT5A,SYK
IL-8 Signaling	6.55	-4.158	ARRB2,CCND3,CSTB,GNAI3,GNB2,IRAK3,IRAK4,ITGAM,ITGB2,LIMK2,MAP2K1,MAPK3,MRAS,NCF2,PIK3CB,PIK3CD,PLD1,PLD4,PRKCA,PTK2,PTK2B,RAC1,RAP1A,RAP1B,RAP2B,RHOG,RHOH,ROCK1,VEGFB
PAK Signaling	6.52	-4.243	CASP3,CFL1,GRB2,ITGA5,LIMK2,MAP2K1,MAPK3,MRAS,MYL6,PIK3CB,PIK3CD,PTK2,PTK2B,PXN,RAC1,RAP1A,RAP1B,RAP2B,SOS2
Role of Tissue Factor in Cancer	6.46	NaN	ARRB1,ARRB2,CASP3,CFL1,GNA15,GNAQ,HCK,LIMK2,MAPK14,MAPK3,MRAS,P4HB,PIK3CB,PIK3CD,PRKCA,PTK2B,RAC1,RAP1A,RAP1B,RAP2B,STAT5A
FLT3 Signaling in Hematopoietic Progenitor Cells	6.43	-4.123	CBL,CREB5,GAB2,GRB2,MAP2K1,MAPK14,MAPK3,MRAS,PDPK1,PIK3CB,PIK3CD,RAP1A,RAP1B,RAP2B,SOS2,STAT3,STAT5A
Ephrin B Signaling	6.37	-3.606	ABI1,CBL,CFL1,GNA15,GNAI3,GNAQ,GNB2,ITSN2,KALRN,MAPK3,MRAS,PTK2,PXN,RAC1,ROCK1,VAV1
PI3K/AKT Signaling	6.15	-1.964	CSF2RB,FOXO3,GAB2,GRB2,GSK3A,GSK3B,HSP90AB1,IL10RA,IL4R,ILK,ITGA5,JAK3,MAP2K1,MAPK3,MRAS,PDPK1,PIK3CB,PIK3CD,PPM1L,PPP2CB,RAP1A,RAP1B,RAP2B,SOS2,SYNJ1,YWHAH
PDGF Signaling	5.96	-3.153	CSNK2B,GRB2,JAK3,MAP2K1,MAPK3,MRAS,PIK3CB,PIK3CD,PLCG1,PRKCA,RAP1A,RAP1B,RAP2B,RASA1,SOS2,STAT3,SYNJ1
Role of JAK1 and JAK3 in γc Cytokine Signaling	5.88	NaN	FES,GRB2,IL4R,JAK3,MAPK3,MRAS,PIK3CB,PIK3CD,PTK2B,RAP1A,RAP1B,RAP2B,STAT3,STAT5A,SYK
ERK/MAPK Signaling	5.84	-3	CREB5,GRB2,H3-3A/H3-3B,ITGA5,KSR1,MAP2K1,MAPK3,MKNK1,MRAS,PIK3CB,PIK3CD,PLCG1,PPARG,PPM1L,PPP1R12A,PPP2CB,PRKCA,PTK2,PTK2B,PXN,RAC1,RAP1A,RAP1B,RAP2B,SOS2,STAT3,YWHAH
GM-CSF Signaling	5.79	-3.742	CSF2RB,GRB2,HCK,MAP2K1,MAPK3,MRAS,PIK3CB,PIK3CD,PPP3CA,RAP1A,RAP1B,RAP2B,RUNX1,SOS2,STAT3
IL-3 Signaling	5.79	-4	CSF2RB,GAB2,GRB2,MAP2K1,MAPK3,MRAS,PIK3CB,PIK3CD,PPP3CA,PRKCA,RAC1,RAP1A,RAP1B,RAP2B,STAT3,STAT5A
p70S6K Signaling	5.74	-3.13	GNAI3,GNAQ,GRB2,IL4R,MAP2K1,MAPK3,MRAS,PDPK1,PIK3CB,PIK3CD,PLCG1,PLD1,PPM1L,PPP2CB,PRKCA,RAP1A,RAP1B,RAP2B,SOS2,SYK,YWHAH
Chemokine Signaling	5.71	-2.5	CFL1,GNAI3,GNAQ,LIMK2,MAP2K1,MAPK14,MAPK3,MRAS,PLCG1,PPP1R12A,PRKCA,PTK2,PTK2B,RAP1A,RAP1B,RAP2B
Signaling by Rho Family GTPases	5.69	-4.2	ACTG1,ARHGEF11,ARPC3,ARPC5,CDC42EP3,CFL1,CLIP1,CYFIP1,GNA15,GNAI3,GNAQ,GNB2,ITGA5,LIMK2,MAP2K1,MAPK3,MRAS,MYL6,NCF2,PIK3CB,PIK3CD,PIKFYVE,PLD1,PPP1R12A,PTK2,PTK2B,RAC1,RHOG,RHOH,ROCK1,WASF1
Leukocyte Extravasation Signaling	5.66	-4.707	ACTG1,CTNNA1,CYBA,GNAI3,ITGA5,ITGAM,ITGB2,MAPK14,MMP14,MMP25,MYL6,NCF2,NCF4,PECAM1,PIK3CB,PIK3CD,PLCG1,PRKCA,PTK2,PTK2B,PXN,RAC1,RAP1A,RAP1B,RHOH,ROCK1,VAV1
Thrombopoietin Signaling	5.65	-3.207	GAB2,GRB2,MAP2K1,MAPK3,MRAS,PIK3CB,PIK3CD,PLCG1,PRKCA,RAP1A,RAP1B,RAP2B,STAT3,STAT5A
Prolactin Signaling	5.64	-3	GRB2,MAP2K1,MAPK3,MRAS,PDPK1,PIK3CB,PIK3CD,PLCG1,PRKCA,PRLR,RAP1A,RAP1B,RAP2B,SOS2,STAT3,STAT5A
Actin Nucleation by ARP-WASP Complex	5.63	-2.673	ARPC3,ARPC5,GRB2,ITGA5,MRAS,PPP1R12A,RAC1,RAP1A,RAP1B,RAP2B,RHOG,RHOH,ROCK1,SOS2,WASF1
HGF Signaling	5.59	-3.9	GRB2,ITGA5,MAP2K1,MAP3K3,MAP3K6,MAPK3,MRAS,PIK3CB,PIK3CD,PLCG1,PRKCA,PTK2,PXN,RAC1,RAP1A,RAP1B,RAP2B,SOS2,STAT3
Non-Small Cell Lung Cancer Signaling	5.55	-2.673	CDK4,FOXO3,GRB2,MAP2K1,MAPK3,MRAS,PDPK1,PIK3CB,PIK3CD,PLCG1,PRKCA,RAP1A,RAP1B,RAP2B,SOS2
Systemic Lupus Erythematosus In B Cell Signaling Pathway	5.46	-2.611	BCL2L11,CBL,CCND3,CD5,FCGR2A,FOXO3,GRB2,GSK3B,HCK,IFNAR2,IFNGR1,IRAK4,LILRB3,MAP2K1,MAPK3,MRAS,PDPK1,PIK3CB,PIK3CD,PPP3CA,PRKCA,RAC1,RAP1A,RAP1B,RAP2B,RASGRP3,SOS2,STAT3,SYK,SYNJ1,TNFRSF13C,TRAF3,VAV1
Regulation of eIF4 and p70S6K Signaling	5.41	-2.673	AGO2,AGO4,EIF4A1,EIF4A3,EIF4G3,GRB2,ITGA5,MAP2K1,MAPK14,MAPK3,MKNK1,MRAS,MT-RNR2,PDPK1,PIK3CB,PIK3CD,PPM1L,PPP2CB,RAP1A,RAP1B,RAP2B,RPS11,SOS2
Role of NFAT in Regulation of the Immune Response	5.35	-3.266	FCGR1A,FCGR1B,FCGR2A,GNA15,GNAI3,GNAQ,GNB2,GRB2,GSK3A,GSK3B,HLA-DOB,MAP2K1,MAPK3,MEF2C,MRAS,PIK3CB,PIK3CD,PLCG1,PPP3CA,RAP1A,RAP1B,RAP2B,SOS2,SYK,ZAP70
Erythropoietin Signaling	5.32	NaN	CBL,GRB2,MAP2K1,MAPK3,MRAS,PDPK1,PIK3CB,PIK3CD,PLCG1,PRKCA,RAP1A,RAP1B,RAP2B,SOS2,STAT5A
GDNF Family Ligand-Receptor Interactions	5.32	-3.207	DOK1,DOK3,GRB2,MAP2K1,MAPK3,MRAS,PIK3CB,PIK3CD,PLCG1,RAC1,RAP1A,RAP1B,RAP2B,RASA1,SOS2
Insulin Secretion Signaling Pathway	5.27	-4.271	AGO2,AGO4,CACNA1A,CREB5,EIF4A1,EIF4A3,EIF4G3,GNA15,GNAQ,HCK,JAK3,KCNB1,MAPK14,MAPK3,NSF,PC,PIK3CB,PIK3CD,PLCG1,PRKCA,PRLR,RAP1A,RAP1B,RYR1,SRP54,STAT3,STAT5A,STX16,VTI1A,YKT6
Cholecystokinin/Gastrin-mediated Signaling	5.13	-3.771	GNAQ,GRB2,MAP2K1,MAPK14,MAPK3,MEF2C,MRAS,PRKCA,PTK2,PTK2B,PXN,RAC1,RAP1A,RAP1B,RAP2B,RHOG,RHOH,ROCK1,SOS2
Production of Nitric Oxide and Reactive Oxygen Species in Macrophages	5.06	-2.711	CYBA,IFNGR1,JAK3,MAP2K1,MAP3K3,MAP3K6,MAPK14,MAPK3,NCF2,NCF4,PIK3CB,PIK3CD,PLCG1,PPM1L,PPP1R12A,PPP2CB,PRKCA,RAC1,RAP1A,RAP1B,RHOG,RHOH,S100A8,SIRPA,TNFRSF1A
ILK Signaling	4.97	-2.4	ACTG1,CASP3,CFL1,CREB5,GSK3A,GSK3B,ILK,ITGB2,MAPK3,MYH9,MYL6,PDPK1,PIK3CB,PIK3CD,PPM1L,PPP1R12A,PPP2CB,PTK2,PXN,RAC1,RHOG,RHOH,TMSB10/TMSB4X,TNFRSF1A,VEGFB
Colorectal Cancer Metastasis Signaling	4.92	-3.138	APC,ARRB1,CASP3,FZD5,GNB2,GRB2,GRK3,GSK3B,IFNGR1,JAK3,LRP1,MAP2K1,MAPK3,MMP14,MMP25,MRAS,PIK3CB,PIK3CD,RAC1,RAP1A,RAP1B,RAP2B,RHOG,RHOH,SOS2,STAT3,TGFBR2,TLR10,TNFRSF1A,VEGFB
Chronic Myeloid Leukemia Signaling	4.85	NaN	CDK4,GAB2,GRB2,HDAC3,HDAC4,HDAC8,MAP2K1,MAPK3,MRAS,PIK3CB,PIK3CD,RAP1A,RAP1B,RAP2B,SOS2,STAT5A,TGFBR2
Mouse Embryonic Stem Cell Pluripotency	4.85	-3.638	APC,FZD5,GRB2,GSK3B,JAK3,MAP2K1,MAPK14,MAPK3,MRAS,PIK3CB,PIK3CD,RAP1A,RAP1B,RAP2B,SMAD1,SOS2,STAT3
EGF Signaling	4.84	-2.309	CSNK2B,GRB2,MAP2K1,MAPK14,MAPK3,PIK3CB,PIK3CD,PLCG1,PRKCA,RASA1,SOS2,STAT3
NGF Signaling	4.82	-3.638	CREB5,GRB2,MAP2K1,MAP3K3,MAP3K6,MAPK3,MRAS,PDPK1,PIK3CB,PIK3CD,PLCG1,RAC1,RAP1A,RAP1B,RAP2B,RHOG,ROCK1,SOS2
Phospholipase C Signaling	4.79	-3.657	ARHGEF11,CREB5,FCGR2A,GNAQ,GNB2,GRB2,HDAC3,HDAC4,HDAC8,ITGA5,MAP2K1,MAPK3,MEF2C,MRAS,MYL6,PLCG1,PLD1,PLD4,PPP1R12A,PPP3CA,PRKCA,RAC1,RAP1A,RAP1B,RAP2B,RHOG,RHOH,SOS2,SYK,ZAP70
Thrombin Signaling	4.75	-3.578	ARHGEF11,GATA1,GNA15,GNAI3,GNAQ,GNB2,GRB2,MAP2K1,MAPK14,MAPK3,MRAS,MYL6,PDPK1,PIK3CB,PIK3CD,PLCG1,PPP1R12A,PRKCA,PTK2,RAC1,RAP1A,RAP1B,RAP2B,RHOG,RHOH,ROCK1
T Cell Receptor Signaling	4.73	NaN	CBL,GRB2,MAP2K1,MAPK3,MRAS,PIK3CB,PIK3CD,PLCG1,PPP3CA,RAC1,RAP1A,RAP1B,RAP2B,RASA1,SOS2,VAV1,ZAP70
Synaptogenesis Signaling Pathway	4.7	-3.656	AP2A1,AP2S1,ARPC3,ARPC5,CFL1,CREB5,DLG4,DNAJC5,GRB2,GRINA,GSK3B,HCK,HSPA8,ITSN2,KALRN,LRP1,MAPK14,MAPK3,MRAS,NSF,PIK3CB,PIK3CD,PLCG1,RAC1,RAP1A,RAP1B,RAP2B,SOS2,STX16,STXBP3,TIAM1,VTI1A,WASF1,YKT6
Fc Epsilon RI Signaling	4.66	-3.3	GRB2,MAP2K1,MAPK14,MAPK3,MRAS,PDPK1,PIK3CB,PIK3CD,PLCG1,PRKCA,RAC1,RAP1A,RAP1B,RAP2B,SOS2,SYK,SYNJ1,VAV1
Neuregulin Signaling	4.65	-3.207	DLG4,GRB2,HSP90AB1,ITGA5,MAP2K1,MAPK3,MRAS,PDPK1,PLCG1,PRKCA,PSEN1,RAP1A,RAP1B,RAP2B,SOS2,STAT5A
Telomerase Signaling	4.62	-2.138	GRB2,HDAC3,HDAC4,HDAC8,HSP90AB1,MAP2K1,MAPK3,MRAS,PDPK1,PIK3CB,PIK3CD,PPM1L,PPP2CB,RAP1A,RAP1B,RAP2B,SOS2
Renin-Angiotensin Signaling	4.61	-3.638	GNAQ,GRB2,MAP2K1,MAPK14,MAPK3,MRAS,PIK3CB,PIK3CD,PLCG1,PRKCA,PTK2,PTK2B,RAC1,RAP1A,RAP1B,RAP2B,SOS2,STAT3
Epithelial Adherens Junction Signaling	4.6	NaN	ACTG1,APC,ARPC3,ARPC5,CLIP1,CTNNA1,EPN1,MAGI1,MRAS,MYH9,MYL6,NECTIN2,NOTCH3,RAC1,RAP1A,RAP1B,RAP2B,TGFBR2,TUBA1B,WASF1,ZYX
Axonal Guidance Signaling	4.56	NaN	ADAM9,ARHGEF11,ARPC3,ARPC5,BMP8B,CFL1,FES,FZD5,GNA15,GNAI3,GNAQ,GNB2,GRB2,GSK3B,ITGA5,KALRN,LIMK2,MAP2K1,MAPK3,MKNK1,MMP14,MMP25,MRAS,MYL6,PIK3CB,PIK3CD,PLCG1,PLXNC1,PLXND1,PPP3CA,PRKCA,PTK2,PXN,RAC1,RAP1A,RAP1B,RAP2B,RASA1,ROCK1,RTN4,SEMA4B,SOS2,SRGAP2,SUFU,TUBA1B,VEGFB
Role of NFAT in Cardiac Hypertrophy	4.53	-3.273	CACNA1A,CACNA2D4,GNAI3,GNAQ,GNB2,GRB2,GSK3B,HDAC3,HDAC4,HDAC8,MAP2K1,MAPK14,MAPK3,MEF2C,MRAS,PIK3CB,PIK3CD,PLCG1,PPP3CA,PRKCA,RAP1A,RAP1B,RAP2B,SLC8A1,SOS2,TGFBR2
IL-7 Signaling Pathway	4.52	-2.496	CCND3,FOXO3,GRB2,GSK3A,GSK3B,JAK3,MAPK14,MAPK3,PDPK1,PIK3CB,PIK3CD,PTK2,SOS2,STAT5A
Cardiac Hypertrophy Signaling	4.51	-3.53	CACNA1A,GNA15,GNAI3,GNAQ,GNB2,GRB2,GSK3B,MAP2K1,MAP3K3,MAP3K6,MAPK14,MAPK3,MAPKAPK3,MEF2C,MRAS,MYL6,PIK3CB,PIK3CD,PLCG1,PPP3CA,RAC1,RAP1A,RAP1B,RAP2B,RHOG,RHOH,ROCK1,TGFBR2
JAK/Stat Signaling	4.39	-3.742	GNAQ,GRB2,JAK3,MAP2K1,MAPK3,MRAS,PIK3CB,PIK3CD,RAP1A,RAP1B,RAP2B,SOS2,STAT3,STAT5A
Oncostatin M Signaling	4.38	-3.162	GRB2,JAK3,MAP2K1,MAPK3,MRAS,RAP1A,RAP1B,RAP2B,STAT3,STAT5A
PEDF Signaling	4.27	-2.673	ARHGAP22,MAPK14,MAPK3,MRAS,PIK3CB,PIK3CD,PPARG,RAC1,RAP1A,RAP1B,RAP2B,ROCK1,TCF12,WASF2
Estrogen Receptor Signaling	4.25	-3.307	ATP5F1E,CACNA1A,CFL1,CREB5,DLG4,FOXO3,GNA15,GNAI3,GNAQ,GRB2,GSK3A,GSK3B,HDAC3,HSP90AB1,IGF2R,JAK3,LIMK2,MAP2K1,MAPK3,MMP14,MMP25,MRAS,MYL6,PIK3CB,PIK3CD,PLCG1,PPP1R12A,PRKCA,RAP1A,RAP1B,RAP2B,ROCK1,SOS2,VEGFB
GNRH Signaling	4.23	-4.472	CACNA1A,CACNA2D4,CREB5,GNA15,GNAI3,GNAQ,GRB2,MAP2K1,MAP3K3,MAP3K6,MAPK14,MAPK3,MRAS,PRKCA,PTK2,PTK2B,PXN,RAC1,RAP1A,RAP1B,RAP2B,SOS2
Osteoarthritis Pathway	4.2	-1.279	CASP3,CASP4,CASP5,CASQ1,CREB5,CTNNA1,FOXO3,FZD5,HDAC3,HDAC4,HTRA1,ITGA5,LRP1,MEF2C,MTF1,PPARG,RAC1,RBPJ,S100A8,S100A9,SMAD1,SMAD6,TGFBR2,TNFRSF1A,VEGFB
ErbB Signaling	4.17	-2.84	GRB2,GSK3B,MAP2K1,MAPK14,MAPK3,MRAS,PDPK1,PIK3CB,PIK3CD,PLCG1,PRKCA,RAP1A,RAP1B,RAP2B,SOS2
Notch Signaling	4.16	-0.816	APH1B,DTX4,JAG2,MAML2,NOTCH3,NUMB,PSEN1,PSENEN,RBPJ
Tec Kinase Signaling	4.11	-3	ACTG1,GNA15,GNAI3,GNAQ,GNB2,HCK,ITGA5,JAK3,MRAS,PIK3CB,PIK3CD,PLCG1,PRKCA,PTK2,PTK2B,RAC1,RHOG,RHOH,STAT3,STAT5A,VAV1
Regulation of Cellular Mechanics by Calpain Protease	4.08	-3.162	CAPN1,CAPNS1,CDK4,GRB2,ITGA5,MAPK3,MRAS,PTK2,PXN,RAP1A,RAP1B,RAP2B
IL-15 Signaling	4.07	-3.606	JAK3,MAP2K1,MAPK14,MAPK3,MRAS,PIK3CB,PIK3CD,RAP1A,RAP1B,RAP2B,STAT3,STAT5A,SYK
α-Adrenergic Signaling	4.07	-3.207	GNAI3,GNAQ,GNB2,MAP2K1,MAPK3,MRAS,PHKA2,PLCG1,PRKCA,PYGB,PYGL,RAP1A,RAP1B,RAP2B,SLC8A1
Virus Entry via Endocytic Pathways	4.06	NaN	ACTG1,AP2A1,AP2S1,AP3B1,CLTA,ITGA5,ITGB2,MRAS,PIK3CB,PIK3CD,PLCG1,PRKCA,RAC1,RAP1A,RAP1B,RAP2B
3-phosphoinositide Biosynthesis	4.03	-4.146	CDIPT,FIG4,MINPP1,MTMR9,NUDT16,PI4K2A,PIK3CB,PIK3CD,PIKFYVE,PPP1R12A,PPP1R16B,PPP3CA,PPP4R1,PTPN12,PTPN2,PTPRJ,RASA1,SIRPA,STYXL1,SYNJ1,TNS3
Role of NANOG in Mammalian Embryonic Stem Cell Pluripotency	4.02	-3.051	APC,BMP8B,FZD5,GRB2,GSK3B,JAK3,MAP2K1,MAPK3,MRAS,PIK3CB,PIK3CD,RAP1A,RAP1B,RAP2B,SMAD1,SOS2,STAT3
Neurotrophin/TRK Signaling	4.01	-3.051	CREB5,GRB2,MAP2K1,MAPK3,MRAS,PDPK1,PIK3CB,PIK3CD,PLCG1,RAP1A,RAP1B,RAP2B,SOS2
Macropinocytosis Signaling	4.01	-2.714	ABI1,CD14,ITGA5,ITGB2,MRAS,PIK3CB,PIK3CD,PLCG1,PRKCA,RAC1,RAP1A,RAP1B,RAP2B
CXCR4 Signaling	3.99	-3.771	ARHGEF11,GNA15,GNAI3,GNAQ,GNB2,MAP2K1,MAPK3,MRAS,MYL6,PIK3CB,PIK3CD,PRKCA,PTK2,PXN,RAC1,RAP1A,RAP1B,RAP2B,RHOG,RHOH,ROCK1
PKCθ Signaling in T Lymphocytes	3.99	-3.153	CACNA1A,CACNA2D4,GRB2,HLA-DOB,MAP3K3,MAP3K6,MAPK3,MRAS,PIK3CB,PIK3CD,PLCG1,POU2F1,PPP3CA,RAC1,RAP1A,RAP1B,RAP2B,SOS2,VAV1,ZAP70
Regulation of the Epithelial-Mesenchymal Transition Pathway	3.99	NaN	APC,APH1B,FZD5,GRB2,GSK3B,JAG2,JAK3,MAP2K1,MAPK3,MRAS,NOTCH3,PIK3CB,PIK3CD,PSEN1,PSENEN,RAP1A,RAP1B,RAP2B,RBPJ,SOS2,STAT3,TGFBR2,ZEB2
RhoGDI Signaling	3.97	2.828	ACTG1,ARHGEF11,ARPC3,ARPC5,CFL1,GNA15,GNAI3,GNAQ,GNB2,ITGA5,LIMK2,MRAS,MYL6,PIKFYVE,PPP1R12A,PRKCA,RAC1,RHOG,RHOH,ROCK1,WASF1,WASF2
Apoptosis Signaling	3.91	-0.258	APAF1,BCL2L11,CAPN1,CAPNS1,CASP3,MAP2K1,MAPK3,MRAS,PLCG1,PRKCA,RAP1A,RAP1B,RAP2B,ROCK1,TNFRSF1A
Protein Kinase A Signaling	3.89	-1.029	AKAP13,ANAPC10,CREB5,DUSP18,DUSP3,GNAI3,GNAQ,GNB2,GSK3A,GSK3B,H3-3A/H3-3B,MAP2K1,MAPK3,MTMR3,MYL6,PDE4A,PDE4C,PHKA2,PLCG1,PPP1R12A,PPP3CA,PRKCA,PTK2,PTK2B,PTPN12,PTPN2,PTPRJ,PXN,PYGB,PYGL,RAP1A,RAP1B,ROCK1,RYR1,SIRPA,SMPDL3A,TGFBR2,YWHAH
Xenobiotic Metabolism Signaling	3.89	NaN	ABCC3,ALDH1A1,ALDH3B1,ARNT,CHST11,CUL3,GSTM4,GSTO1,HDAC4,HSP90AB1,MAOA,MAP2K1,MAP3K3,MAP3K6,MAPK14,MAPK3,MGST2,MRAS,NDST1,PIK3CB,PIK3CD,PPM1L,PPP2CB,PRKCA,RAP1A,RAP1B,RAP2B,SCAND1,SULT1B1,SULT1C4
Acute Myeloid Leukemia Signaling	3.87	-3.051	CSF2RB,GRB2,MAP2K1,MAPK3,MRAS,PIK3CB,PIK3CD,RAP1A,RAP1B,RAP2B,RUNX1,SOS2,STAT3,STAT5A
Regulation of IL-2 Expression in Activated and Anergic T Lymphocytes	3.87	NaN	GRB2,MAP2K1,MAPK3,MRAS,PLCG1,PPP3CA,RAC1,RAP1A,RAP1B,RAP2B,SOS2,TGFBR2,VAV1,ZAP70
mTOR Signaling	3.81	-1.886	EIF4A1,EIF4A3,EIF4G3,MAPK3,MRAS,MT-RNR2,PDPK1,PIK3CB,PIK3CD,PLD1,PLD4,PPM1L,PPP2CB,PRKCA,PRR5,RAC1,RAP1A,RAP1B,RAP2B,RHOG,RHOH,RPS11,ULK1,VEGFB
CCR3 Signaling in Eosinophils	3.8	-3.317	CFL1,GNAI3,GNB2,LIMK2,MAP2K1,MAPK14,MAPK3,MRAS,PIK3CB,PIK3CD,PPP1R12A,PRKCA,RAC1,RAP1A,RAP1B,RAP2B,ROCK1
Prostate Cancer Signaling	3.76	NaN	CREB5,GRB2,GSK3B,HSP90AB1,MAP2K1,MAPK3,MRAS,PDPK1,PIK3CB,PIK3CD,RAP1A,RAP1B,RAP2B,SOS2
Phagosome Formation	3.76	NaN	CR1,FCGR1A,FCGR1B,FCGR2A,ITGA5,ITGAM,ITGB2,MARCO,PIK3CB,PIK3CD,PLCG1,PRKCA,RAC1,RHOG,RHOH,SYK,TLR10
Superpathway of Inositol Phosphate Compounds	3.75	-3.962	CDIPT,FIG4,IPPK,MINPP1,MTMR9,NUDT16,PI4K2A,PIK3CB,PIK3CD,PIKFYVE,PLCG1,PPP1R12A,PPP1R16B,PPP3CA,PPP4R1,PTPN12,PTPN2,PTPRJ,RASA1,SIRPA,STYXL1,SYNJ1,TNS3
PI3K Signaling in B Lymphocytes	3.71	-3.153	ATF6,CBL,FOXO3,IL4R,MAP2K1,MAPK3,MRAS,PDPK1,PIK3CB,PIK3CD,PLCG1,PPP3CA,RAC1,RAP1A,RAP1B,RAP2B,SYK,VAV1
Endothelin-1 Signaling	3.69	-3.411	CASP3,CASP4,CASP5,CASQ1,EDNRB,GNA15,GNAI3,GNAQ,GRB2,MAPK14,MAPK3,MRAS,PIK3CB,PIK3CD,PLB1,PLCG1,PLD1,PLD4,PRKCA,RAP1A,RAP1B,RAP2B
14-3-3-mediated Signaling	3.67	-2.324	CBL,GRB2,GSK3A,GSK3B,MAP2K1,MAPK3,MRAS,PIK3CB,PIK3CD,PLCG1,PRKCA,RAP1A,RAP1B,RAP2B,TNFRSF1A,TUBA1B,YWHAH
fMLP Signaling in Neutrophils	3.64	-3.873	ARPC3,ARPC5,GNAI3,GNB2,MAP2K1,MAPK3,MRAS,NCF2,PIK3CB,PIK3CD,PPP3CA,PRKCA,RAC1,RAP1A,RAP1B,RAP2B
Insulin Receptor Signaling	3.63	-2.357	CBL,FOXO3,GRB10,GRB2,GSK3A,GSK3B,MAP2K1,MAPK3,MRAS,PDPK1,PIK3CB,PIK3CD,PPP1R12A,RAP1A,RAP1B,RAP2B,SOS2,SYNJ1
Sphingosine-1-phosphate Signaling	3.6	-1.291	ACER3,CASP3,CASP4,CASP5,CASQ1,GNAI3,GNAQ,MAPK3,PIK3CB,PIK3CD,PLCG1,PTK2,PTK2B,RAC1,RHOG,RHOH
Reelin Signaling in Neurons	3.59	-3.153	ARHGEF11,ARPC3,ARPC5,CFL1,GRINA,GSK3B,HCK,ITGA5,ITGB2,MAP2K1,MAPK3,PIK3CB,PIK3CD,RAC1,RAP1A,RAP1B,WASF1
Cardiac Hypertrophy Signaling (Enhanced)	3.59	-4.422	AKAP13,ATF6,CACNA1A,CSF2RB,EDNRB,FZD5,GNA15,GNAI3,GNAQ,GSK3A,GSK3B,HDAC3,HDAC4,HDAC8,IL10RA,IL4R,ITGA5,MAP2K1,MAP3K3,MAP3K6,MAPK14,MAPK3,MAPKAPK3,MEF2C,MKNK1,MRAS,PDE4A,PDE4C,PIK3CB,PIK3CD,PLCG1,PPP3CA,PRKCA,PTK2,RAP1A,RAP1B,RAP2B,ROCK1,RYR1,SMPDL3A,STAT3,TGFBR2,TNFRSF1A
HIF1α Signaling	3.56	-3.545	ADM,ARNT,CCNG2,EGLN2,HK3,HSPA8,MAP2K1,MAPK3,MKNK1,MMP14,MMP25,MRAS,NCF2,PIK3CB,PIK3CD,PLCG1,PPP3CA,PRKCA,RAP1A,RAP1B,RAP2B,STAT3,VEGFB
HER-2 Signaling in Breast Cancer	3.56	NaN	GRB2,GSK3A,GSK3B,ITGB2,MRAS,PIK3CB,PIK3CD,PLCG1,PRKCA,RAP1A,RAP1B,RAP2B,SOS2
VEGF Family Ligand-Receptor Interactions	3.56	-2.496	GRB2,MAP2K1,MAPK3,MRAS,PIK3CB,PIK3CD,PLCG1,PRKCA,RAP1A,RAP1B,RAP2B,SOS2,VEGFB
Semaphorin Neuronal Repulsive Signaling Pathway	3.55	-0.243	CFL1,FES,GSK3B,ITGA5,LIMK2,MAP2K1,MYL6,PDE4A,PDE4C,PIK3CB,PIK3CD,PLCG1,PLXND1,PPP1R12A,RAC1,ROCK1,VCAN
Cdc42 Signaling	3.55	-2.673	APC,ARPC3,ARPC5,CDC42BPA,CDC42SE1,CFL1,CLIP1,EXOC3,EXOC4,EXOC6,GSK3B,HLA-DOB,HLA-G,ITGA5,LIMK2,MAPK14,MYL6,PPP1R12A,RASA1,VAV1
Endocannabinoid Cancer Inhibition Pathway	3.51	-0.943	CAMKK2,CASP3,CASP4,CASP5,CASQ1,CCND3,CREB5,GNAI3,GNAQ,GSK3B,MAP2K1,MAPK14,MAPK3,PIK3CB,PIK3CD,PTK2,ROCK1,VEGFB
TGF-β Signaling	3.51	-2.887	GRB2,MAP2K1,MAPK14,MAPK3,MRAS,RAP1A,RAP1B,RAP2B,RNF111,SMAD1,SMAD6,SOS2,TGFBR2,ZFYVE9
Tight Junction Signaling	3.51	NaN	ACTG1,CDK4,CPSF4,CTNNA1,MYH9,MYL6,NECTIN2,NSF,PPM1L,PPP2CB,RAC1,SAFB,STX16,TGFBR2,TIAM1,TNFRSF1A,VAPA,VTI1A,YBX3,YKT6
IL-4 Signaling	3.51	NaN	GRB2,HLA-DOB,HMGA1,IL4R,JAK3,MRAS,PIK3CB,PIK3CD,RAP1A,RAP1B,RAP2B,SOS2,SYNJ1
FcγRIIB Signaling in B Lymphocytes	3.47	-2.53	CACNA1A,CACNA2D4,DOK1,GRB2,MRAS,PDPK1,PIK3CB,PIK3CD,RAP1A,RAP1B,RAP2B,SYK
Gαq Signaling	3.42	-2.668	GNA15,GNAQ,GNB2,GSK3B,MAP2K1,MAPK3,MRAS,PIK3CB,PIK3CD,PLCG1,PLD1,PLD4,PPP3CA,PRKCA,PTK2B,RAC1,RHOG,RHOH,ROCK1
Adrenomedullin signaling pathway	3.41	-3.273	ADM,ARNT,CASP3,GNA15,GNAQ,GRB2,GSK3A,GSK3B,MAP2K1,MAPK14,MAPK3,MRAS,PIK3CB,PIK3CD,PLCG1,PPARG,PTK2,PTK2B,RAP1A,RAP1B,RAP2B,SOS2
G Beta Gamma Signaling	3.39	-3.357	CACNA1A,CACNA2D4,GNA15,GNAI3,GNAQ,GNB2,GRB2,MAPK3,MRAS,PDPK1,PLCG1,PRKCA,RAP1A,RAP1B,RAP2B,SOS2
Complement System	3.38	-1.633	C1QB,C1R,C2,C4A/C4B,C5,CR1,ITGAM,ITGB2
Sertoli Cell-Sertoli Cell Junction Signaling	3.37	NaN	ACTG1,CTNNA1,EPN1,GSK3A,GSK3B,ILK,ITGA5,MAP2K1,MAP3K3,MAP3K6,MAPK14,MAPK3,MRAS,NECTIN2,RAC1,RAP1A,RAP1B,RAP2B,TNFRSF1A,TUBA1B,YBX3
Hepatic Fibrosis Signaling Pathway	3.31	-3.307	CACNA1A,CASP3,CCDC88A,CREB5,FZD5,GNAI3,GSK3B,IRAK3,IRAK4,ITGA5,MAP2K1,MAPK14,MAPK3,MRAS,MYL6,NCF2,PIK3CB,PIK3CD,PLCG1,PPARG,PRKCA,PTK2,RAC1,RAP1A,RAP1B,RAP2B,RHOG,RHOH,ROCK1,SOS2,STAT3,TGFBR2,TNFRSF1A,VEGFB
CNTF Signaling	3.31	-3.162	GRB2,MAP2K1,MAPK3,MRAS,PIK3CB,PIK3CD,RAP1A,RAP1B,RAP2B,STAT3
Agrin Interactions at Neuromuscular Junction	3.31	-3.464	ACTG1,GABPB1,ITGA5,ITGB2,MAPK3,MRAS,PTK2,PXN,RAC1,RAP1A,RAP1B,RAP2B
NRF2-mediated Oxidative Stress Response	3.25	-2.53	ACTG1,BACH1,CDC34,CUL3,DNAJC5,FKBP5,GSK3B,GSTM4,GSTO1,MAP2K1,MAPK14,MAPK3,MGST2,MRAS,PIK3CB,PIK3CD,PRKCA,RAP1A,RAP1B,RAP2B,UBE2E3
G-Protein Coupled Receptor Signaling	3.21	NaN	ADORA2B,CREB5,GNA15,GNAI3,GNAQ,GRB2,HRH2,LTB4R,MAP2K1,MAPK3,MRAS,P2RY14,PDE4A,PDE4C,PDPK1,PIK3CB,PIK3CD,PRKCA,PTK2B,RAP1A,RAP1B,RAP2B,RASA1,RGS10,SMPDL3A,SOS2,STAT3
Renal Cell Carcinoma Signaling	3.2	-3.317	ARNT,GRB2,MAP2K1,MAPK3,MRAS,PIK3CB,PIK3CD,RAC1,RAP1A,RAP1B,RAP2B,SOS2
Acute Phase Response Signaling	3.15	-3.873	C1R,C2,C4A/C4B,C5,GRB2,HPX,MAP2K1,MAPK14,MAPK3,MRAS,PDPK1,PIK3CB,PIK3CD,RAP1A,RAP1B,RAP2B,SOS2,STAT3,TNFRSF1A,VWF
Opioid Signaling Pathway	3.14	-2.858	AP2A1,AP2S1,ARRB1,ARRB2,CACNA1A,CACNA2D4,CLTA,CREB5,GNAI3,GRINA,GRK3,GSK3B,HCK,MAP2K1,MAPK3,MRAS,PPP3CA,PRKCA,RAC1,RAP1A,RAP1B,RAP2B,RGS10,RYR1,SOS2
Melanoma Signaling	3.11	-2.333	CDK4,MAP2K1,MAPK3,MRAS,PIK3CB,PIK3CD,RAP1A,RAP1B,RAP2B
Amyloid Processing	3.11	-0.707	APH1B,CAPN1,CAPNS1,CSNK2B,GSK3B,MAPK14,MAPK3,PSEN1,PSENEN
LPS-stimulated MAPK Signaling	3.11	-3.464	CD14,MAP2K1,MAPK14,MAPK3,MRAS,PIK3CB,PIK3CD,PRKCA,RAC1,RAP1A,RAP1B,RAP2B
Systemic Lupus Erythematosus In T Cell Signaling Pathway	3.1	-0.18	CASP3,CASP4,CASP5,CASQ1,CBL,CREB5,GNAI3,GRB2,HLA-DOB,HLA-G,MAP2K1,MAPK3,MRAS,PIK3CB,PIK3CD,PLCG1,PPM1L,PPP2CB,PPP3CA,PTK2,RAC1,RAP1A,RAP1B,RAP2B,RHOG,RHOH,ROCK1,SOS2,STAT3,SYK,VAV1
D-myo-inositol (1,4,5,6)-Tetrakisphosphate Biosynthesis	3.1	-3.638	FIG4,MINPP1,MTMR9,NUDT16,PIKFYVE,PPP1R12A,PPP1R16B,PPP3CA,PPP4R1,PTPN12,PTPN2,PTPRJ,RASA1,SIRPA,STYXL1,SYNJ1,TNS3
D-myo-inositol (3,4,5,6)-tetrakisphosphate Biosynthesis	3.1	-3.638	FIG4,MINPP1,MTMR9,NUDT16,PIKFYVE,PPP1R12A,PPP1R16B,PPP3CA,PPP4R1,PTPN12,PTPN2,PTPRJ,RASA1,SIRPA,STYXL1,SYNJ1,TNS3
Gα12/13 Signaling	3.08	-3.5	MAP2K1,MAPK3,MEF2C,MRAS,MYL6,PIK3CB,PIK3CD,PTK2,PTK2B,PXN,RAP1A,RAP1B,RAP2B,RASA1,ROCK1,VAV1
Regulation of Actin-based Motility by Rho	3.08	-2.111	ARPC3,ARPC5,CFL1,GSN,ITGA5,MYL6,PIKFYVE,PPP1R12A,RAC1,RHOG,RHOH,ROCK1,WASF1
Xenobiotic Metabolism General Signaling Pathway	3.07	-3.638	ARNT,CUL3,GSTM4,GSTO1,MAP2K1,MAP3K3,MAP3K6,MAPK14,MAPK3,MGST2,MRAS,PIK3CB,PIK3CD,PRKCA,RAP1A,RAP1B,RAP2B
Glucocorticoid Receptor Signaling	3.06	NaN	FCGR1A,FKBP5,FOXO3,GRB2,GTF2E2,GTF2F1,GTF2H2,HSP90AB1,HSPA8,JAK3,MAP2K1,MAPK14,MAPK3,MRAS,PBRM1,PIK3CB,PIK3CD,POLR2E,POU2F1,POU2F2,PPP3CA,RAC1,RAP1A,RAP1B,RAP2B,SOS2,STAT3,STAT5A,TGFBR2,TSG101,YWHAH
3-phosphoinositide Degradation	3.06	-3.771	FIG4,MINPP1,MTMR3,MTMR9,NUDT16,PIKFYVE,PPP1R12A,PPP1R16B,PPP3CA,PPP4R1,PTPN12,PTPN2,PTPRJ,RASA1,SIRPA,STYXL1,SYNJ1,TNS3
ERK5 Signaling	3.05	-2.714	CREB5,FOXO3,GNAQ,MAP3K3,MEF2C,MRAS,RAP1A,RAP1B,RAP2B,WNK1,YWHAH
D-myo-inositol-5-phosphate Metabolism	3.03	-3.3	FIG4,MINPP1,MTMR9,NUDT16,PIKFYVE,PLCG1,PPP1R12A,PPP1R16B,PPP3CA,PPP4R1,PTPN12,PTPN2,PTPRJ,RASA1,SIRPA,STYXL1,SYNJ1,TNS3
FGF Signaling	3.01	-2.887	CREB5,GRB2,MAP2K1,MAPK14,MAPK3,PIK3CB,PIK3CD,PLCG1,PRKCA,RAC1,SOS2,STAT3
BMP signaling pathway	2.96	-2.714	BMP8B,GRB2,MAGED1,MAP2K1,MAPK14,MAPK3,MRAS,RAP1A,RAP1B,RAP2B,SMAD1,SMAD6
Glioma Invasiveness Signaling	2.95	-2.53	MAPK3,MRAS,PIK3CB,PIK3CD,PTK2,RAC1,RAP1A,RAP1B,RAP2B,RHOG,RHOH
Role of Macrophages, Fibroblasts and Endothelial Cells in Rheumatoid Arthritis	2.95	NaN	APC,C5,CREB5,FCGR1A,FZD5,GNAQ,GSK3B,IRAK3,IRAK4,LRP1,MAP2K1,MAPK14,MAPK3,MRAS,PIK3CB,PIK3CD,PLCG1,PPP3CA,PRKCA,RAC1,RAP1A,RAP1B,RAP2B,ROCK1,STAT3,TLR10,TNFRSF1A,TRAF3,VEGFB
Glioma Signaling	2.91	-3.051	CDK4,GRB2,IGF2R,MAP2K1,MAPK3,MRAS,PIK3CB,PIK3CD,PLCG1,PRKCA,RAP1A,RAP1B,RAP2B,SOS2
RhoA Signaling	2.88	-3.357	ACTG1,ARHGEF11,ARPC3,ARPC5,CDC42EP3,CFL1,LIMK2,MYL6,PIKFYVE,PLD1,PPP1R12A,PTK2,PTK2B,ROCK1,WASF1
PPARα/RXRα Activation	2.83	0.728	ABCA1,ADIPOR1,CD36,GK,GNA15,GNAQ,GRB2,HSP90AB1,MAP2K1,MAPK14,MAPK3,MEF2C,MRAS,PLCG1,PRKCA,RAP1A,RAP1B,RAP2B,SOS2,TGFBR2
Ceramide Signaling	2.83	-2.309	KSR1,MAP2K1,MAPK3,MRAS,PIK3CB,PIK3CD,PPM1L,PPP2CB,RAP1A,RAP1B,RAP2B,TNFRSF1A
IL-6 Signaling	2.81	-3.207	CD14,CSNK2B,GRB2,MAP2K1,MAPK14,MAPK3,MRAS,PIK3CB,PIK3CD,RAP1A,RAP1B,RAP2B,SOS2,STAT3,TNFRSF1A
iNOS Signaling	2.79	-2.646	CD14,HMGA1,IFNGR1,IRAK3,IRAK4,JAK3,LY96,MAPK14
Glioblastoma Multiforme Signaling	2.78	-2.183	APC,CDK4,FZD5,GRB2,GSK3B,MAP2K1,MAPK3,MRAS,PIK3CB,PIK3CD,PLCG1,RAC1,RAP1A,RAP1B,RAP2B,RHOG,RHOH,SOS2
Calcium Signaling	2.77	-3.873	CACNA1A,CACNA2D4,CAMKK2,CASQ1,CHRNA10,CREB5,GRINA,HDAC3,HDAC4,HDAC8,MAPK3,MEF2C,MYH9,MYL6,PPP3CA,RAP1A,RAP1B,RAP2B,RYR1,SLC8A1,TPM4
Endocannabinoid Developing Neuron Pathway	2.72	-3.207	CREB5,GNAI3,GSK3B,MAP2K1,MAPK14,MAPK3,MRAS,PIK3CB,PIK3CD,RAC1,RAP1A,RAP1B,RAP2B,STAT3
PPAR Signaling	2.67	1.941	GRB2,HSP90AB1,MAP2K1,MAPK3,MRAS,PPARG,RAP1A,RAP1B,RAP2B,SCAND1,SOS2,STAT5A,TNFRSF1A
Role of PKR in Interferon Induction and Antiviral Response	2.65	-3.464	APAF1,CASP3,CASP5,FCGR1A,HSP90AB1,HSPA8,IFNAR2,IFNGR1,MAPK14,MAPK3,MARCO,STAT3,TNFRSF1A,TRAF3
SPINK1 General Cancer Pathway	2.65	-3.162	JAK3,MAP2K1,MAPK3,MRAS,PIK3CB,PIK3CD,RAP1A,RAP1B,RAP2B,STAT3
Cancer Drug Resistance By Drug Efflux	2.64	NaN	FOXO3,MAP2K1,MAPK3,MRAS,PIK3CB,PIK3CD,RAP1A,RAP1B,RAP2B
Th1 and Th2 Activation Pathway	2.61	NaN	APH1B,GRB2,HLA-DOB,IFNGR1,IL10RA,IL4R,ITGB2,JAG2,JAK3,NOTCH3,PIK3CB,PIK3CD,PSEN1,PSENEN,STAT3,STAT5A,TGFBR2,VAV1
PD-1, PD-L1 cancer immunotherapy pathway	2.6	0.832	CSNK2B,FBXO38,GSK3B,HLA-DOB,HLA-G,IFNGR1,JAK3,PIK3CB,PIK3CD,PLCG1,STAT5A,TNFRSF1A,ZAP70
Docosahexaenoic Acid (DHA) Signaling	2.59	NaN	APAF1,CASP3,GSK3A,GSK3B,PDPK1,PIK3CB,PIK3CD
Melanocyte Development and Pigmentation Signaling	2.58	-2.887	CREB5,GRB2,MAP2K1,MAPK3,MRAS,PIK3CB,PIK3CD,PLCG1,RAP1A,RAP1B,RAP2B,SOS2
CD28 Signaling in T Helper Cells	2.55	-2.496	ARPC3,ARPC5,GRB2,HLA-DOB,MAP2K1,PDPK1,PIK3CB,PIK3CD,PLCG1,PPP3CA,RAC1,SYK,VAV1,ZAP70
Semaphorin Signaling in Neurons	2.54	NaN	CFL1,FES,LIMK2,MAPK3,PTK2,RAC1,RHOG,RHOH,ROCK1
Th1 Pathway	2.51	-3.464	APH1B,GRB2,HLA-DOB,IFNGR1,IL10RA,ITGB2,JAK3,NOTCH3,PIK3CB,PIK3CD,PSEN1,PSENEN,STAT3,VAV1
T Cell Exhaustion Signaling Pathway	2.5	-2.111	HLA-DOB,HLA-G,IFNAR2,IL10RA,JAK3,MAPK3,MRAS,PIK3CB,PIK3CD,PLCG1,PPM1L,PPP2CB,RAP1A,RAP1B,RAP2B,STAT3,TGFBR2,ZAP70
Pancreatic Adenocarcinoma Signaling	2.49	-2.309	CDK4,GRB2,JAK3,MAP2K1,MAPK3,PIK3CB,PIK3CD,PLD1,PLD4,RAC1,STAT3,TGFBR2,VEGFB
STAT3 Pathway	2.48	-3.207	CSF2RB,IGF2R,IL10RA,IL4R,MAP2K1,MAPK14,MAPK3,MRAS,PTPN2,RAC1,RAP1A,RAP1B,RAP2B,STAT3,TGFBR2
Dopamine Degradation	2.47	-0.816	ALDH1A1,ALDH3B1,COMT,MAOA,SULT1B1,SULT1C4
Amyotrophic Lateral Sclerosis Signaling	2.47	-1.897	APAF1,CACNA1A,CAPN1,CAPNS1,CASP3,GLUL,GRINA,PIK3CB,PIK3CD,PPP3CA,RAC1,VEGFB
Caveolar-mediated Endocytosis Signaling	2.46	NaN	ACTG1,COPE,COPG1,FLOT1,ITGA5,ITGA9,ITGAE,ITGAM,ITGB2,PRKCA
Th2 Pathway	2.45	-2.496	APH1B,GRB2,HLA-DOB,IL4R,ITGB2,JAG2,JAK3,NOTCH3,PIK3CB,PIK3CD,PSEN1,PSENEN,STAT5A,TGFBR2,VAV1
UVC-Induced MAPK Signaling	2.43	-2.828	MAP2K1,MAPK14,MAPK3,MRAS,PRKCA,RAP1A,RAP1B,RAP2B
UVA-Induced MAPK Signaling	2.43	-2.333	CASP3,MAPK14,MAPK3,MRAS,PARP6,PIK3CB,PIK3CD,PLCG1,PRKCA,RAP1A,RAP1B,RAP2B
Iron homeostasis signaling pathway	2.42	NaN	ARNT,ATP6V0D1,BMP8B,CIAO2A,HPX,JAK3,LRP1,MAPK3,SLC11A1,SLC11A2,SLC25A37,SMAD1,STAT3,STAT5A,TFR2
Phagosome Maturation	2.41	NaN	ATP6V0D1,CTSB,CTSK,DYNC1LI1,DYNC1LI2,DYNLL1,NCF2,NSF,PIKFYVE,STX16,TSG101,TUBA1B,VPS37B,VPS37C,VTI1A,YKT6
Mechanisms of Viral Exit from Host Cells	2.4	NaN	ACTG1,CHMP2A,CHMP3,PRKCA,SH3GLB1,TSG101,VPS37C
CREB Signaling in Neurons	2.4	-3.051	CACNA1A,CACNA2D4,CREB5,GNA15,GNAI3,GNAQ,GNB2,GRB2,MAP2K1,MAPK3,MRAS,PIK3CB,PIK3CD,PLCG1,POLR2E,PRKCA,RAP1A,RAP1B,RAP2B,SOS2
NF-κB Signaling	2.39	-3.3	AZI2,CSNK2B,GSK3B,IGF2R,IRAK3,IRAK4,MAP3K3,MRAS,PIK3CB,PIK3CD,RAP1A,RAP1B,RAP2B,TGFBR2,TLR10,TNFRSF1A,TRAF3,ZAP70
TREM1 Signaling	2.38	-2.53	CASP5,GRB2,ITGA5,MAPK3,NLRC4,NLRP12,PLCG1,STAT3,STAT5A,TLR10
Angiopoietin Signaling	2.38	-2.121	GRB2,MRAS,PIK3CB,PIK3CD,PTK2,RAP1A,RAP1B,RAP2B,RASA1,STAT5A
Leukotriene Biosynthesis	2.37	NaN	ALOX5,GGT1,GSTM4,MGST2
Glycogen Degradation III	2.37	-1	AGL,MGAM,PYGB,PYGL
RANK Signaling in Osteoclasts	2.34	-3.317	CBL,GSN,MAP2K1,MAP3K3,MAP3K6,MAPK14,MAPK3,PIK3CB,PIK3CD,PPP3CA,PTK2B
EIF2 Signaling	2.34	-2.673	AGO2,AGO4,EIF4A1,EIF4A3,EIF4G3,GRB2,GSK3B,MAP2K1,MAPK3,MRAS,MT-RNR2,PDPK1,PIK3CB,PIK3CD,RAP1A,RAP1B,RAP2B,RPL26L1,RPS11,SOS2,SREBF1
P2Y Purigenic Receptor Signaling Pathway	2.32	-2.496	CREB5,GNAI3,GNAQ,GNB2,MAP2K1,MAPK3,MRAS,PIK3CB,PIK3CD,PLCG1,PRKCA,RAP1A,RAP1B,RAP2B
CTLA4 Signaling in Cytotoxic T Lymphocytes	2.3	NaN	AP2A1,AP2S1,CLTA,GRB2,PIK3CB,PIK3CD,PLCG1,PPM1L,PPP2CB,SYK,ZAP70
Apelin Endothelial Signaling Pathway	2.29	-3.051	ARNT,GNAI3,HDAC4,MAP2K1,MAPK3,MEF2C,MRAS,PIK3CB,PIK3CD,PRKCA,RAP1A,RAP1B,RAP2B
Synaptic Long Term Potentiation	2.26	-2.673	CREB5,GNA15,GNAQ,GRINA,MAP2K1,MAPK3,MRAS,PLCG1,PPP1R12A,PPP3CA,PRKCA,RAP1A,RAP1B,RAP2B
Senescence Pathway	2.2	-3.962	ANAPC10,ASXL2,CACNA1A,CAPN1,CAPNS1,CDK4,FOXO3,ITSN2,MAP2K1,MAPK14,MAPK3,MAPKAPK3,MRAS,PIK3CB,PIK3CD,PPM1L,PPP2CB,PPP3CA,RAP1A,RAP1B,RAP2B,SMAD1,SMAD6,TGFBR2
IL-17 Signaling	2.18	NaN	GSK3B,MAP2K1,MAPK14,MAPK3,MRAS,PIK3CB,PIK3CD,RAP1A,RAP1B,RAP2B
Role of MAPK Signaling in the Pathogenesis of Influenza	2.18	NaN	CASP3,MAP2K1,MAPK14,MAPK3,MRAS,PLB1,PRKCA,RAP1A,RAP1B,RAP2B
Regulation Of The Epithelial Mesenchymal Transition By Growth Factors Pathway	2.17	-3.771	GRB2,GSK3B,JAK3,MAP2K1,MAPK14,MAPK3,MRAS,PIK3CB,PIK3CD,RAC1,RAP1A,RAP1B,RAP2B,SOS2,STAT3,TGFBR2,TNFRSF1A,ZEB2
NF-κB Activation by Viruses	2.1	-3.162	ITGA5,ITGB2,MAPK3,MRAS,PIK3CB,PIK3CD,PRKCA,RAP1A,RAP1B,RAP2B
CDK5 Signaling	2.09	-1.732	CACNA1A,CAPN1,MAP2K1,MAPK14,MAPK3,MRAS,PPM1L,PPP1R12A,PPP2CB,RAP1A,RAP1B,RAP2B
Ephrin A Signaling	2.06	NaN	CFL1,PIK3CB,PIK3CD,PTK2,RAC1,ROCK1,VAV1
Neuroinflammation Signaling Pathway	2.04	-3.674	APH1B,CASP3,CREB5,GLUL,GRINA,GSK3B,HLA-DOB,IFNGR1,IRAK3,IRAK4,JAK3,MAPK14,MAPK3,NCF2,PIK3CB,PIK3CD,PLCG1,PPP3CA,PSEN1,PSENEN,SYK,TGFBR2,TLR10,TNFRSF1A,TRAF3
RAR Activation	2.04	NaN	ALDH1A1,CSF2RB,CSNK2B,GTF2H2,MAP2K1,MAPK14,PBRM1,PDPK1,PIK3CB,PIK3CD,PRKCA,RAC1,RDH10,SCAND1,SMAD1,SMAD6,SORBS3,STAT5A
Regulation Of The Epithelial Mesenchymal Transition In Development Pathway	2.03	-0.632	APC,APH1B,FZD5,GSK3B,JAG2,PSEN1,PSENEN,RBPJ,S100A4,SUFU
Gαi Signaling	1.99	-2.309	GNAI3,GNB2,GRB2,LTB4R,MAPK3,MRAS,P2RY14,RAP1A,RAP1B,RAP2B,RGS10,SOS2,STAT3
Ovarian Cancer Signaling	1.99	-2.111	APC,ARRB1,CDK4,FZD5,GSK3B,MAP2K1,MAPK3,MRAS,PIK3CB,PIK3CD,RAP1A,RAP1B,RAP2B,VEGFB
Estrogen-Dependent Breast Cancer Signaling	1.93	-3	CREB5,MAPK3,MRAS,PIK3CB,PIK3CD,RAP1A,RAP1B,RAP2B,STAT5A
Pentose Phosphate Pathway	1.93	NaN	G6PD,PGD,TALDO1
AMPK Signaling	1.92	-1.387	AK4,CAMKK2,CHRNA10,CREB5,ELAVL1,FOXO3,MAPK14,MRAS,PBRM1,PFKFB4,PFKP,PIK3CB,PIK3CD,PPM1F,PPM1L,PPM1M,PPP2CB,RAB1A,ULK1
Pentose Phosphate Pathway (Oxidative Branch)	1.85	NaN	G6PD,PGD
IL-17A Signaling in Airway Cells	1.84	-2.646	GSK3B,JAK3,MAP2K1,MAPK14,MAPK3,PIK3CB,PIK3CD,STAT3
Corticotropin Releasing Hormone Signaling	1.84	-1.941	ARPC5,CACNA1A,CACNA2D4,CREB5,GNAI3,GNAQ,MAP2K1,MAPK14,MAPK3,MEF2C,PLCG1,PRKCA,RAP1A,RAP1B
Synaptic Long Term Depression	1.83	-2.668	CACNA1A,CACNA2D4,GNA15,GNAI3,GNAQ,MAP2K1,MAPK3,MRAS,PLB1,PLCG1,PPM1L,PPP2CB,PRKCA,RAP1A,RAP1B,RAP2B,RYR1
UVB-Induced MAPK Signaling	1.83	-2.449	H3-3A/H3-3B,MAP2K1,MAPK14,MAPK3,PIK3CB,PIK3CD,PRKCA
Xenobiotic Metabolism CAR Signaling Pathway	1.83	-1.213	ABCC3,ALDH1A1,ALDH3B1,CHST11,GSTM4,GSTO1,HSP90AB1,MAP2K1,MAPK3,MGST2,NDST1,PPM1L,PPP2CB,PRKCA,SCAND1,SULT1B1,SULT1C4
Antiproliferative Role of Somatostatin Receptor 2	1.83	-2.828	GNB2,MAP2K1,MAPK3,MRAS,PIK3CB,PIK3CD,RAP1A,RAP1B,RAP2B
Role of Osteoblasts, Osteoclasts and Chondrocytes in Rheumatoid Arthritis	1.81	NaN	APC,BMP8B,CBL,CTSK,FZD5,GSK3B,GSN,ITGA5,LRP1,MAPK14,MAPK3,MMP14,PIK3CB,PIK3CD,PPP3CA,PTK2B,SMAD1,SMAD6,TNFRSF1A
CD40 Signaling	1.8	-2.828	JAK3,MAP2K1,MAPK14,MAPK3,PIK3CB,PIK3CD,STAT3,TRAF3
Lymphotoxin β Receptor Signaling	1.79	-2.646	APAF1,CASP3,MAPK3,PDPK1,PIK3CB,PIK3CD,TRAF3
GP6 Signaling Pathway	1.78	-1.732	COL9A2,GSK3A,GSK3B,PDPK1,PIK3CB,PIK3CD,PRKCA,PTK2,RAC1,RAP1B,RHOG,SYK
Thyroid Cancer Signaling	1.76	-2.333	GSK3B,MAP2K1,MAPK3,MRAS,PIK3CB,PIK3CD,RAP1A,RAP1B,RAP2B
LPS/IL-1 Mediated Inhibition of RXR Function	1.74	0	ABCA1,ABCC3,ACSL3,ACSL4,ALDH1A1,ALDH3B1,CD14,CHST11,GSTM4,GSTO1,LY96,MAOA,MGST2,NDST1,PLTP,SREBF1,SULT1B1,SULT1C4,TNFRSF1A
Relaxin Signaling	1.72	-2.646	GNA15,GNAI3,GNAQ,GNB2,MAP2K1,MAPK3,MRAS,PDE4A,PDE4C,PIK3CB,PIK3CD,RAP1A,RAP1B,SMPDL3A
Androgen Signaling	1.71	-2.236	CACNA1A,CACNA2D4,GNA15,GNAI3,GNAQ,GNB2,GTF2E2,GTF2F1,GTF2H2,MAPK3,MRAS,POLR2E,PRKCA
Glycogen Degradation II	1.7	NaN	AGL,PYGB,PYGL
Nur77 Signaling in T Lymphocytes	1.69	-2.121	APAF1,CASP3,ESRRA,MAP2K1,MAP3K3,MAPK3,PPP3CA,PRKCA
Remodeling of Epithelial Adherens Junctions	1.69	NaN	ACTG1,APC,ARPC3,ARPC5,CLIP1,CTNNA1,TUBA1B,ZYX
Sirtuin Signaling Pathway	1.66	-0.728	ABCA1,AGTRAP,ATG16L2,ATP5F1E,ATP5PF,BCL2L11,BECN1,BPGM,ESRRA,FOXO3,G6PD,GABPB1,GSK3B,H3-3A/H3-3B,MAPK3,MT-ND1,NDUFA2,PPARG,SIRT7,SREBF1,STAT3,TSPO,TUBA1B
Gap Junction Signaling	1.65	NaN	ACTG1,GNAI3,GNAQ,GRB2,MAP2K1,MAPK3,MRAS,PIK3CB,PIK3CD,PLCG1,PPP3CA,PRKCA,RAP1A,RAP1B,RAP2B,SOS2,TUBA1B
Phosphatidylglycerol Biosynthesis II (Non-plastidic)	1.65	-2	ABHD5,CRLS1,MBOAT7,PGS1
Systemic Lupus Erythematosus Signaling	1.65	NaN	C5,CBL,FCGR1A,FCGR1B,FCGR2A,GRB2,HLA-G,MAPK3,MRAS,PIK3CB,PIK3CD,PLCG1,PRPF31,RAP1A,RAP1B,RAP2B,SNRNP35,SOS2,TNFRSF13C
IL-9 Signaling	1.63	-2.236	JAK3,PIK3CB,PIK3CD,STAT3,STAT5A
iCOS-iCOSL Signaling in T Helper Cells	1.62	-2.111	GAB2,GRB2,HLA-DOB,PDPK1,PIK3CB,PIK3CD,PLCG1,PPP3CA,RAC1,VAV1,ZAP70
Bladder Cancer Signaling	1.62	-2.449	CDK4,MAP2K1,MAPK3,MMP14,MMP25,MRAS,RAP1A,RAP1B,RAP2B,VEGFB
Hereditary Breast Cancer Signaling	1.61	NaN	CDK4,HDAC3,HDAC4,HDAC8,MRAS,PBRM1,PIK3CB,PIK3CD,POLR2E,RAP1A,RAP1B,RAP2B,SLC19A1
Growth Hormone Signaling	1.59	-2.121	MAPK3,PDPK1,PIK3CB,PIK3CD,PLCG1,PRKCA,STAT3,STAT5A
MSP-RON Signaling Pathway	1.59	NaN	ACTG1,CCR2,CSF2RB,ITGAM,ITGB2,PIK3CB,PIK3CD
Role of Oct4 in Mammalian Embryonic Stem Cell Pluripotency	1.57	NaN	CCNF,KDM5B,NR6A1,PHB,SH3GLB1,WWP2
Type II Diabetes Mellitus Signaling	1.57	-1.667	ACSL3,ACSL4,ADIPOR1,CACNA1A,CACNA2D4,CD36,MAPK3,PDPK1,PIK3CB,PIK3CD,PPARG,PRKCA,TNFRSF1A
Apelin Cardiomyocyte Signaling Pathway	1.57	-2.121	ARNT,GNAI3,MAPK14,MAPK3,MYL6,PIK3CB,PIK3CD,PLCG1,PRKCA,SLC8A1
Wnt/β-catenin Signaling	1.55	0.302	APC,CSNK2B,FZD5,GNAQ,GSK3A,GSK3B,ILK,KREMEN1,LRP1,PIN1,PPM1L,PPP2CB,TGFBR2,TLE3,TLE4
Aldosterone Signaling in Epithelial Cells	1.55	-1.897	DNAJC5,HSP90AB1,HSPA8,MAP2K1,MAPK3,PDPK1,PIK3CB,PIK3CD,PIKFYVE,PLCG1,PRKCA,SASS6,SLC12A2,SOS2
nNOS Signaling in Neurons	1.53	NaN	CAPN1,CAPNS1,DLG4,GRINA,PPP3CA,PRKCA
IL-22 Signaling	1.52	-2	MAPK14,MAPK3,STAT3,STAT5A
Role of JAK1, JAK2 and TYK2 in Interferon Signaling	1.52	NaN	IFNAR2,IFNGR1,PTPN2,STAT3
Phenylalanine Degradation IV (Mammalian, via Side Chain)	1.52	NaN	ACSF3,HPD,MAOA
HOTAIR Regulatory Pathway	1.51	-1.941	AGO2,AGO4,ATXN1,ELAVL1,H3-3A/H3-3B,LAMTOR5,MEX3B,MMP14,MMP25,PIK3CB,PIK3CD,RCOR1,ROCK1,STAT3
Hypoxia Signaling in the Cardiovascular System	1.49	NaN	ARNT,CDC34,CREB5,HSP90AB1,P4HB,UBE2B,UBE2E3,UBE2W
SAPK/JNK Signaling	1.49	-3.162	GRB2,MAP3K3,MRAS,PIK3CB,PIK3CD,RAC1,RAP1A,RAP1B,RAP2B,SOS2
Autophagy	1.48	NaN	BECN1,CTSB,CTSK,RB1CC1,ULK1,WDFY3,WIPI1
Glycerol Degradation I	1.48	NaN	GK,GK5
Tryptophan Degradation to 2-amino-3-carboxymuconate Semialdehyde	1.48	NaN	HAAO,KYNU
Rapoport-Luebering Glycolytic Shunt	1.48	NaN	BPGM,MINPP1
Role of JAK family kinases in IL-6-type Cytokine Signaling	1.46	NaN	MAPK14,MAPK3,STAT3,STAT5A
D-myo-inositol (1,4,5)-Trisphosphate Biosynthesis	1.46	-1	CDIPT,PI4K2A,PIKFYVE,PLCG1
Breast Cancer Regulation by Stathmin1	1.45	NaN	ADGRE2,ADGRE5,ADORA2B,ARHGEF11,C5AR2,CCND3,CCR2,CDK4,CELSR1,CREB5,EDNRB,FZD5,GNAQ,GNB2,GPR141,GPR162,GPR82,GRB2,HRH2,LTB4R,MAP2K1,MAPK3,MRAS,P2RY14,PIK3CB,PIK3CD,PPM1L,PPP1R12A,PPP2CB,PRKCA,RAC1,RAP1A,RAP1B,RAP2B,RB1CC1,SOS2,STAT3,TSG101,TUBA1B,VEGFB
HMGB1 Signaling	1.41	-3.207	IFNGR1,MAP2K1,MAPK14,MAPK3,MRAS,PIK3CB,PIK3CD,RAC1,RAP1A,RAP1B,RAP2B,RHOG,RHOH,TNFRSF1A
Factors Promoting Cardiogenesis in Vertebrates	1.4	-1.732	APC,BMP8B,CREB5,FZD5,GSK3B,LRP1,MAPK14,MEF2C,PLCG1,PRKCA,ROCK1,SMAD1,TGFBR2
Human Embryonic Stem Cell Pluripotency	1.4	NaN	APC,BMP8B,FZD5,GSK3A,GSK3B,MRAS,PDPK1,PIK3CB,PIK3CD,SMAD1,SMAD6,TGFBR2
Gαs Signaling	1.37	-3	ADORA2B,CREB5,GNB2,HCK,HRH2,MAP2K1,MAPK3,MRAS,RAP1A,RYR1
Granzyme B Signaling	1.36	NaN	APAF1,CASP3,PRF1
BEX2 Signaling Pathway	1.35	0.707	GSK3B,LGALS1,PLXNC1,PPM1L,PPP2CB,STAT3,SWAP70,VEGFB
CCR5 Signaling in Macrophages	1.33	-1.633	CACNA1A,CACNA2D4,GNAI3,GNB2,MAPK14,MRAS,PLCG1,PRKCA,PTK2B
Antioxidant Action of Vitamin C	1.32	1.414	CSF2RB,GSTO1,MAPK14,MAPK3,PLB1,PLCG1,PLD1,PLD4,STAT5A,TXNRD2
Mitochondrial Dysfunction	1.3	NaN	APH1B,ATP5F1E,ATP5MF,ATP5PF,CASP3,CYB5R3,MAOA,MT-ND1,NDUFA2,PSEN1,PSENEN,SURF1,TXNRD2,VPS9D1
Glutamine Biosynthesis I	1.3	NaN	GLUL
Cyclins and Cell Cycle Regulation	1.3	1.342	CCND3,CDK4,GSK3B,HDAC3,HDAC4,HDAC8,PPM1L,PPP2CB
Supplementary Table 2C. Monocytes Ischemic Stroke over 48 h (TP3) vs. VRFC (TP0)
Ingenuity Canonical Pathways	-log(p-value)	z-score	Molecules
PTEN Signaling	5.46	2	BAD,BCL2L11,FLT4,FOXO3,FOXO4,GSK3A,IGF2R,ILK,INPP5D,MAGI1,MAPK3,MRAS,PIK3CB,PIK3CD,RAP1A,SOS2
VEGF Signaling	5.41	-2.111	ARNT,BAD,ELAVL1,FLT4,FOXO3,MAPK3,MRAS,PIK3CB,PIK3CD,PRKCA,PTK2B,PXN,RAP1A,SOS2
FLT3 Signaling in Hematopoietic Progenitor Cells	4.99	-2.309	BAD,CREB5,CREBBP,GAB2,INPP5D,MAPK14,MAPK3,MRAS,PIK3CB,PIK3CD,RAP1A,SOS2
PI3K/AKT Signaling	4.76	-1.069	BAD,CSF2RB,FOXO3,GAB2,GSK3A,HSP90AB1,IL10RA,ILK,INPP5D,JAK3,MAPK3,MRAS,PIK3CB,PIK3CD,PPP2CB,PPP2R2B,RAP1A,SOS2
Endometrial Cancer Signaling	4.66	-1.265	BAD,CTNNA1,FOXO3,ILK,MAPK3,MRAS,PIK3CB,PIK3CD,RAP1A,SOS2
Paxillin Signaling	4.3	-2.53	GIT2,ITGAE,ITGAM,ITGB2,MAPK14,MRAS,PIK3CB,PIK3CD,PTK2B,PTPN12,PXN,RAP1A,SOS2
ERK/MAPK Signaling	4.19	-2.183	BAD,BRAF,CREB5,CREBBP,MAPK3,MKNK1,MRAS,PIK3CB,PIK3CD,PPARG,PPP1R12A,PPP2CB,PPP2R2B,PRKCA,PTK2B,PXN,RAP1A,SOS2
Rac Signaling	4.14	-3.606	ARPC5,CYFIP1,LIMK2,MAPK3,MRAS,PIK3CB,PIK3CD,PIKFYVE,PIP5K1B,PLD1,PTK2B,RAP1A,WASF1
Estrogen Receptor Signaling	4.09	-3.674	BAD,CACNA1A,CREB5,CREBBP,FOXO3,FOXO4,GNA15,GSK3A,HSP90AB1,IGF2,IGF2R,JAK3,LIMK2,MAPK3,MED12,MMP14,MMP25,MRAS,PIK3CB,PIK3CD,PLCB1,PPP1R12A,PRKCA,RAP1A,SOS2
NF-κB Signaling	4.09	-2.183	AZI2,BRAF,CREBBP,FLT4,IGF2R,IRAK3,MALT1,MAP3K3,MRAS,PIK3CB,PIK3CD,RAP1A,TLR10,TNFRSF1A,TNIP1,TRAF3,ZAP70
Molecular Mechanisms of Cancer	4.04	NaN	APC,APH1B,BAD,BCL2L11,BRAF,CDK4,CDKN2B,CREBBP,CTNNA1,FZD5,GAB2,GNA15,GSK3A,HIPK2,JAK3,LRP1,MAPK14,MAPK3,MRAS,PIK3CB,PIK3CD,PLCB1,PRKCA,PSEN1,RAP1A,RASA1,SOS2,SUFU
Role of Tissue Factor in Cancer	3.94	NaN	ARRB2,GNA15,HCK,LIMK2,MAPK14,MAPK3,MRAS,PIK3CB,PIK3CD,PLCB1,PRKCA,PTK2B,RAP1A
B Cell Receptor Signaling	3.92	-2.183	BAD,CREB5,CREBBP,GAB2,GSK3A,INPP5D,MALT1,MAP3K3,MAP3K6,MAPK14,MAPK3,MRAS,PIK3CB,PIK3CD,PTK2B,RAP1A,SOS2
Non-Small Cell Lung Cancer Signaling	3.91	-1.667	BAD,CDK4,FOXO3,MAPK3,MRAS,PIK3CB,PIK3CD,PRKCA,RAP1A,SOS2
HIF1α Signaling	3.86	-3.771	ADM,ARNT,BRAF,CCNG2,CREBBP,EGLN2,FLT4,HK3,IGF2,MAPK3,MKNK1,MMP14,MMP25,MRAS,PIK3CB,PIK3CD,PRKCA,RAP1A
GNRH Signaling	3.75	-3.742	CACNA1A,CACNA2D4,CREB5,CREBBP,GNA15,MAP3K3,MAP3K6,MAPK14,MAPK3,MRAS,PLCB1,PRKCA,PTK2B,PXN,RAP1A,SOS2
Melanoma Signaling	3.71	-1.414	BAD,BRAF,CDK4,MAPK3,MRAS,PIK3CB,PIK3CD,RAP1A
Xenobiotic Metabolism Signaling	3.71	NaN	ABCC3,ALDH3B1,ARNT,CHST11,CREBBP,GSTM4,HDAC4,HSP90AB1,MAOA,MAP3K3,MAP3K6,MAPK14,MAPK3,MRAS,NDST1,PIK3CB,PIK3CD,PPP2CB,PPP2R2B,PRKCA,RAP1A,SULT1C4
Insulin Receptor Signaling	3.71	-0.832	BAD,FOXO3,FOXO4,GRB10,GSK3A,INPP5D,MAPK3,MRAS,PIK3CB,PIK3CD,PPP1R12A,RAP1A,SOS2,TRIP10
IL-7 Signaling Pathway	3.67	-1.414	BAD,FOXO3,FOXO4,GSK3A,JAK3,MAPK14,MAPK3,PIK3CB,PIK3CD,SOS2
Integrin Signaling	3.65	-3.638	ARHGAP26,ARPC5,ASAP1,BRAF,CAPNS1,ILK,ITGAE,ITGAM,ITGB2,MAPK3,MRAS,PIK3CB,PIK3CD,PIKFYVE,PPP1R12A,PXN,RAP1A,SOS2
IL-3 Signaling	3.62	-1.897	BAD,CSF2RB,GAB2,INPP5D,MAPK3,MRAS,PIK3CB,PIK3CD,PRKCA,RAP1A
ErbB2-ErbB3 Signaling	3.61	-1.667	BAD,GSK3A,JAK3,MAPK3,MRAS,PIK3CB,PIK3CD,RAP1A,SOS2
Natural Killer Cell Signaling	3.59	-3.638	CD244,HLA-G,JAK3,LIMK2,MAP3K3,MAP3K6,MAPK14,MAPK3,MRAS,NECTIN2,PIK3CB,PIK3CD,PTK2B,PXN,RAP1A,SOS2,ZAP70
FAK Signaling	3.58	NaN	ARHGAP26,ASAP1,CAPNS1,GIT2,MAPK3,MRAS,PIK3CB,PIK3CD,PXN,RAP1A,SOS2
Actin Cytoskeleton Signaling	3.53	-3	APC,ARPC5,CYFIP1,LIMK2,MAPK3,MRAS,MYH9,NCKAP1L,PIK3CB,PIK3CD,PIP5K1B,PPP1R12A,PXN,RAP1A,SOS2,SSH2,WASF1,WASF2
Huntington's Disease Signaling	3.53	-1.732	CAPNS1,CASP4,CASQ1,CREB5,CREBBP,DNAJC5,GNA15,HDAC4,HDAC8,MAPK3,PIK3CB,PIK3CD,PLCB1,POLR2E,POLR2J,PRKCA,RASA1,SOS2,STX16
ErbB4 Signaling	3.51	-2.646	APH1B,MAPK3,MRAS,PIK3CB,PIK3CD,PRKCA,PSEN1,RAP1A,SOS2
GM-CSF Signaling	3.37	-3	CSF2RB,HCK,MAPK3,MRAS,PIK3CB,PIK3CD,RAP1A,RUNX1,SOS2
Production of Nitric Oxide and Reactive Oxygen Species in Macrophages	3.34	-2.84	CREBBP,JAK3,MAP3K3,MAP3K6,MAPK14,MAPK3,NCF4,PIK3CB,PIK3CD,PPP1R12A,PPP2CB,PPP2R2B,PRKCA,RAP1A,S100A8,TNFRSF1A
PDGF Signaling	3.32	-2.53	INPP5D,JAK3,MAPK3,MRAS,PIK3CB,PIK3CD,PRKCA,RAP1A,RASA1,SOS2
Germ Cell-Sertoli Cell Junction Signaling	3.31	NaN	CTNNA1,EPN1,ILK,LIMK2,MAP3K3,MAP3K6,MAPK14,MAPK3,MRAS,NECTIN2,PIK3CB,PIK3CD,PXN,RAP1A,TNFRSF1A
Chronic Myeloid Leukemia Signaling	3.28	NaN	BAD,CDK4,GAB2,HDAC4,HDAC8,MAPK3,MRAS,PIK3CB,PIK3CD,RAP1A,SOS2
Mouse Embryonic Stem Cell Pluripotency	3.28	-3.317	APC,CREBBP,FZD5,JAK3,MAPK14,MAPK3,MRAS,PIK3CB,PIK3CD,RAP1A,SOS2
Cancer Drug Resistance By Drug Efflux	3.26	NaN	BRAF,FOXO3,FOXO4,MAPK3,MRAS,PIK3CB,PIK3CD,RAP1A
PKCθ Signaling in T Lymphocytes	3.25	-2.111	CACNA1A,CACNA2D4,HLA-DOB,MALT1,MAP3K3,MAP3K6,MAPK3,MRAS,PIK3CB,PIK3CD,POU2F1,RAP1A,SOS2,ZAP70
IGF-1 Signaling	3.24	-1.897	BAD,FOXO3,GRB10,MAPK3,MRAS,PIK3CB,PIK3CD,PXN,RAP1A,RASA1,SOS2
Synaptogenesis Signaling Pathway	3.21	-3.273	AP2S1,ARPC5,BAD,BRAF,CREB5,CREBBP,DNAJC5,EPHA4,FARP1,HCK,KALRN,LRP1,MAPK14,MAPK3,MRAS,PIK3CB,PIK3CD,RAP1A,SOS2,STX16,STXBP3,WASF1
Acute Myeloid Leukemia Signaling	3.2	-1.667	BAD,BRAF,CSF2RB,MAPK3,MRAS,PIK3CB,PIK3CD,RAP1A,RUNX1,SOS2
Regulation of eIF4 and p70S6K Signaling	3.2	-2.121	AGO2,EIF4A3,MAPK14,MAPK3,MKNK1,MRAS,MT-RNR1,MT-RNR2,PIK3CB,PIK3CD,PPP2CB,PPP2R2B,RAP1A,SOS2
Tryptophan Degradation to 2-amino-3-carboxymuconate Semialdehyde	3.2	NaN	AFMID,HAAO,KYNU
Telomerase Signaling	3.13	-1.667	HDAC4,HDAC8,HSP90AB1,MAPK3,MRAS,PIK3CB,PIK3CD,PPP2CB,PPP2R2B,RAP1A,SOS2
Prostate Cancer Signaling	3.12	NaN	BAD,CREB5,CREBBP,HSP90AB1,MAPK3,MRAS,PIK3CB,PIK3CD,RAP1A,SOS2
Adrenomedullin signaling pathway	3.12	-3.5	ADM,ARNT,BAD,BRAF,GNA15,GSK3A,MAPK14,MAPK3,MRAS,PIK3CB,PIK3CD,PLCB1,PPARG,PTK2B,RAP1A,SOS2
IL-2 Signaling	3.11	-2.828	JAK3,MAPK3,MRAS,PIK3CB,PIK3CD,PTK2B,RAP1A,SOS2
GDNF Family Ligand-Receptor Interactions	3.1	-2.828	DOK1,DOK3,MAPK3,MRAS,PIK3CB,PIK3CD,RAP1A,RASA1,SOS2
IL-8 Signaling	3.05	-3.5	ARRB2,BRAF,FLT4,IRAK3,ITGAM,ITGB2,LIMK2,MAPK3,MRAS,PIK3CB,PIK3CD,PLD1,PLD4,PRKCA,PTK2B,RAP1A
Glioma Signaling	3.03	-3	CDK4,CDKN2B,IGF2,IGF2R,MAPK3,MRAS,PIK3CB,PIK3CD,PRKCA,RAP1A,SOS2
Fcγ Receptor-mediated Phagocytosis in Macrophages and Monocytes	3.01	-2.53	ARPC5,GAB2,HCK,INPP5D,MAPK3,PLD1,PLD4,PRKCA,PTK2B,PXN
p70S6K Signaling	2.98	-2.309	BAD,MAPK3,MRAS,PIK3CB,PIK3CD,PLCB1,PLD1,PPP2CB,PPP2R2B,PRKCA,RAP1A,SOS2
Insulin Secretion Signaling Pathway	2.97	-3.3	AGO2,CACNA1A,CREB5,CREBBP,EIF4A3,GNA15,HCK,JAK3,KCNB1,MAPK14,MAPK3,PIK3CB,PIK3CD,PLCB1,PRKCA,PRLR,RAP1A,STX16
Chemokine Signaling	2.94	-2.333	LIMK2,MAPK14,MAPK3,MRAS,PLCB1,PPP1R12A,PRKCA,PTK2B,RAP1A
Prolactin Signaling	2.9	-2.121	CREBBP,MAPK3,MRAS,PIK3CB,PIK3CD,PRKCA,PRLR,RAP1A,SOS2
PEDF Signaling	2.86	-2.333	ARHGAP22,MAPK14,MAPK3,MRAS,PIK3CB,PIK3CD,PPARG,RAP1A,WASF2
Regulation of the Epithelial-Mesenchymal Transition Pathway	2.8	NaN	APC,APH1B,BCL9,BRAF,FZD5,JAK3,MAPK3,MRAS,NOTCH3,PIK3CB,PIK3CD,PSEN1,RAP1A,SOS2,ZEB2
HER-2 Signaling in Breast Cancer	2.79	NaN	BAD,GSK3A,ITGB2,MRAS,PIK3CB,PIK3CD,PRKCA,RAP1A,SOS2
VEGF Family Ligand-Receptor Interactions	2.79	-2.828	FLT4,MAPK3,MRAS,NRP1,PIK3CB,PIK3CD,PRKCA,RAP1A,SOS2
IL-4 Signaling	2.75	NaN	HLA-DOB,HMGA1,INPP5D,JAK3,MRAS,PIK3CB,PIK3CD,RAP1A,SOS2
AMPK Signaling	2.74	-1.508	CHRNA10,CHRNA7,CREB5,CREBBP,ELAVL1,FOXO3,FOXO4,MAPK14,MRAS,PFKP,PIK3CB,PIK3CD,PPM1F,PPP2CB,PPP2R2B,ULK1
EGF Signaling	2.71	-1.89	MAPK14,MAPK3,PIK3CB,PIK3CD,PRKCA,RASA1,SOS2
Aldosterone Signaling in Epithelial Cells	2.69	-2.333	DNAJC5,HSP90AB1,HSPB11,MAPK3,PIK3CB,PIK3CD,PIKFYVE,PIP5K1B,PLCB1,PRKCA,SASS6,SLC12A2,SOS2
Ceramide Signaling	2.65	-1	BAD,MAPK3,MRAS,PIK3CB,PIK3CD,PPP2CB,PPP2R2B,RAP1A,TNFRSF1A
Superpathway of Inositol Phosphate Compounds	2.64	-3.357	INPP5D,IPPK,MINPP1,NUDT16,PI4K2A,PIK3CB,PIK3CD,PIKFYVE,PIP5K1B,PLCB1,PPP1R12A,PPP1R16B,PTPN12,PTPN2,RASA1
ERK5 Signaling	2.64	-1.414	BAD,CREB5,CREBBP,FOXO3,MAP3K3,MRAS,RAP1A,WNK1
Ephrin Receptor Signaling	2.63	-2.887	ARPC5,CREB5,CREBBP,DOK1,EPHA4,GNA15,KALRN,LIMK2,MAPK3,MRAS,PXN,RAP1A,RASA1,SOS2
Xenobiotic Metabolism General Signaling Pathway	2.6	-3.464	ARNT,CREBBP,GSTM4,MAP3K3,MAP3K6,MAPK14,MAPK3,MRAS,PIK3CB,PIK3CD,PRKCA,RAP1A
FcγRIIB Signaling in B Lymphocytes	2.52	-0.816	CACNA1A,CACNA2D4,DOK1,INPP5D,MRAS,PIK3CB,PIK3CD,RAP1A
Sertoli Cell-Sertoli Cell Junction Signaling	2.52	NaN	CTNNA1,EPN1,GSK3A,ILK,MAP3K3,MAP3K6,MAPK14,MAPK3,MPP6,MRAS,NECTIN2,RAP1A,TNFRSF1A,YBX3
Neurotrophin/TRK Signaling	2.49	-2.828	CREB5,CREBBP,MAPK3,MRAS,PIK3CB,PIK3CD,RAP1A,SOS2
CREB Signaling in Neurons	2.48	-3	CACNA1A,CACNA2D4,CREB5,CREBBP,GNA15,MAPK3,MRAS,PIK3CB,PIK3CD,PLCB1,POLR2E,POLR2J,PRKCA,RAP1A,SOS2
HGF Signaling	2.47	-3.162	MAP3K3,MAP3K6,MAPK3,MRAS,PIK3CB,PIK3CD,PRKCA,PXN,RAP1A,SOS2
Endothelin-1 Signaling	2.46	-2.673	BRAF,CASP4,CASQ1,GNA15,MAPK14,MAPK3,MRAS,PIK3CB,PIK3CD,PLCB1,PLD1,PLD4,PRKCA,RAP1A
ILK Signaling	2.41	-2.887	CREB5,CREBBP,GSK3A,ILK,ITGB2,MAPK3,MYH9,PIK3CB,PIK3CD,PPP1R12A,PPP2CB,PPP2R2B,PXN,TNFRSF1A
Colorectal Cancer Metastasis Signaling	2.4	-2.84	APC,BAD,BRAF,FZD5,GRK3,JAK3,LRP1,MAPK3,MMP14,MMP25,MRAS,PIK3CB,PIK3CD,RAP1A,SOS2,TLR10,TNFRSF1A
NGF Signaling	2.39	-3.162	CREB5,CREBBP,MAP3K3,MAP3K6,MAPK3,MRAS,PIK3CB,PIK3CD,RAP1A,SOS2
Systemic Lupus Erythematosus In B Cell Signaling Pathway	2.39	-0.471	BAD,BCL2L11,CD5,FOXO3,FOXO4,HCK,IFNAR2,INPP5D,MALT1,MAPK3,MRAS,PIK3CB,PIK3CD,PRKCA,RAP1A,RASGRP3,SOS2,TRAF3
Senescence Pathway	2.39	-2.828	ASXL2,BRAF,CACNA1A,CAPNS1,CDK4,CDKN2B,CREBBP,FOXO3,FOXO4,HIPK2,MAPK14,MAPK3,MRAS,PIK3CB,PIK3CD,PPP2CB,PPP2R2B,RAP1A
Epithelial Adherens Junction Signaling	2.38	NaN	APC,ARPC5,CLIP1,CTNNA1,EPN1,MAGI1,MRAS,MYH9,NECTIN2,NOTCH3,RAP1A,WASF1
Thrombopoietin Signaling	2.37	-2.646	GAB2,MAPK3,MRAS,PIK3CB,PIK3CD,PRKCA,RAP1A
PAK Signaling	2.36	-3	LIMK2,MAPK3,MRAS,PIK3CB,PIK3CD,PTK2B,PXN,RAP1A,SOS2
Renal Cell Carcinoma Signaling	2.35	-2.449	ARNT,CREBBP,MAPK3,MRAS,PIK3CB,PIK3CD,RAP1A,SOS2
UVA-Induced MAPK Signaling	2.33	-2.646	MAPK14,MAPK3,MRAS,PARP6,PIK3CB,PIK3CD,PLCB1,PRKCA,RAP1A
T Cell Exhaustion Signaling Pathway	2.31	-0.707	HLA-DOB,HLA-G,IFNAR2,IL10RA,JAK3,MAPK3,MRAS,PIK3CB,PIK3CD,PPP2CB,PPP2R2B,RAP1A,ZAP70
Androgen Signaling	2.3	-2.449	CACNA1A,CACNA2D4,CREBBP,GNA15,GTF2F1,GTF2H2,MAPK3,MRAS,POLR2E,POLR2J,PRKCA
Cholecystokinin/Gastrin-mediated Signaling	2.26	-2.53	EPHA4,MAPK14,MAPK3,MRAS,PLCB1,PRKCA,PTK2B,PXN,RAP1A,SOS2
FGF Signaling	2.22	-2.828	CREB5,CREBBP,MAPK14,MAPK3,PIK3CB,PIK3CD,PRKCA,SOS2
Tryptophan Degradation III (Eukaryotic)	2.22	-2	AFMID,CDYL,HAAO,KYNU
UVC-Induced MAPK Signaling	2.22	-2.449	BRAF,MAPK14,MAPK3,MRAS,PRKCA,RAP1A
NAD biosynthesis II (from tryptophan)	2.22	NaN	AFMID,HAAO,KYNU
Hereditary Breast Cancer Signaling	2.21	NaN	BLM,CDK4,CREBBP,HDAC4,HDAC8,MRAS,PIK3CB,PIK3CD,POLR2E,POLR2J,RAP1A
Notch Signaling	2.18	-1	APH1B,DTX4,NOTCH3,NUMB,PSEN1
Complement System	2.18	NaN	C4A/C4B,C5,CR1,ITGAM,ITGB2
UVB-Induced MAPK Signaling	2.18	-2.449	BAD,MAPK14,MAPK3,PIK3CB,PIK3CD,PRKCA
Role of JAK1 and JAK3 in γc Cytokine Signaling	2.15	NaN	JAK3,MAPK3,MRAS,PIK3CB,PIK3CD,PTK2B,RAP1A
Opioid Signaling Pathway	2.14	-2.84	AP2S1,ARRB2,BAD,BRAF,CACNA1A,CACNA2D4,CREB5,CREBBP,GRK3,HCK,MAPK3,MRAS,PLCB1,PRKCA,RAP1A,SOS2
T Cell Receptor Signaling	2.14	NaN	MALT1,MAPK3,MRAS,PIK3CB,PIK3CD,RAP1A,RASA1,SOS2,ZAP70
CCR3 Signaling in Eosinophils	2.13	-2.828	LIMK2,MAPK14,MAPK3,MRAS,PIK3CB,PIK3CD,PLCB1,PPP1R12A,PRKCA,RAP1A
Corticotropin Releasing Hormone Signaling	2.1	-1.897	ARPC5,BRAF,CACNA1A,CACNA2D4,CREB5,CREBBP,MAPK14,MAPK3,PRKCA,RAP1A,UCN
G-Protein Coupled Receptor Signaling	2.09	NaN	BRAF,CREB5,CREBBP,GNA15,HRH2,MAPK3,MRAS,P2RY14,PIK3CB,PIK3CD,PLCB1,PRKCA,PTK2B,RAP1A,RASA1,SMPDL3A,SOS2
D-myo-inositol (1,4,5)-Trisphosphate Biosynthesis	2.09	-2	PI4K2A,PIKFYVE,PIP5K1B,PLCB1
3-phosphoinositide Biosynthesis	2.08	-2.887	MINPP1,NUDT16,PI4K2A,PIK3CB,PIK3CD,PIKFYVE,PIP5K1B,PPP1R12A,PPP1R16B,PTPN12,PTPN2,RASA1
14-3-3-mediated Signaling	2.06	-1.897	BAD,GSK3A,MAPK3,MRAS,PIK3CB,PIK3CD,PLCB1,PRKCA,RAP1A,TNFRSF1A
Cdc42 Signaling	2.06	-1.134	APC,ARPC5,CDC42SE1,CLIP1,EXOC4,EXOC6,HLA-DOB,HLA-G,LIMK2,MAPK14,PPP1R12A,RASA1
mTOR Signaling	2.04	-1.508	EIF4A3,MAPK3,MRAS,MT-RNR1,MT-RNR2,PIK3CB,PIK3CD,PLD1,PLD4,PPP2CB,PPP2R2B,PRKCA,RAP1A,ULK1
Pancreatic Adenocarcinoma Signaling	2.03	-1.414	BAD,CDK4,CDKN2B,JAK3,MAPK3,PIK3CB,PIK3CD,PLD1,PLD4
PPARα/RXRα Activation	2.02	0.632	ABCA1,CREBBP,GK,GNA15,HSP90AB1,MAPK14,MAPK3,MED12,MRAS,PLCB1,PRKCA,RAP1A,SOS2
Phenylalanine Degradation IV (Mammalian, via Side Chain)	2.02	NaN	ACSF3,HPD,MAOA
Galactose Degradation I (Leloir Pathway)	2	NaN	GALK1,GALK2
Estrogen-Dependent Breast Cancer Signaling	1.99	-2.646	CREB5,CREBBP,MAPK3,MRAS,PIK3CB,PIK3CD,RAP1A
Role of NFAT in Cardiac Hypertrophy	1.97	-3.317	CACNA1A,CACNA2D4,HDAC4,HDAC8,MAPK14,MAPK3,MRAS,PIK3CB,PIK3CD,PLCB1,PRKCA,RAP1A,SLC8A1,SOS2
IL-15 Signaling	1.96	-2.646	JAK3,MAPK14,MAPK3,MRAS,PIK3CB,PIK3CD,RAP1A
Angiopoietin Signaling	1.96	0.447	BAD,MRAS,PIK3CB,PIK3CD,RAP1A,RASA1,TNIP1
Melanocyte Development and Pigmentation Signaling	1.94	-2.828	CREB5,CREBBP,MAPK3,MRAS,PIK3CB,PIK3CD,RAP1A,SOS2
ErbB Signaling	1.94	-2.828	MAPK14,MAPK3,MRAS,PIK3CB,PIK3CD,PRKCA,RAP1A,SOS2
Erythropoietin Signaling	1.93	NaN	MAPK3,MRAS,PIK3CB,PIK3CD,PRKCA,RAP1A,SOS2
Leukocyte Extravasation Signaling	1.9	-3.606	CTNNA1,ITGAM,ITGB2,MAPK14,MMP14,MMP25,NCF4,PIK3CB,PIK3CD,PRKCA,PTK2B,PXN,RAP1A
Endocannabinoid Developing Neuron Pathway	1.89	-3	BRAF,CREB5,CREBBP,MAPK14,MAPK3,MRAS,PIK3CB,PIK3CD,RAP1A
Apelin Endothelial Signaling Pathway	1.89	-2.333	ARNT,HDAC4,MAPK3,MRAS,PIK3CB,PIK3CD,PLCB1,PRKCA,RAP1A
Neuregulin Signaling	1.89	-1.89	BAD,HSP90AB1,MAPK3,MRAS,PRKCA,PSEN1,RAP1A,SOS2
Role of Macrophages, Fibroblasts and Endothelial Cells in Rheumatoid Arthritis	1.85	NaN	APC,C5,CREB5,CREBBP,FZD5,IRAK3,LRP1,MAPK14,MAPK3,MRAS,PIK3CB,PIK3CD,PLCB1,PRKCA,RAP1A,TLR10,TNFRSF1A,TRAF3
Signaling by Rho Family GTPases	1.85	-3.051	ARPC5,CLIP1,CYFIP1,GNA15,LIMK2,MAPK3,MRAS,PIK3CB,PIK3CD,PIKFYVE,PIP5K1B,PLD1,PPP1R12A,PTK2B,WASF1
Autophagy	1.85	NaN	BECN1,CTSB,CTSK,RB1CC1,ULK1,WDFY3
Fc Epsilon RI Signaling	1.84	-2.333	INPP5D,MAPK14,MAPK3,MRAS,PIK3CB,PIK3CD,PRKCA,RAP1A,SOS2
Glycerol Degradation I	1.84	NaN	GK,GK5
PI3K Signaling in B Lymphocytes	1.83	-1.414	FOXO3,INPP5D,MALT1,MAPK3,MRAS,PIK3CB,PIK3CD,PLCB1,PLEKHA3,RAP1A
Renin-Angiotensin Signaling	1.82	-3	MAPK14,MAPK3,MRAS,PIK3CB,PIK3CD,PRKCA,PTK2B,RAP1A,SOS2
iNOS Signaling	1.82	-2	CREBBP,HMGA1,IRAK3,JAK3,MAPK14
JAK/Stat Signaling	1.82	-2.646	JAK3,MAPK3,MRAS,PIK3CB,PIK3CD,RAP1A,SOS2
Apoptosis Signaling	1.81	0	BAD,BCL2L11,CAPNS1,MAPK3,MRAS,PRKCA,RAP1A,TNFRSF1A
Apelin Cardiomyocyte Signaling Pathway	1.81	-2.449	ARNT,MAPK14,MAPK3,PIK3CB,PIK3CD,PLCB1,PRKCA,SLC8A1
Dopamine Degradation	1.81	-1	ALDH3B1,COMT,MAOA,SULT1C4
Role of NANOG in Mammalian Embryonic Stem Cell Pluripotency	1.8	-2.646	APC,FZD5,JAK3,MAPK3,MRAS,PIK3CB,PIK3CD,RAP1A,SOS2
Axonal Guidance Signaling	1.79	NaN	ADAM19,ARPC5,EPHA4,FZD5,GNA15,KALRN,LIMK2,MAPK3,MKNK1,MMP14,MMP25,MRAS,NRP1,PIK3CB,PIK3CD,PLCB1,PLXNC1,PLXND1,PRKCA,PXN,RAP1A,RASA1,SEMA4B,SOS2,SUFU
Dermatan Sulfate Biosynthesis (Late Stages)	1.79	-0.447	CHST11,DSE,DSEL,NDST1,SULT1C4
LPS-stimulated MAPK Signaling	1.76	-2.646	MAPK14,MAPK3,MRAS,PIK3CB,PIK3CD,PRKCA,RAP1A
NF-κB Activation by Viruses	1.76	-2.646	ITGB2,MAPK3,MRAS,PIK3CB,PIK3CD,PRKCA,RAP1A
IL-15 Production	1.76	-1.667	AATK,CLK3,DYRK4,EPHA4,FLT4,HCK,JAK3,PTK2B,ZAP70
Th1 Pathway	1.76	-2.646	APH1B,HLA-DOB,IL10RA,ITGB2,JAK3,NOTCH3,PIK3CB,PIK3CD,PSEN1
Calcium Signaling	1.75	-3.162	CACNA1A,CACNA2D4,CASQ1,CHRNA10,CHRNA7,CREB5,CREBBP,HDAC4,HDAC8,MAPK3,MYH9,RAP1A,SLC8A1
CD40 Signaling	1.72	-2.449	JAK3,MAPK14,MAPK3,PIK3CB,PIK3CD,TRAF3
Regulation of Cellular Mechanics by Calpain Protease	1.72	-2	CAPNS1,CDK4,MAPK3,MRAS,PXN,RAP1A
Glioblastoma Multiforme Signaling	1.71	-2.53	APC,CDK4,FZD5,IGF2,MAPK3,MRAS,PIK3CB,PIK3CD,PLCB1,RAP1A,SOS2
PPAR Signaling	1.69	0.707	CREBBP,HSP90AB1,MAPK3,MRAS,PPARG,RAP1A,SOS2,TNFRSF1A
Osteoarthritis Pathway	1.68	0.905	CASP4,CASQ1,CREB5,CREBBP,CTNNA1,FOXO3,FZD5,HDAC4,HTRA1,LRP1,PPARG,S100A8,TNFRSF1A
Xenobiotic Metabolism CAR Signaling Pathway	1.67	-0.577	ABCC3,ALDH3B1,CHST11,CREBBP,GSTM4,HSP90AB1,MAPK3,NDST1,PPP2CB,PPP2R2B,PRKCA,SULT1C4
Phospholipase C Signaling	1.67	-2.309	CREB5,CREBBP,HDAC4,HDAC8,MAPK3,MRAS,PEBP1,PLCB1,PLD1,PLD4,PPP1R12A,PRKCA,RAP1A,SOS2,ZAP70
Tight Junction Signaling	1.66	NaN	CDK4,CPSF4,CTNNA1,MYH9,NECTIN2,PPP2CB,PPP2R2B,SAFB,STX16,TNFRSF1A,YBX3
PD-1, PD-L1 cancer immunotherapy pathway	1.65	0.707	FBXO38,HLA-DOB,HLA-G,JAK3,PIK3CB,PIK3CD,TNFRSF1A,ZAP70
Granzyme A Signaling	1.65	NaN	ANP32A,CREBBP,PRF1
Assembly of RNA Polymerase II Complex	1.64	NaN	GTF2F1,GTF2H2,POLR2E,POLR2J,TAF15
Amyloid Processing	1.64	-0.447	APH1B,CAPNS1,MAPK14,MAPK3,PSEN1
P2Y Purigenic Receptor Signaling Pathway	1.64	-3	CREB5,CREBBP,MAPK3,MRAS,PIK3CB,PIK3CD,PLCB1,PRKCA,RAP1A
Gαs Signaling	1.63	-2.828	BRAF,CREB5,CREBBP,HCK,HRH2,MAPK3,MRAS,RAP1A
Clathrin-mediated Endocytosis Signaling	1.61	NaN	AMPH,AP2S1,ARPC5,ARRB2,EPN1,ITGB2,NUMB,PICALM,PIK3CB,PIK3CD,S100A8,TSG101
RANK Signaling in Osteoclasts	1.61	-2.646	MAP3K3,MAP3K6,MAPK14,MAPK3,PIK3CB,PIK3CD,PTK2B
SPINK1 General Cancer Pathway	1.61	-2.449	JAK3,MAPK3,MRAS,PIK3CB,PIK3CD,RAP1A
CDK5 Signaling	1.61	0	CACNA1A,MAPK14,MAPK3,MRAS,PPP1R12A,PPP2CB,PPP2R2B,RAP1A
Synaptic Long Term Potentiation	1.6	-2.333	CREB5,CREBBP,GNA15,MAPK3,MRAS,PLCB1,PPP1R12A,PRKCA,RAP1A
Inflammasome pathway	1.59	NaN	CTSB,NLRC4,NOD2
Wnt/β-catenin Signaling	1.58	-0.707	APC,BCL9,CREBBP,FZD5,GSK3A,ILK,LRP1,PPP2CB,PPP2R2B,TLE3,TLE4
Glucocorticoid Receptor Signaling	1.56	NaN	CREBBP,FOXO3,GTF2F1,GTF2H2,HSP90AB1,JAK3,MAPK14,MAPK3,MRAS,PIK3CB,PIK3CD,POLR2E,POLR2J,POU2F1,RAP1A,SOS2,TAF15,TSG101
Lymphotoxin β Receptor Signaling	1.54	-2	CREBBP,MAPK3,PIK3CB,PIK3CD,TRAF3
iCOS-iCOSL Signaling in T Helper Cells	1.54	-1.134	BAD,GAB2,HLA-DOB,INPP5D,PIK3CB,PIK3CD,PLEKHA3,ZAP70
Actin Nucleation by ARP-WASP Complex	1.53	-1.633	ARPC5,MRAS,PPP1R12A,RAP1A,SOS2,WASF1
Sperm Motility	1.5	-2	AATK,CLK3,DYRK4,EPHA4,FLT4,HCK,JAK3,MRAS,PLCB1,PRKCA,PTK2B,SLC12A2,ZAP70
Caveolar-mediated Endocytosis Signaling	1.5	NaN	COPE,FLOT1,ITGAE,ITGAM,ITGB2,PRKCA
3-phosphoinositide Degradation	1.5	-2.53	INPP5D,MINPP1,MTMR3,NUDT16,PIKFYVE,PPP1R12A,PPP1R16B,PTPN12,PTPN2,RASA1
Glutamine Biosynthesis I	1.49	NaN	GLUL
STAT3 Pathway	1.49	-2.121	CSF2RB,FLT4,IGF2R,IL10RA,MAPK14,MAPK3,MRAS,PTPN2,RAP1A
Acute Phase Response Signaling	1.48	-2.828	C4A/C4B,C5,MAPK14,MAPK3,MRAS,PIK3CB,PIK3CD,RAP1A,SOS2,TNFRSF1A,VWF
Hypoxia Signaling in the Cardiovascular System	1.48	NaN	ARNT,CDC34,CREB5,CREBBP,HSP90AB1,UBE2W
Phosphatidylglycerol Biosynthesis II (Non-plastidic)	1.48	NaN	ABHD5,CRLS1,PGS1
RhoGDI Signaling	1.47	1.897	ARPC5,CREBBP,GNA15,LIMK2,MRAS,PIKFYVE,PIP5K1B,PPP1R12A,PRKCA,WASF1,WASF2
Docosahexaenoic Acid (DHA) Signaling	1.47	NaN	BAD,GSK3A,PIK3CB,PIK3CD
Gαq Signaling	1.47	-2.53	GNA15,MAPK3,MRAS,PIK3CB,PIK3CD,PLCB1,PLD1,PLD4,PRKCA,PTK2B
Role of NFAT in Regulation of the Immune Response	1.45	-2.111	GNA15,GSK3A,HLA-DOB,MAPK3,MRAS,PIK3CB,PIK3CD,PLCB1,RAP1A,SOS2,ZAP70
fMLP Signaling in Neutrophils	1.45	-2.828	ARPC5,MAPK3,MRAS,PIK3CB,PIK3CD,PLCB1,PRKCA,RAP1A
Macropinocytosis Signaling	1.43	-2.236	ITGB2,MRAS,PIK3CB,PIK3CD,PRKCA,RAP1A
Sphingosine-1-phosphate Signaling	1.43	-1.89	ACER3,CASP4,CASQ1,MAPK3,PIK3CB,PIK3CD,PLCB1,PTK2B
CNTF Signaling	1.42	-2.236	MAPK3,MRAS,PIK3CB,PIK3CD,RAP1A
Ovarian Cancer Signaling	1.42	-1.89	APC,BRAF,CDK4,FZD5,MAPK3,MRAS,PIK3CB,PIK3CD,RAP1A
Antiproliferative Role of Somatostatin Receptor 2	1.4	-2.449	BRAF,MAPK3,MRAS,PIK3CB,PIK3CD,RAP1A
MSP-RON Signaling Pathway	1.4	NaN	CSF2RB,ITGAM,ITGB2,PIK3CB,PIK3CD
Dermatan Sulfate Biosynthesis	1.37	-0.447	CHST11,DSE,DSEL,NDST1,SULT1C4
Type II Diabetes Mellitus Signaling	1.37	-1.633	ACSL3,CACNA1A,CACNA2D4,MAPK3,PIK3CB,PIK3CD,PPARG,PRKCA,TNFRSF1A
Nitric Oxide Signaling in the Cardiovascular System	1.37	-1.89	CACNA1A,FLT4,HSP90AB1,MAPK3,PIK3CB,PIK3CD,PRKCA
Mechanisms of Viral Exit from Host Cells	1.36	NaN	CHMP2A,PRKCA,TSG101,VPS37C
Thyroid Cancer Signaling	1.36	-2.449	BRAF,MAPK3,MRAS,PIK3CB,PIK3CD,RAP1A
BEX2 Signaling Pathway	1.36	0	BAD,LGALS1,PLXNC1,PPP2CB,PPP2R2B,SWAP70
Regulation Of The Epithelial Mesenchymal Transition By Growth Factors Pathway	1.35	-3.317	BRAF,JAK3,MAPK14,MAPK3,MRAS,PIK3CB,PIK3CD,RAP1A,SOS2,TNFRSF1A,ZEB2
Endocannabinoid Cancer Inhibition Pathway	1.35	0.333	BAD,CASP4,CASQ1,CREB5,CREBBP,MAPK14,MAPK3,PIK3CB,PIK3CD
NRF2-mediated Oxidative Stress Response	1.34	-2.646	CDC34,CREBBP,DNAJC5,GSTM4,MAPK14,MAPK3,MRAS,PIK3CB,PIK3CD,PRKCA,RAP1A
G Beta Gamma Signaling	1.34	-2.828	CACNA1A,CACNA2D4,GNA15,MAPK3,MRAS,PRKCA,RAP1A,SOS2
IL-17 Signaling	1.34	NaN	MAPK14,MAPK3,MRAS,PIK3CB,PIK3CD,RAP1A
Pyrimidine Ribonucleotides Interconversion	1.33	-1	BLM,CANT1,ENTPD1,SMARCAL1
RhoA Signaling	1.32	-2.121	ARPC5,LIMK2,PIKFYVE,PIP5K1B,PLD1,PPP1R12A,PTK2B,WASF1
Cyclins and Cell Cycle Regulation	1.31	1	CDK4,CDKN2B,HDAC4,HDAC8,PPP2CB,PPP2R2B
Xenobiotic Metabolism PXR Signaling Pathway	1.3	-2.111	ABCC3,ALDH3B1,CHST11,CREBBP,GSTM4,HSP90AB1,MAOA,NDST1,PPP1R12A,PRKCA,SULT1C4
Oncostatin M Signaling	1.3	-2	JAK3,MAPK3,MRAS,RAP1A
BAG2 Signaling Pathway	1.3	0	CHRNA7,CTSB,MAPK14,MAPK3
Supplementary Table 2D. Neutrophils Ischemic Stroke 0 to 24 h (TP1) vs. VRFC (TP0)
Ingenuity Canonical Pathways	-log(p-value)	z-score	Molecules
EIF2 Signaling	3.78	2.496	EIF2AK3,EIF2S1,EIF3B,EIF3H,EIF5B,MT-RNR1,PIK3CB,PPP1CC,RPL11,RPL18A,RPL22,RPL23A,RPL24,RPL3,RPL31,RPL32,RPL36,RPS11,RPS15A,RPS19,RPS28,RPS5
Hepatic Fibrosis / Hepatic Stellate Cell Activation	2.72	NaN	COL11A1,COL17A1,COL20A1,COL21A1,COL4A1,COL4A5,CXCL3,IFNAR1,IL4R,MMP9,MYH10,MYH3,MYH7B,MYH9,NFKB1,PDGFC,TGFBR1
Acute Myeloid Leukemia Signaling	2.43	-0.707	CSF1R,FLT3,MAP2K5,MAP2K6,NFKB1,PIK3CB,PIM1,RUNX1,STAT5B,TCF7L2
Coronavirus Pathogenesis Pathway	2.42	-1.941	CASP8,EIF2AK3,IFNAR1,MAPK14,MT-RNR1,NFKB1,PA2G4,RBL2,RPS11,RPS15A,RPS19,RPS28,RPS5,TGFBR1
tRNA Charging	2.3	2.449	AARS1,GARS1,IARS1,NARS1,VARS2,YARS2
ILK Signaling	2.24	-0.775	ACTG1,CFL1,DOCK1,FLNB,ITGB2,MAP2K6,MMP9,MYH10,MYH3,MYH7B,MYH9,NFKB1,PDGFC,PIK3CB,RHOC,TESK1
Mechanisms of Viral Exit from Host Cells	2.19	NaN	ACTG1,CHMP2B,CHMP6,PRKCD,SH3GL1,SH3GLB1
HOTAIR Regulatory Pathway	2.17	0	ATG3,ATG7,CD44,JARID2,LAMTOR5,MMP17,MMP23B,MMP9,NFKB1,PIK3CB,RBM38,RHOC,ROCK1,TCF7L2
Amyotrophic Lateral Sclerosis Signaling	2.16	-0.378	CACNA1E,GLUL,GRIN3B,GRINA,NEFL,PDGFC,PIK3CB,RAB5C,SOD1,SSR4
Reelin Signaling in Neurons	2.14	0.577	ARHGEF15,ARHGEF16,ARHGEF4,CFL1,GRIN3B,GRINA,ITGA4,ITGB2,MAP2K5,MAP2K6,PDK1,PIK3CB
Leukocyte Extravasation Signaling	2.1	-2	ACTG1,ARHGAP8/PRR5-ARHGAP8,ARHGAP9,CD44,CYBA,ITGA4,ITGAM,ITGB2,MAPK14,MMP17,MMP23B,MMP9,NCF4,PIK3CB,PRKCD,ROCK1
RhoGDI Signaling	2.1	-0.277	ACTG1,ARHGAP8/PRR5-ARHGAP8,ARHGAP9,ARHGEF15,ARHGEF16,ARHGEF4,CD44,CFL1,GNAT2,GNG5,ITGA4,LIMK2,PIP5K1A,RHOC,ROCK1
NER Pathway	1.99	2.828	CDK7,ERCC1,ERCC3,GTF2H1,PCNA,POLD3,POLE3,PRIM2,RFC4,UBE2I
Caveolar-mediated Endocytosis Signaling	1.98	NaN	ACTG1,DNM2,FLNB,ITGA4,ITGA9,ITGAM,ITGB2,RAB5C
Th1 and Th2 Activation Pathway	1.93	NaN	CD4,HLA-DPB1,IFNAR1,IL4R,ITGB2,MAP2K6,NFATC1,NFATC3,NFKB1,NOTCH4,PIK3CB,RUNX3,STAT5B,TGFBR1
Th1 Pathway	1.93	-0.378	CD4,HLA-DPB1,IFNAR1,ITGB2,MAP2K6,NFATC1,NFATC3,NFKB1,NOTCH4,PIK3CB,RUNX3
Autophagy	1.9	NaN	ATG3,ATG7,ATG9B,CTSA,CTSO,RB1CC1,WDFY3
Regulation of eIF4 and p70S6K Signaling	1.86	NaN	EIF2S1,EIF3B,EIF3H,ITGA4,MAPK14,MKNK1,MT-RNR1,PIK3CB,RPS11,RPS15A,RPS19,RPS28,RPS5
Role of IL-17A in Psoriasis	1.83	NaN	CXCL3,S100A8,S100A9
Tetrahydrofolate Salvage from 5,10-methenyltetrahydrofolate	1.8	NaN	GART,MTHFD1L
Complement System	1.76	NaN	C1QB,C4A/C4B,CR1,ITGAM,ITGB2
Adenine and Adenosine Salvage III	1.64	NaN	ADA,ADA2
Rapoport-Luebering Glycolytic Shunt	1.64	NaN	BPGM,MINPP1
Role of PKR in Interferon Induction and Antiviral Response	1.63	-1.897	CASP8,EIF2S1,HSP90AB1,IFNAR1,MAP2K6,MAPK14,MYD88,NFKB1,PDGFC,TARBP2
GP6 Signaling Pathway	1.59	1.265	COL11A1,COL17A1,COL20A1,COL21A1,COL4A1,COL4A5,LAMB2,PIK3CB,PRKCD,SCHIP1
Mismatch Repair in Eukaryotes	1.58	NaN	EXO1,PCNA,RFC4
Opioid Signaling Pathway	1.55	-1.213	AP1B1,ARRB1,CACNA1E,GNG5,GRIN3B,GRINA,GRK7,KCNJ6,MAP2K5,MAP2K6,NFKB1,PDK1,PNOC,PRKACB,PRKCD,RGS10,SIGMAR1
mTOR Signaling	1.54	0.447	ARHGAP8/PRR5-ARHGAP8,EIF3B,EIF3H,HMOX1,MLST8,MT-RNR1,PDGFC,PIK3CB,PRKCD,RHOC,RPS11,RPS15A,RPS19,RPS28,RPS5
Clathrin-mediated Endocytosis Signaling	1.52	NaN	ACTG1,AMPH,AP1B1,APOB,ARRB1,DNM1L,DNM2,ITGB2,PDGFC,PIK3CB,RAB5C,S100A8,SH3GL1,SH3GLB1
Purine Ribonucleosides Degradation to Ribose-1-phosphate	1.5	NaN	ADA,ADA2
Glycogen Biosynthesis II (from UDP-D-Glucose)	1.5	NaN	GYG1,GYS2
RhoA Signaling	1.5	-1.897	ACTG1,ARHGAP8/PRR5-ARHGAP8,ARHGAP9,CDC42EP3,CFL1,LIMK2,LPAR2,PIP5K1A,RHPN2,ROCK1
Sirtuin Signaling Pathway	1.46	0.5	ARNTL,ATG14,ATG3,ATG7,ATG9B,BPGM,DUSP6,HMGCS2,LDHB,MT-ND1,MT-ND2,NDUFB1,NFKB1,PDK1,PFKFB3,SOD1,TOMM20,TOMM40,TSPO
Endocannabinoid Cancer Inhibition Pathway	1.45	-0.905	CAMKK2,CASP8,MAP2K5,MAP2K6,MAPK14,MLST8,PDGFC,PIK3CB,PRKACB,ROCK1,TCF7L2
Xenobiotic Metabolism General Signaling Pathway	1.45	-0.302	ABCA2,ABCA4,EIF2AK3,GSTZ1,HMOX1,MAP2K5,MAP2K6,MAPK14,NQO2,PIK3CB,PRKCD
Pancreatic Adenocarcinoma Signaling	1.43	-0.447	BRCA2,CDKN2B,HMOX1,MMP9,NFKB1,PA2G4,PDGFC,PIK3CB,TGFBR1
Actin Cytoskeleton Signaling	1.42	0.535	ACTG1,ARHGEF4,CFL1,DOCK1,ITGA4,LIMK2,MYH10,MYH3,MYH7B,MYH9,PDGFC,PIK3CB,PIP5K1A,ROCK1,TRIO
Glutamine Biosynthesis I	1.38	NaN	GLUL
Protein Kinase A Signaling	1.36	-1.147	AKAP12,DUSP6,FLNB,GNG5,GRK7,GYS2,MYH10,NFATC1,NFATC3,NFKB1,PDE9A,PPP1CC,PPP1R3D,PRKACB,PRKCD,PTPDC1,PTPRB,PTPRJ,PYGL,ROCK1,SMPDL3A,TCF7L2,TDP2,TGFBR1
Axonal Guidance Signaling	1.32	NaN	ADAM22,ADAMTS1,ADAMTS14,ADAMTS5,ARHGEF15,CFL1,DOCK1,EPHA2,GNAT2,GNG5,ITGA4,LIMK2,MKNK1,MMP17,MMP23B,MMP9,NFATC1,NFATC3,PDGFC,PIK3CB,PLXNB2,PLXNC1,PRKACB,PRKCD,ROCK1,SEMA3C,SEMA4A,SRGAP2
Inflammasome pathway	1.32	NaN	CASP8,MYD88,NFKB1
Supplementary Table 2E. Neutrophils Ischemic Stroke 24 to 48 h (TP2) vs. VRFC (TP0)
Ingenuity Canonical Pathways	-log(p-value)	z-score	Molecules
EIF2 Signaling	9.66	3.411	AGO4,EIF1,EIF2AK3,EIF2S1,EIF3H,EIF5B,MT-RNR1,MT-RNR2,PIK3CB,PPP1CC,RPL11,RPL13A,RPL18A,RPL21,RPL22,RPL23,RPL24,RPL27,RPL30,RPL31,RPL32,RPL36,RPL36AL,RPL38,RPL4,RPL41,RPS11,RPS13,RPS15A,RPS18,RPS19,RPS20,RPS25,RPS28,RPS29,RPS4Y2,RPS5,SHC1,UBA52
Coronavirus Pathogenesis Pathway	6.06	-3	CASP8,CDK4,E2F8,EIF2AK3,IFNAR2,MAPK14,MT-RNR1,MT-RNR2,NFKB1,RBL2,RPS11,RPS13,RPS15A,RPS18,RPS19,RPS20,RPS25,RPS28,RPS29,RPS4Y2,RPS5,STAT3,TGFB1,TGFBR1,TRIM25
Regulation of eIF4 and p70S6K Signaling	4.2	NaN	AGO4,EIF1,EIF2S1,EIF3H,IRS1,MAPK14,MKNK1,MT-RNR1,MT-RNR2,PIK3CB,RPS11,RPS13,RPS15A,RPS18,RPS19,RPS20,RPS25,RPS28,RPS29,RPS4Y2,RPS5,SHC1
HIF1α Signaling	4.1	-2.353	ADM,FOXP3,HK2,HK3,HSPA14,HSPA1A/HSPA1B,IL6R,LDHB,MAP2K3,MAP2K5,MAP2K6,MKNK1,MMP17,MMP2,MMP23B,MMP25,MMP8,MMP9,NCF2,PIK3CB,PRKCD,PRKCG,RACK1,SLC2A3,STAT3,TGFB1
HOTAIR Regulatory Pathway	4.08	-0.426	AGO4,ATG7,ATXN1,CD44,CTNNB1,FOXA1,JARID2,MMP17,MMP2,MMP23B,MMP25,MMP8,MMP9,NFKB1,PIK3CB,RBBP7,RBM38,RHOC,ROCK1,STAT3,TCF7L2,TGFB1
Th1 and Th2 Activation Pathway	3.65	NaN	ACVR2A,CD4,HLA-DOB,IL4R,IL6R,ITGB2,JAK3,MAP2K6,NFATC1,NFATC3,NFKB1,NOTCH3,NOTCH4,PIK3CB,RUNX3,SOCS1,STAT3,STAT5A,STAT5B,TGFB1,TGFBR1,VAV1
Leukocyte Extravasation Signaling	3.56	-2.041	ARHGAP9,CD44,CTNNA1,CTNNB1,CTNND1,CYBA,ITGAM,ITGB2,MAPK14,MMP17,MMP2,MMP23B,MMP25,MMP8,MMP9,NCF2,NCF4,PIK3CB,PRKCD,PRKCG,PTK2B,ROCK1,SIPA1,VAV1
Huntington's Disease Signaling	3.1	-1.069	ATP5PF,BET1L,CASP10,CASP8,CYCS,DNM1L,DNM2,GNB2,GNG5,HSPA14,HSPA1A/HSPA1B,IFT57,NAPA,NAPB,NAPG,PACSIN1,PIK3CB,POLR2I,POLR2K,PRKCD,PRKCG,PSME1,SHC1,UBA52,UBB,UBC
Th1 Pathway	2.94	-1.387	CD4,HLA-DOB,IL6R,ITGB2,JAK3,MAP2K6,NFATC1,NFATC3,NFKB1,NOTCH3,NOTCH4,PIK3CB,RUNX3,SOCS1,STAT3,VAV1
Acute Myeloid Leukemia Signaling	2.89	-1.508	CSF1R,FLT3,MAP2K3,MAP2K5,MAP2K6,NFKB1,PIK3CB,PIM1,RUNX1,STAT3,STAT5A,STAT5B,TCF7L2
IL-9 Signaling	2.71	-1.89	IRS1,JAK3,NFKB1,PIK3CB,STAT3,STAT5A,STAT5B
Role of JAK family kinases in IL-6-type Cytokine Signaling	2.68	NaN	IL6R,MAPK14,SOCS1,STAT3,STAT5A,STAT5B
Reelin Signaling in Neurons	2.65	0	ACTR2,ARHGEF15,ARHGEF16,ARHGEF4,ARPC5,CFL1,CNR2,GRIN3B,GRINA,ITGB2,MAP2K3,MAP2K5,MAP2K6,PDK1,PDK4,PIK3CB
Role of JAK2 in Hormone-like Cytokine Signaling	2.63	NaN	IRS1,SHC1,SOCS1,SOCS7,STAT3,STAT5A,STAT5B
Toll-like Receptor Signaling	2.5	-2.646	IRAK4,MAP2K3,MAP2K6,MAP4K4,MAPK14,MYD88,NFKB1,TLR5,UBA52,UBB,UBC
mTOR Signaling	2.46	0.707	EIF3H,IRS1,MLST8,MT-RNR1,MT-RNR2,PIK3CB,PRKCD,PRKCG,RHOB,RHOC,RPS11,RPS13,RPS15A,RPS18,RPS19,RPS20,RPS25,RPS28,RPS29,RPS4Y2,RPS5,RPS6KA1
PFKFB4 Signaling Pathway	2.44	-1.414	HK2,HK3,MAP2K3,MAP2K5,MAP2K6,PFKFB4,PRKACB,TGFB1
Th2 Pathway	2.42	-1.387	ACVR2A,CD4,HLA-DOB,IL4R,ITGB2,JAK3,NFKB1,NOTCH3,NOTCH4,PIK3CB,RUNX3,STAT5A,STAT5B,TGFB1,TGFBR1,VAV1
Th17 Activation Pathway	2.34	-2.111	BATF,FOXP3,HSP90AB1,IL6R,IRAK4,JAK3,MYD88,NFATC1,NFATC3,NFKB1,RUNX1,STAT3
Role of JAK1 and JAK3 in γc Cytokine Signaling	2.32	NaN	IL4R,IRS1,JAK3,PIK3CB,PTK2B,SHC1,SOCS1,STAT3,STAT5A,STAT5B
Role of PKR in Interferon Induction and Antiviral Response	2.25	-2.138	CASP8,CYCS,EIF2S1,HSP90AB1,HSPA14,HSPA1A/HSPA1B,IFNAR2,MAP2K3,MAP2K6,MAPK14,MYD88,NFKB1,STAT3,TARBP2
Growth Hormone Signaling	2.23	-1.897	IRS1,PIK3CB,PRKCD,PRKCG,RPS6KA1,SOCS1,SOCS7,STAT3,STAT5A,STAT5B
Endocannabinoid Cancer Inhibition Pathway	2.21	-1	ADCY5,CAMKK2,CASP10,CASP8,CNR2,CTNNB1,MAP2K3,MAP2K5,MAP2K6,MAPK14,MLST8,MMP2,PIK3CB,PRKACB,ROCK1,TCF7L2
Natural Killer Cell Signaling	2.14	-1.342	CFL1,FCGR3A/FCGR3B,HLA-G,HSPA14,HSPA1A/HSPA1B,IRAK4,JAK3,LCP2,LIMK2,MAP2K3,MAPK14,MYD88,NFATC1,NFATC3,NFKB1,PIK3CB,PTK2B,PVR,ROCK1,VAV1
Colorectal Cancer Metastasis Signaling	2.1	-0.218	ADCY5,ARRB1,CTNNB1,DVL1,GNB2,GNG5,IL6R,JAK3,MMP17,MMP2,MMP23B,MMP25,MMP8,MMP9,NFKB1,PIK3CB,PRKACB,RHOB,RHOC,STAT3,TCF7L2,TGFB1,TGFBR1,TLR5
TREM1 Signaling	2.06	-1.897	CXCL3,ITGAX,MYD88,NFKB1,NLRC4,STAT3,STAT5A,STAT5B,TLR5,TREM1
Circadian Rhythm Signaling	2.04	NaN	ARNTL,CRY1,GRIN3B,GRINA,NR1D1,PER3
Synaptogenesis Signaling Pathway	2.03	0.577	ACTR2,ADCY5,AP1B1,AP2S1,ARPC5,BET1L,CFL1,CTNNB1,CTNND1,GRIN3B,GRINA,GRM4,ITSN2,MAPK14,NAP1L1,NAPA,NAPB,NAPG,NLGN2,NRXN2,PIK3CB,PRKACB,PRKCD,RAB5C,RASGRF1,SHC1,SYT6,THBS3
Insulin Secretion Signaling Pathway	2.02	-0.626	ADCY5,AGO4,BET1L,CACNA1E,EIF1,EIF2AK3,EIF2S1,GCGR,JAK3,MAPK14,NAPA,NAPB,NAPG,PIK3CB,PLCL1,PRKACB,PRKCD,PRKCG,SLC2A3,SSR4,STAT3,STAT5A,STAT5B
Opioid Signaling Pathway	1.94	-0.853	ADCY5,AP1B1,AP2S1,ARRB1,CACNA1E,CTNNB1,GNG5,GRIN3B,GRINA,KCNJ6,MAP2K3,MAP2K5,MAP2K6,NFKB1,OGFR,PDK1,PRKACB,PRKCD,PRKCG,RGS10,RGS14,RPS6KA1,SIGMAR1
Cell Cycle: G1/S Checkpoint Regulation	1.93	0	CDK4,CDKN2B,CUL1,E2F8,FBXL5,GNL3,RBL2,RPL11,TGFB1
Endocannabinoid Developing Neuron Pathway	1.92	-1.732	ADCY5,CNR2,CTNNB1,GNG5,MAP2K3,MAP2K5,MAP2K6,MAPK14,MGLL,MLST8,PIK3CB,PRKACB,STAT3
Tight Junction Signaling	1.89	NaN	BET1L,CDK4,CTNNA1,CTNNB1,MYH10,MYH3,MYH9,NAPA,NAPB,NAPG,NFKB1,PARD6A,PRKACB,STX4,TGFB1,TGFBR1,VAPA
Remodeling of Epithelial Adherens Junctions	1.89	0.447	ACTR2,ARPC5,CTNNA1,CTNNB1,CTNND1,DNM1L,DNM2,MAPRE2,RAB5C
FAT10 Cancer Signaling Pathway	1.88	-1.89	ACVR2A,CTNNB1,NFKB1,PCNA,STAT3,TGFB1,TGFBR1
Axonal Guidance Signaling	1.85	NaN	ACTR2,ADAM22,ADAM8,ADAMTS1,ADAMTS10,ADAMTS14,ADAMTS5,ARHGEF15,ARPC5,CFL1,DOCK1,ECE2,GNB2,GNG5,LIMK2,MKNK1,MMP17,MMP2,MMP23B,MMP25,MMP8,MMP9,NFATC1,NFATC3,NTNG2,PIK3CB,PLCL1,PLXNB1,PLXNB2,PLXNC1,PRKACB,PRKCD,PRKCG,ROCK1,SEMA3C,SEMA4A,SEMA4B,SHC1,SRGAP2
Prolactin Signaling	1.84	-1.897	IRS1,PIK3CB,PRKCD,PRKCG,SHC1,SOCS1,SOCS7,STAT3,STAT5A,STAT5B
Mitochondrial Dysfunction	1.82	NaN	ATP5PF,BACE1,CASP8,COX7A2,CYCS,HTRA2,MT-ND1,MT-ND2,MT-ND5,NDUFB1,NDUFS3,SDHC,TRAK1,TXN2,UQCR10,UQCR11,VPS9D1
Complement System	1.8	NaN	C1QB,C4A/C4B,CR1,ITGAM,ITGAX,ITGB2
IL-8 Signaling	1.78	-2.183	GNB2,GNG5,IRAK4,ITGAM,ITGAX,ITGB2,LIMK2,MAP4K4,MMP2,MMP9,NCF2,NFKB1,PIK3CB,PRKCD,PRKCG,PTK2B,RHOB,RHOC,ROCK1
Neuroinflammation Signaling Pathway	1.77	-2.2	ACVR2A,BACE1,CASP8,CSF1R,CTNNB1,CX3CR1,GRIN3B,GRINA,HLA-DOB,IL6R,IRAK4,JAK3,KCNJ6,MAPK14,MMP9,MYD88,NCF2,NFATC1,NFATC3,NFKB1,PIK3CB,PLA2G4E,PRKCG,TGFB1,TGFBR1,TLR5
Estrogen Receptor Signaling	1.76	-0.577	ADCY5,CACNA1E,CFL1,FOXA1,GNG5,HSP90AB1,JAK3,LIMK2,MED21,MED24,MMP17,MMP2,MMP23B,MMP25,MMP8,MMP9,NFKB1,PCNA,PELP1,PIK3CB,PLCL1,PRKACB,PRKCD,PRKCG,ROCK1,RUNX2,SDHC,SHC1
TGF-β Signaling	1.74	-0.333	ACVR2A,AMHR2,HNF4A,MAP2K3,MAP2K6,MAPK14,RUNX2,RUNX3,TGFB1,TGFBR1,ZNF423
Oxidative Phosphorylation	1.73	1.732	ATP5PF,COX7A2,CYCS,MT-ND1,MT-ND2,MT-ND5,NDUFB1,NDUFS3,SDHC,UQCR10,UQCR11,VPS9D1
IL-4 Signaling	1.7	NaN	HLA-DOB,IL4R,IRS1,JAK3,NFATC1,NFATC3,NR3C2,PIK3CB,SHC1,SOCS1
Molecular Mechanisms of Cancer	1.7	NaN	ADCY5,ARHGEF15,ARHGEF16,ARHGEF19,ARHGEF4,CASP10,CASP8,CDK4,CDKN2B,CTNNA1,CTNNB1,CTNND1,CYCS,DVL1,E2F8,IRS1,JAK3,MAP2K3,MAP2K6,MAPK14,NFKB1,PIK3CB,PMAIP1,PRKACB,PRKCD,PRKCG,RASGRF1,RHOB,RHOC,SHC1,TGFB1,TGFBR1
PPARα/RXRα Activation	1.7	0	ACAA1,ACVR2A,ADCY5,AIP,HSP90AB1,IRS1,MAP2K3,MAP2K6,MAP4K4,MAPK14,MED24,NFKB1,PLCL1,PRKACB,SHC1,STAT5B,TGFB1,TGFBR1
Inhibition of Matrix Metalloproteases	1.7	0	MMP17,MMP2,MMP23B,MMP25,MMP8,MMP9
GDP-glucose Biosynthesis	1.69	NaN	HK2,HK3,PGM1
iCOS-iCOSL Signaling in T Helper Cells	1.68	-0.333	CD4,HLA-DOB,LCP2,NFATC1,NFATC3,NFKB1,PIK3CB,PLEKHA2,PLEKHA3,PLEKHA4,SHC1,VAV1
Inflammasome pathway	1.64	-1	CASP8,MYD88,NFKB1,NLRC4
Clathrin-mediated Endocytosis Signaling	1.64	NaN	ACTR2,AP1B1,AP1S2,AP2S1,ARPC5,ARRB1,CD2AP,DNM1L,DNM2,ITGB2,PIK3CB,RAB4A,RAB5C,S100A8,SH3GLB1,UBA52,UBB,UBC
IL-15 Signaling	1.63	-2.333	JAK3,MAPK14,MLST8,NFKB1,PIK3CB,SHC1,STAT3,STAT5A,STAT5B
Glucose and Glucose-1-phosphate Degradation	1.58	NaN	HK2,HK3,PGM1
CD40 Signaling	1.56	-2.121	JAK3,MAP2K3,MAP2K5,MAP2K6,MAPK14,NFKB1,PIK3CB,STAT3
NER Pathway	1.54	1.897	ERCC1,ERCC3,LIG1,PCNA,POLD3,POLD4,POLE3,POLR2I,POLR2K,SLC19A1,UBE2I
Xenobiotic Metabolism General Signaling Pathway	1.54	0	ABCA2,ABCA4,EIF2AK3,GSTA4,GSTZ1,MAP2K3,MAP2K5,MAP2K6,MAPK14,MGST3,NQO2,PIK3CB,PRKCD,PRKCG
IL-7 Signaling Pathway	1.53	-2.121	BCL6,JAK3,MAPK14,NFATC1,PIK3CB,SHC1,SOCS1,STAT5A,STAT5B
Role of IL-17A in Arthritis	1.53	NaN	CXCL3,MAP2K3,MAP2K6,MAPK14,NFKB1,PIK3CB,RPS6KA1
Pyridoxal 5'-phosphate Salvage Pathway	1.52	-1.134	ACVR2A,CDK4,LIMK2,MAP2K3,MAP2K6,PDXK,PIM1,PRKCD
IL-1 Signaling	1.52	-1.89	ADCY5,GNB2,GNG5,IRAK4,MAP2K3,MAP2K6,MAPK14,MYD88,NFKB1,PRKACB
Role of IL-17A in Psoriasis	1.49	NaN	CXCL3,S100A8,S100A9
Cholesterol Biosynthesis I	1.49	NaN	DHCR24,LBR,MSMO1
Cholesterol Biosynthesis II (via 24,25-dihydrolanosterol)	1.49	NaN	DHCR24,LBR,MSMO1
Cholesterol Biosynthesis III (via Desmosterol)	1.49	NaN	DHCR24,LBR,MSMO1
JAK/Stat Signaling	1.47	-3	JAK3,NFKB1,PIK3CB,SHC1,SOCS1,SOCS7,STAT3,STAT5A,STAT5B
Regulation Of The Epithelial Mesenchymal Transition By Growth Factors Pathway	1.46	-2.668	IL6R,JAK3,LTB,MAP2K3,MAP2K5,MAP2K6,MAPK14,MMP2,MMP9,NFKB1,PARD6A,PIK3CB,SHC1,STAT3,TGFB1,TGFBR1,TNFSF8
Nur77 Signaling in T Lymphocytes	1.45	0	CABIN1,CYCS,MAP2K5,NFATC1,PCNA,PDK1,PRKCD,PRKCG
T Cell Exhaustion Signaling Pathway	1.44	0	ACVR2A,BATF,BCL6,EOMES,HLA-DOB,HLA-G,IFNAR2,IL6R,JAK3,NFATC1,NFATC3,PDK1,PIK3CB,STAT3,TGFB1,TGFBR1
Sirtuin Signaling Pathway	1.44	0.447	AGTRAP,ARNTL,ATG14,ATG4C,ATG7,ATG9B,ATP5PF,DUSP6,HMGCS2,LDHB,LDHD,MT-ND1,MT-ND2,MT-ND5,NDUFB1,NDUFS3,NFKB1,PDK1,PFKFB3,RRP9,SDHC,STAT3,TOMM20,TSPO
DNA Double-Strand Break Repair by Homologous Recombination	1.4	NaN	BRCA2,LIG1,MRE11
Glycogen Degradation III	1.4	NaN	MGAM,PGM1,PYGL
Zymosterol Biosynthesis	1.4	NaN	LBR,MSMO1
Regulation of the Epithelial-Mesenchymal Transition Pathway	1.39	NaN	CTNNB1,DVL1,JAK3,MAP2K3,MAP2K5,MAP2K6,MMP2,MMP9,NFKB1,NOTCH3,NOTCH4,PARD6A,PIK3CB,STAT3,TCF7L2,TGFB1,TGFBR1
Pancreatic Adenocarcinoma Signaling	1.39	-2.449	BRCA2,CDK4,CDKN2B,E2F8,JAK3,MMP9,NFKB1,PIK3CB,STAT3,TGFB1,TGFBR1
IL-22 Signaling	1.38	-2	MAPK14,STAT3,STAT5A,STAT5B
Role of JAK1, JAK2 and TYK2 in Interferon Signaling	1.38	NaN	IFNAR2,NFKB1,SOCS1,STAT3
Role of Macrophages, Fibroblasts and Endothelial Cells in Rheumatoid Arthritis	1.35	NaN	CEBPG,CSF1,CTNNB1,DVL1,FCGR3A/FCGR3B,IL6R,IRAK4,LTB,MAP2K3,MAP2K6,MAPK14,MYD88,NFATC1,NFATC3,NFKB1,PIK3CB,PLCL1,PRKCD,PRKCG,ROCK1,SOCS1,STAT3,TCF7L2,TGFB1,TLR5
Type I Diabetes Mellitus Signaling	1.34	-1.667	CASP8,CYCS,HLA-DOB,HLA-G,MAP2K3,MAP2K6,MAPK14,MYD88,NFKB1,SOCS1,SOCS7
Phagosome Formation	1.33	NaN	CR1,FCGR3A/FCGR3B,ITGAM,ITGAX,ITGB2,PIK3CB,PLCL1,PRKCD,PRKCG,RHOB,RHOC,TLR5
Melatonin Signaling	1.33	0.707	MAP2K3,MAP2K5,MAP2K6,PLCL1,PRKACB,PRKCD,PRKCG,RORB
Hereditary Breast Cancer Signaling	1.31	NaN	BRCA2,CDK4,FAAP100,FANCE,MRE11,PIK3CB,POLR2I,POLR2K,SLC19A1,SMARCD3,UBA52,UBB,UBC
T Helper Cell Differentiation	1.3	NaN	BCL6,FOXP3,HLA-DOB,IL4R,IL6R,STAT3,TGFB1,TGFBR1
Supplementary Table 2F. Neutrophils Ischemic Stroke over 48 h (TP3) vs. VRFC (TP0)
Ingenuity Canonical Pathways	-log(p-value)	z-score	Molecules
Coronavirus Pathogenesis Pathway	8.31	-2.449	CASP8,CHUK,E2F8,IFNAR2,MAPK14,MT-RNR1,MT-RNR2,NFKB1,RBL2,RPS11,RPS13,RPS15A,RPS19,RPS20,RPS25,RPS27L,RPS28,RPS29,RPS4Y1,RPS5,STAT3,TFDP1,TGFB1,TGFBR1,TRIM25
EIF2 Signaling	7.54	2.673	AGO4,EIF1,EIF3H,EIF5B,MT-RNR1,MT-RNR2,PIK3CB,RPL11,RPL18A,RPL21,RPL22,RPL24,RPL30,RPL31,RPL36,RPL36AL,RPL38,RPS11,RPS13,RPS15A,RPS19,RPS20,RPS25,RPS27L,RPS28,RPS29,RPS4Y1,RPS5,SHC1,UBA52
Regulation of eIF4 and p70S6K Signaling	5.46	NaN	AGO4,EIF1,EIF3H,IRS1,MAPK14,MKNK1,MT-RNR1,MT-RNR2,PIK3CB,RPS11,RPS13,RPS15A,RPS19,RPS20,RPS25,RPS27L,RPS28,RPS29,RPS4Y1,RPS5,SHC1
Th1 and Th2 Activation Pathway	3.88	NaN	CCR1,CD3E,CD4,CHD4,IL4R,IL6R,ITGB2,JAG1,JAK3,MAP2K6,NFKB1,PIK3CB,PSEN1,STAT3,STAT5A,STAT5B,TGFB1,TGFBR1,VAV1
Th2 Pathway	3.64	-1.941	CCR1,CD3E,CD4,CHD4,IL4R,ITGB2,JAG1,JAK3,NFKB1,PIK3CB,PSEN1,STAT5A,STAT5B,TGFB1,TGFBR1,VAV1
Pentose Phosphate Pathway (Oxidative Branch)	3.52	NaN	H6PD,PGD,PGLS
Acute Myeloid Leukemia Signaling	3.41	-1.508	CSF1R,FLT3,MAP2K3,MAP2K5,MAP2K6,NFKB1,PIK3CB,RUNX1,STAT3,STAT5A,STAT5B,TCF7L2
IL-9 Signaling	3.39	-1.89	IRS1,JAK3,NFKB1,PIK3CB,STAT3,STAT5A,STAT5B
HOTAIR Regulatory Pathway	3.31	-0.728	AGO4,ATG3,ATG7,ATXN1,CTNNB1,FOXA1,MMP17,MMP23B,MMP8,MMP9,NFKB1,PIK3CB,RBM38,ROCK1,STAT3,TCF7L2,TGFB1
mTOR Signaling	3.16	0	EIF3H,IRS1,MLST8,MT-RNR1,MT-RNR2,PIK3CB,PRKCD,RHEB,RPS11,RPS13,RPS15A,RPS19,RPS20,RPS25,RPS27L,RPS28,RPS29,RPS4Y1,RPS5,RPS6KA1
Sirtuin Signaling Pathway	3.13	0.229	ARNTL,ATG14,ATG3,ATG4C,ATG7,ATG9B,ATP5PF,DUSP6,HMGCS2,LDHB,LDHD,MT-ATP6,MT-ND1,MT-ND2,MT-ND5,NDUFS3,NFKB1,PDK1,PFKFB3,SDHC,SOD1,STAT3,TIMM8B,TOMM20,TSPO
Leukocyte Extravasation Signaling	3.1	-2.357	ARHGAP9,CTNNA1,CTNNB1,CYBA,ITGAM,ITGB2,MAPK14,MMP17,MMP23B,MMP8,MMP9,NCF4,PIK3CB,PRKCD,PTK2B,ROCK1,SIPA1,VAV1,VCL
Purine Nucleotides De Novo Biosynthesis II	3.07	1	ADSL,ATIC,GART,IMPDH1
Regulation Of The Epithelial Mesenchymal Transition By Growth Factors Pathway	2.93	-3.638	CHUK,FGF11,IL6R,JAK3,LTB,MAP2K3,MAP2K5,MAP2K6,MAPK14,MMP9,NFKB1,PARD6B,PIK3CB,SHC1,STAT3,TGFB1,TGFBR1,TNFSF8
Reelin Signaling in Neurons	2.91	-0.535	ARHGEF15,ARHGEF16,ARHGEF4,ARPC5,CAMK2G,CFL1,CNR2,ITGB2,MAP2K3,MAP2K5,MAP2K6,PAFAH1B1,PDK1,PIK3CB
HIF1α Signaling	2.89	-2.065	CAMK2G,HK2,HK3,HSPA1A/HSPA1B,IL6R,LDHB,MAP2K3,MAP2K5,MAP2K6,MKNK1,MMP17,MMP23B,MMP8,MMP9,PIK3CB,PRKCD,RACK1,STAT3,TGFB1
Toll-like Receptor Signaling	2.85	-1.89	CHUK,IRAK4,MAP2K3,MAP2K6,MAPK14,NFKB1,TLR5,TLR7,UBA52,UBB
Regulation of the Epithelial-Mesenchymal Transition Pathway	2.83	NaN	CTNNB1,DVL1,FGF11,JAG1,JAK3,MAML1,MAP2K3,MAP2K5,MAP2K6,MMP9,NFKB1,PARD6B,PIK3CB,PSEN1,STAT3,TCF7L2,TGFB1,TGFBR1
CD40 Signaling	2.78	-2.333	CHUK,JAK3,MAP2K3,MAP2K5,MAP2K6,MAPK14,NFKB1,PIK3CB,STAT3
Role of JAK1 and JAK3 in γc Cytokine Signaling	2.59	NaN	IL4R,IRS1,JAK3,PIK3CB,PTK2B,SHC1,STAT3,STAT5A,STAT5B
Mitochondrial Dysfunction	2.57	NaN	ATP5PF,CASP8,COX5A,COX7A2,COX7A2L,HTRA2,MT-ATP6,MT-ND1,MT-ND2,MT-ND5,NDUFS3,PSEN1,SDHC,TRAK1,TXN2,UQCR11
iCOS-iCOSL Signaling in T Helper Cells	2.56	-1	CAMK2G,CD3E,CD4,CHUK,CSK,ITPR1,LCP2,NFKB1,PIK3CB,PLEKHA2,SHC1,VAV1
Huntington's Disease Signaling	2.53	-1.897	ATP5PF,BET1L,CAPN1,CASP8,CLTC,DNM1L,DNM2,GNB2,HSPA1A/HSPA1B,IFT57,ITPR1,NAPG,PIK3CB,POLR2C,POLR2K,PRKCD,PSME1,SHC1,UBA52,UBB
PFKFB4 Signaling Pathway	2.5	-1.89	HK2,HK3,MAP2K3,MAP2K5,MAP2K6,PFKFB4,TGFB1
Role of JAK family kinases in IL-6-type Cytokine Signaling	2.44	NaN	IL6R,MAPK14,STAT3,STAT5A,STAT5B
Salvage Pathways of Pyrimidine Deoxyribonucleotides	2.43	NaN	APOBEC3B,CDA,TK2
Chronic Myeloid Leukemia Signaling	2.35	NaN	CHUK,CTBP1,E2F8,NFKB1,PIK3CB,RBL2,STAT5A,STAT5B,TFDP1,TGFB1,TGFBR1
TREM1 Signaling	2.35	-1.667	NFKB1,NLRC4,NLRP12,STAT3,STAT5A,STAT5B,TLR5,TLR7,TREM1
IL-15 Signaling	2.35	-2.333	JAK3,MAPK14,MLST8,NFKB1,PIK3CB,SHC1,STAT3,STAT5A,STAT5B
Inosine-5'-phosphate Biosynthesis II	2.28	NaN	ADSL,ATIC
Oxidative Phosphorylation	2.17	2.111	ATP5PF,COX5A,COX7A2,COX7A2L,MT-ATP6,MT-ND1,MT-ND2,MT-ND5,NDUFS3,SDHC,UQCR11
Pentose Phosphate Pathway	2.13	NaN	H6PD,PGD,PGLS
IL-10 Signaling	2.05	NaN	CCR1,CHUK,IL4R,MAP2K3,MAP2K6,MAPK14,NFKB1,STAT3
Oncostatin M Signaling	2.03	-2.449	JAK3,PLAU,SHC1,STAT3,STAT5A,STAT5B
GDP-glucose Biosynthesis	2.01	NaN	HK2,HK3,PGM1
Adipogenesis pathway	1.92	NaN	AGPAT2,ARNTL,ATG7,CTBP1,CTNNB1,DGKD,KAT6A,KMT2B,RPS6KA1,STAT5B,TGFB1,ZNF423
Actin Cytoskeleton Signaling	1.91	-1.604	ARHGEF4,ARPC5,CFL1,CSK,DIAPH1,DOCK1,FGF11,LIMK2,MYH10,MYH9,NCKAP1,NCKAP1L,PIK3CB,ROCK1,SHC1,VAV1,VCL
Glucose and Glucose-1-phosphate Degradation	1.9	NaN	HK2,HK3,PGM1
NAD biosynthesis II (from tryptophan)	1.9	NaN	NADSYN1,NMNAT3,TDO2
FAT10 Cancer Signaling Pathway	1.89	-2.449	CHUK,CTNNB1,NFKB1,STAT3,TGFB1,TGFBR1
Role of JAK2 in Hormone-like Cytokine Signaling	1.86	NaN	IRS1,SHC1,STAT3,STAT5A,STAT5B
IL-15 Production	1.84	-0.302	ALK,CSF1R,CSK,EPHA8,JAK3,MAP2K3,MAP2K5,MAP2K6,NFKB1,PTK2B,RET
Th1 Pathway	1.84	-2.53	CD3E,CD4,IL6R,ITGB2,JAK3,MAP2K6,NFKB1,PIK3CB,PSEN1,STAT3,VAV1
Autophagy	1.83	NaN	ATG3,ATG4C,ATG7,ATG9B,CTSO,RB1CC1,WDFY3
Superpathway of D-myo-inositol (1,4,5)-trisphosphate Metabolism	1.82	0	INPP1,INPPL1,ITPKB,MINPP1
Cholesterol Biosynthesis I	1.8	NaN	DHCR24,LBR,SC5D
Cholesterol Biosynthesis II (via 24,25-dihydrolanosterol)	1.8	NaN	DHCR24,LBR,SC5D
Cholesterol Biosynthesis III (via Desmosterol)	1.8	NaN	DHCR24,LBR,SC5D
IL-22 Signaling	1.75	-2	MAPK14,STAT3,STAT5A,STAT5B
Pancreatic Adenocarcinoma Signaling	1.74	-2.236	BRCA2,E2F8,JAK3,MMP9,NFKB1,PIK3CB,STAT3,TFDP1,TGFB1,TGFBR1
Thyroid Cancer Signaling	1.72	0	ALK,CTNNB1,IRS1,PDK1,PIK3CB,RET,SHC1,TCF7L2
Endocannabinoid Cancer Inhibition Pathway	1.71	0	CAMKK2,CASP8,CNR2,CTNNB1,MAP2K3,MAP2K5,MAP2K6,MAPK14,MLST8,PIK3CB,ROCK1,TCF7L2
Glycogen Degradation III	1.7	NaN	MGAM,PGM1,PYGL
Role of BRCA1 in DNA Damage Response	1.69	0.447	BRCA2,E2F8,FAAP100,FANCE,MRE11,RBL2,SLC19A1,SMARCD3
FLT3 Signaling in Hematopoietic Progenitor Cells	1.69	-2.121	FLT3,MAPK14,PIK3CB,RPS6KA1,SHC1,STAT3,STAT5A,STAT5B
Natural Killer Cell Signaling	1.66	-1.807	CFL1,FCGR3A/FCGR3B,HSPA1A/HSPA1B,IRAK4,JAK3,LCP2,LIMK2,MAP2K3,MAPK14,NFKB1,PIK3CB,PTK2B,PVR,ROCK1,VAV1
NAD Biosynthesis from 2-amino-3-carboxymuconate Semialdehyde	1.61	NaN	NADSYN1,NMNAT3
CD27 Signaling in Lymphocytes	1.61	-1.633	CASP8,CHUK,MAP2K3,MAP2K5,MAP2K6,NFKB1
Endocannabinoid Developing Neuron Pathway	1.6	-1.265	CNR2,CTNNB1,MAP2K3,MAP2K5,MAP2K6,MAPK14,MGLL,MLST8,PIK3CB,STAT3
Role of IL-17A in Arthritis	1.57	NaN	MAP2K3,MAP2K6,MAPK14,NFKB1,PIK3CB,RPS6KA1
Role of Macrophages, Fibroblasts and Endothelial Cells in Rheumatoid Arthritis	1.57	NaN	CAMK2G,CHUK,CSF1,CTNNB1,DVL1,FCGR3A/FCGR3B,IL6R,IRAK4,LTB,MAP2K3,MAP2K6,MAPK14,NFKB1,PIK3CB,PRKCD,ROCK1,STAT3,TCF7L2,TGFB1,TLR5,TLR7
B Cell Receptor Signaling	1.56	-2.673	CAMK2G,CFL1,CHUK,CSK,INPPL1,MAP2K3,MAP2K6,MAPK14,NFKB1,PAG1,PIK3CB,PTK2B,SHC1,VAV1
Role of PKR in Interferon Induction and Antiviral Response	1.55	-1.897	CASP8,CHUK,HSPA1A/HSPA1B,IFNAR2,MAP2K3,MAP2K6,MAPK14,NFKB1,STAT3,TARBP2
Chondroitin Sulfate Degradation (Metazoa)	1.55	NaN	ARSB,GM2A,OGA
GM-CSF Signaling	1.53	-1.89	CAMK2G,PIK3CB,RACK1,RUNX1,SHC1,STAT3,STAT5B
Growth Hormone Signaling	1.5	-1.89	IRS1,PIK3CB,PRKCD,RPS6KA1,STAT3,STAT5A,STAT5B
Germ Cell-Sertoli Cell Junction Signaling	1.5	NaN	CFL1,CTNNA1,CTNNB1,EPN3,LIMK2,MAP2K3,MAP2K6,MAPK14,MTMR2,PIK3CB,TGFB1,TGFBR1,VCL
CD28 Signaling in T Helper Cells	1.49	-1	ARPC5,CD3E,CD4,CHUK,CSK,ITPR1,LCP2,NFKB1,PIK3CB,VAV1
Trehalose Degradation II (Trehalase)	1.48	NaN	HK2,HK3
Superpathway of Cholesterol Biosynthesis	1.48	1	DHCR24,HMGCS2,LBR,SC5D
T Cell Receptor Signaling	1.45	NaN	CD3E,CD4,CHUK,CSK,LCP2,NFKB1,PAG1,PIK3CB,VAV1
Hereditary Breast Cancer Signaling	1.43	NaN	BRCA2,FAAP100,FANCE,MRE11,PIK3CB,POLR2C,POLR2K,SLC19A1,SMARCD3,UBA52,UBB
RhoA Signaling	1.43	-0.632	ARHGAP9,ARPC5,CFL1,LIMK2,PLEKHG5,PTK2B,RHPN1,RHPN2,ROCK1,SEPTIN5
Altered T Cell and B Cell Signaling in Rheumatoid Arthritis	1.42	NaN	CHUK,CSF1,LTB,NFKB1,TGFB1,TLR5,TLR7,TNFRSF13B
D-myo-inositol (1,3,4)-trisphosphate Biosynthesis	1.41	NaN	INPPL1,ITPKB,MINPP1
AMPK Signaling	1.39	-2.309	CAB39,CAMKK2,EEF2K,IRS1,MAP2K3,MAPK14,MLST8,ORAI2,PFKFB3,PFKFB4,PFKP,PIK3CB,PPM1M,RAB27A,SMARCD3
iNOS Signaling	1.38	-2.236	CHUK,IRAK4,JAK3,MAPK14,NFKB1
Methylglyoxal Degradation VI	1.37	NaN	LDHD
Colorectal Cancer Metastasis Signaling	1.36	-1.069	CTNNB1,DVL1,GNB2,IL6R,JAK3,MMP17,MMP23B,MMP8,MMP9,NFKB1,PIK3CB,STAT3,TCF7L2,TGFB1,TGFBR1,TLR5,TLR7
Cardiac Hypertrophy Signaling (Enhanced)	1.35	-4.041	ATP2A3,CACNA1E,CAMK2G,CHUK,CTNNB1,DIAPH1,DVL1,FGF11,IL11RA,IL4R,IL6R,ITPR1,LTB,MAP2K3,MAP2K5,MAP2K6,MAPK14,MKNK1,NFKB1,PDE7A,PDK1,PIK3CB,PRKCD,ROCK1,STAT3,TDP2,TGFB1,TGFBR1,TNFSF8
IL-2 Signaling	1.35	-2.449	JAK3,PIK3CB,PTK2B,SHC1,STAT5A,STAT5B
Molecular Mechanisms of Cancer	1.32	NaN	ARHGEF15,ARHGEF16,ARHGEF4,CAMK2G,CASP8,CTNNA1,CTNNB1,DVL1,E2F8,IRS1,JAK3,MAP2K3,MAP2K6,MAPK14,NFKB1,PIK3CB,PMAIP1,PRKCD,PSEN1,SHC1,TFDP1,TGFB1,TGFBR1,ZBTB17
Ephrin A Signaling	1.31	NaN	CFL1,EPHA8,PIK3CB,ROCK1,VAV1
Supplementary Table 2G. Whole Blood Ischemic Stroke 0 to 24 h (TP1) vs. VRFC (TP0)
Ingenuity Canonical Pathways	-log(p-value)	z-score	Molecules
UDP-N-acetyl-D-glucosamine Biosynthesis II	2.71	NaN	FMO3,GFPT1,GFPT2
ATM Signaling	2.64	-0.302	BRCA1,CBX1,CCNB1,CCNB3,CREB1,MAPK8,MDM2,PPP2CB,SMC1A,TLK2,TOPBP1,ZEB1
p53 Signaling	2.6	-0.707	BRCA1,CCND1,HDAC9,HIF1A,KAT2B,MAPK8,MDM2,PIAS1,PIK3C2G,RRM2B,TOPBP1,WT1
Adipogenesis pathway	2.3	NaN	ATG5,BMP4,BMP7,CLOCK,FGFR2,HDAC9,HIF1A,KAT2B,LPL,NR2F2,PPARG,SAP130,SMAD9,WNT5A
Assembly of RNA Polymerase II Complex	2.03	NaN	GTF2E1,TAF1,TAF12,TAF1L,TAF4,TAF9B,TBP
Phenylalanine Degradation I (Aerobic)	1.89	NaN	PAH,QDPR
tRNA Splicing	1.8	2.449	FICD,GDPD1,PDE4B,PDE8A,TRPT1,TSEN15
DNA Double-Strand Break Repair by Homologous Recombination	1.57	NaN	ATRX,BRCA1,BRCA2
AMPK Signaling	1.54	-0.333	ACACB,AKT1S1,ARID2,CAB39,CCND1,CHRM5,CHRNA5,CHRNA9,CHRNB3,CHRND,CREB1,KAT2B,MAP2K3,PIK3C2G,PPP2CB,RAB2A,SMARCE1
Androgen Signaling	1.52	1.414	AR,CACNA1C,CACNA2D3,CACNB4,CACNG7,CALM1 (includes others),CCND1,GNAL,GNG4,GTF2E1,KAT2B,TBP
Role of BRCA1 in DNA Damage Response	1.43	1.342	ARID2,BRCA1,BRCA2,BRCC3,E2F2,FAAP24,SMARCE1,TOPBP1
Eicosanoid Signaling	1.42	NaN	DPEP2,HPGDS,PLA2G2A,PLA2R1,PLAAT1,PTGER3,PTGS2
FXR/RXR Activation	1.4	NaN	C3,FETUB,G6PC3,KNG1,LPL,MAPK8,NR1I2,PKLR,PPARG,SERPINF1,SLC22A7
Trehalose Degradation II (Trehalase)	1.39	NaN	GCK,TREH
nNOS Signaling in Skeletal Muscle Cells	1.35	NaN	CACNA1C,CACNA2D3,CACNB4,CACNG7,CALM1 (includes others)
cAMP-mediated signaling	1.32	2.84	ADCY4,AKAP3,AKAP4,CALM1 (includes others),CHRM5,CREB1,DUSP9,FICD,GDPD1,GNAL,GRM6,PDE4B,PDE8A,PTGER3,RGS18,S1PR3,XCR1
Intrinsic Prothrombin Activation Pathway	1.31	NaN	F11,KLK1,KLK11,KNG1,PROC
Endocannabinoid Developing Neuron Pathway	1.31	0.632	ADCY4,AKT1S1,BRCA1,CCND1,CREB1,GNAL,MAP2K3,MAPK8,PIK3C2G,STMN2
Supplementary Table 2H. Whole Blood Ischemic Stroke 24 to 48 h (TP2) vs. VRFC (TP0)
Ingenuity Canonical Pathways	-log(p-value)	z-score	Molecules
Thioredoxin Pathway	2.19	NaN	TXNDC2,TXNRD3
Mitotic Roles of Polo-Like Kinase	1.5	NaN	CCNB1,CDC27,PPP2CB,SMC1A
tRNA Charging	1.48	NaN	EPRS1,FARSA,NARS2
Adipogenesis pathway	1.46	NaN	ATG7,EGR2,NFATC4,SAP130,SMAD9,WNT5A
Spermine Biosynthesis	1.45	NaN	SMS
Alanine Degradation III	1.45	NaN	GPT2
Alanine Biosynthesis II	1.45	NaN	GPT2
Androgen Signaling	1.43	NaN	AR,DNAJB1,GNAL,GTF2E1,GTF2E2,POLR2L
Intrinsic Prothrombin Activation Pathway	1.4	NaN	F11,KLK1,KLKB1
Serotonin Receptor Signaling	1.37	NaN	ADCY8,PTS,TPH1
Ephrin Receptor Signaling	1.34	2.236	ABI1,ANGPT1,EFNA1,GNAL,GRIN2A,PAK5,RGS3
Dopamine Receptor Signaling	1.3	NaN	ADCY8,PPP2CB,PTS,TH
Supplementary Table 2I. Whole Blood Ischemic Stroke over 48 h (TP3) vs. VRFC (TP0)
Ingenuity Canonical Pathways	-log(p-value)	z-score	Molecules
Thioredoxin Pathway	2.21	NaN	TXNDC2,TXNRD3
Antigen Presentation Pathway	1.5	NaN	CD74,HLA-DMA,HLA-DPB1
Spermine Biosynthesis	1.45	NaN	SMS
D-myo-inositol (1,4,5)-trisphosphate Degradation	1.44	NaN	INPP5K,SYNJ1
Histamine Degradation	1.44	NaN	ALDH1A1,ALDH1A2
1D-myo-inositol Hexakisphosphate Biosynthesis II (Mammalian)	1.4	NaN	INPP5K,SYNJ1
D-myo-inositol (1,3,4)-trisphosphate Biosynthesis	1.4	NaN	INPP5K,SYNJ1
Oncostatin M Signaling	1.39	NaN	MMP13,OSM,OSMR
Serotonin Receptor Signaling	1.39	NaN	ADCY8,HTR3B,PTS
Hypoxia Signaling in the Cardiovascular System	1.37	NaN	CREB1,EDN1,UBE2J2,UBE2M
Oxidative Ethanol Degradation III	1.36	NaN	ALDH1A1,ALDH1A2
Fatty Acid α-oxidation	1.31	NaN	ALDH1A1,ALDH1A2

## Sheet: S3
Supplementary Table 3. Predicted upstream regulators in all time points (TP) (Fishers' p-value < 0.05)
Supplementary Table 3A. Monocytes Ischemic Stroke 0 to 24 h (TP1) vs. VRFC (TP0)
Upstream Regulator	Molecule Type	Predicted Activation State	Activation z-score	p-value of overlap	B-H corrected p-value	Target Molecules in Dataset
INSIG2	other		1.46	1.9e-06	0.00593	ACACA,ELOVL6,G6PD,GPAM,LDLR,SREBF1
INSIG1	other	Activated	2.422	6.12e-06	0.00955	ABCA1,ACACA,ELOVL6,G6PD,GPAM,LDLR,MARCO,MVK,PPARG,PRF1,S100A8,S100A9,SREBF1
SREBF2	transcription regulator	Inhibited	-2.579	1.22e-05	0.0127	ABCA1,ACACA,ELOVL6,G6PD,LDLR,LRP1,MVD,MVK,PCSK9,PPARG,SREBF1
TNF	cytokine	Inhibited	-2.74	2.21e-05	0.0138	ABCA1,ABCC3,ACACA,ACP5,AMPD3,ARHGAP22,ASGR1,ATP5PF,BCL2L2,BPGM,C1QTNF12,C4A/C4B,C5,CAVIN3,CCL28,CCND3,CD163L1,CD59,CHST11,CLU,CMIP,CSF2RB,CTSB,CTSK,CTTN,CXCL16,CYBA,DANCR,DSC2,EMP1,EXT1,FZD5,GPAM,HIPK2,HK3,ICOS,IFNAR2,IRAK3,ITGAM,JAG2,JPX,KCNQ1OT1,KLF7,KYNU,LAMC1,LDLR,LITAF,MAGI1,MNT,MT-CO3,MYL6,NEAT1,NUMB,OPTN,OTUD7B,PC,PCSK6,PCSK9,PHGDH,PIK3CB,PIK3CD,PIM3,PLPP1,POU2F1,PPARG,PRKCA,PRLR,PTPN12,RG…
SCAP	other	Inhibited	-2.353	2.22e-05	0.0138	ABCA1,ACACA,C5,CSAD,ELOVL6,GPAM,LDLR,MVD,MVK,PCSK9,SREBF1
ACACA	enzyme			6.86e-05	0.0357	ELOVL6,GPAM,PPARG,SREBF1
NPC1	transporter		1.696	0.000159	0.071	ABCA1,CTSB,CTSK,LDLR,MVD,MVK,PCSK9,S100A8,S100A9,SREBF1
ERK	group		-0.652	0.000223	0.0871	ABCA1,ACP5,BECN1,CCND3,CLU,CTSK,CTTN,ESRRA,GK,HMGA1,IFNAR2,ITGA2B,ITGAM,KYNU,LDLR,NOTCH3,PTK2,S100A12
ezetimibe	chemical drug		-1.98	0.000301	0.104	ABCA1,LDLR,MVD,MVK,PCSK9
CSF1	cytokine	Inhibited	-2.819	0.000345	0.108	ACP5,CCNB1,CCND3,CD163L1,CTSK,FERMT3,GAB3,ITGAM,MAP3K3,MARCO,MVD,MVK,PPARG,PTPRJ,SLC16A3,SLC29A1,STAB1,TNFRSF1A
sea cucumber body wall meal	chemical reagent	Activated	2	0.00065	0.155	ABCA1,ACACA,PPARG,SREBF1
PPARA	ligand-dependent nuclear receptor		-0.677	0.000671	0.155	ABCA1,ABCD3,ACACA,ACOT8,C5,CCNB1,CD63,CSAD,CYBA,CYCS,DYNLL1,ELOVL6,ENTPD1,G6PD,GLUL,GPAM,HPD,MLYCD,MVD,MVK,PC,PPARG,S100A8,S100A9,SMC2,SREBF1
DGAT2	enzyme			0.000703	0.155	ACACA,GPAM,SREBF1
IKZF1	transcription regulator	Activated	3.315	0.000794	0.155	CCND3,DOCK4,EMP1,G6PD,GAS6,GP9,HK3,ITGA2B,LGMN,LRP1,NOTCH3,POU2F2,RYR1,SIPA1L2,VWF,YPEL2,ZDHHC9
ACACB	enzyme		1.715	0.000848	0.155	ACACA,MVD,PPARG,SREBF1
PCYT2	enzyme		1.067	0.000848	0.155	ABCA1,GPAM,PPARG,SREBF1
pirinixic acid	chemical toxicant		-1.945	0.000867	0.155	ABCA1,ABCC3,ABCD3,ACACA,ACOT8,BPGM,C5,CCNB1,CCND3,CD63,CLU,CTSB,DYNLL1,ELOVL6,ENTPD1,G6PD,GLUL,GPAM,ITGAM,JAG2,LDLR,MLYCD,PCSK9,PPARG,SREBF1
PPARGC1B	transcription regulator	Inhibited	-2.137	0.000895	0.155	ABCA1,ACACA,ATP5MF,CYCS,ESRRA,GPAM,MVD,MVK
CSF2	cytokine	Inhibited	-2.904	0.00108	0.155	ABCA1,ACP5,C4A/C4B,CCNB1,CCND3,CD63,CHST11,CSF2RB,EFEMP2,GK,ICOS,IRAK3,ITGAM,MARCO,MKNK1,NDST1,PHGDH,PIM3,PPARG,PTK2,RACGAP1,RGL2,RHOH,SLC11A2,SMC2,SREBF1,TNFRSF1A,TPM4
CHCHD5	other			0.0011	0.155	ACACA,PPARG,SREBF1
PGR	ligand-dependent nuclear receptor		-1.713	0.00116	0.155	ACP5,CCNB1,CCND3,CD59,COMT,DYNLL1,ESRRA,GAS6,GLUL,GRB10,MTSS1,MYO10,NOP16,PHF21A,PPARG,PRLR,S100A6,S100A8
BTNL2	transmembrane receptor		-1.463	0.00117	0.155	ENTPD1,IGFLR1,KCNK6,MYO10,PLXDC1,SLC15A2,TMEM64,YPEL2
mir-122	microRNA	Activated	2.438	0.00119	0.155	BCAT2,BCL2L2,CDA,G6PD,LAMC1,MAP3K3,MVK,PLIN3,SH3BGRL3
elaidic acid	chemical - endogenous mammalian	Inhibited	-2.985	0.00119	0.155	ACACA,ACSL3,ELOVL6,LDLR,LIPH,LPP,MVK,PCSK9,PHGDH
FDFT1	enzyme		-1	0.00136	0.167	ABCA1,LRP1,PCSK9,SREBF1
MAPK7	kinase	Inhibited	-2.449	0.00139	0.167	ACACA,BCL2L2,ELOVL6,LDLR,MEF2D,MVD,MVK,SREBF1
Rhox5	transcription regulator		0.447	0.00158	0.182	BPGM,IFNAR2,JAZF1,PPARG,SLC22A4
filgrastim	biologic drug		-1.513	0.00167	0.183	ACSL3,BRF1,CARD9,CCND3,CD59,CLU,CR1,CRTC3,DDAH2,EXT1,GNG11,GNGT2,GPR162,HIPK2,HMGA1,IRAK3,ITGAM,LDLR,MYO10,P2RY14,PCSK9,PF4V1,SMPDL3A,ZNF438
MED13	transcription regulator		0.447	0.0017	0.183	ACACA,BPGM,CLSTN3,ELOVL6,PCSK9,PPARG
rosuvastatin	chemical drug		-1.231	0.00182	0.189	CYBA,LDLR,MVD,MVK,PCSK9
OGA	enzyme		1.367	0.00191	0.189	C1RL,CALCRL,CELSR1,CREB5,CSF2RB,CXCL16,DAB2,DAGLB,G6PD,GAS6,GBGT1,GLUL,GP9,HIPK2,HK3,MAP3K3,MYO10,NDUFA2,PLIN3,PRF1,S100A6,TCF25,TSPAN5
MTPN	transcription regulator	Inhibited	-2.157	0.00209	0.189	BCL2L2,CASQ1,CCNB1,CCND3,GAS6,S100A6,S100A8,TNFRSF1A
BMS-690514	chemical drug	Activated	2.236	0.0021	0.189	CCNB1,CCND3,CYCS,DNAJB6,PPARG
SOST	other			0.0021	0.189	ACACA,ACP5,CTSK,PPARG,SREBF1
15-LOX	group			0.00231	0.189	MAOA,PPARG
DUB	group			0.00231	0.189	ABCA1,LDLR
LSS	enzyme			0.00231	0.189	ABCA1,LDLR
bongkrekic acid	chemical toxicant			0.00231	0.189	CYCS,MT-CO3
dexamethasone	chemical drug	Inhibited	-2.399	0.00266	0.213	ABCA1,ABCC3,ACACA,ACSL3,ADAM12,AMPD3,BCAT2,BCL2L2,BRF1,C5,CARD9,CARS1,CCND3,CD59,CDYL,CLU,CPEB4,CR1,CRTC3,CTSB,CTSK,CYCS,DDAH2,EIF4G3,ELOVL6,EXT1,FGD4,G6PD,GAS6,GCAT,GFOD2,GGT1,GLUL,GNG11,GNGT2,GNPAT,GPR162,GUK1,HIPK2,HLA-DOB,HMGA1,HPD,IFNAR2,IRAK3,ITGAM,JAK3,KCNB1,KCNK6,KIF14,KRBOX4,LAMC1,LDLR,LITAF,LRP1,MAOA,MARCO,MT-CO3,MVK,MYO10,NEBL,NMNAT1,NOTCH3,OSBP2,P2RY14,PC,PCSK6,PCSK9,PF4V1,PIK3CD,PIK3…
arachidonic acid	chemical - endogenous mammalian		1.852	0.00277	0.213	ABCA1,ACACA,CLU,ELOVL6,G6PD,LDLR,PPARG,SREBF1,TNFRSF1A
caffeine	chemical drug		-0.114	0.00289	0.213	ACP5,CTSK,ITGAM,LRP1,PPARG,PRKCA,SREBF1
ETS	group			0.00298	0.213	DAB2,ITGA2B,JAK3,VWF
C9orf72	other			0.00305	0.213	GLUL,NEAT1,PC
KMUP-1	chemical reagent			0.00305	0.213	ABCA1,LDLR,PPARG
TNFSF12	cytokine		-0.97	0.00314	0.213	ADAM12,BCL2L2,CYCS,ITGAM,JAG2,MEF2D,NOTCH3,S100A8,S100A9
LDLR	transporter			0.00321	0.213	ABCA1,ACACA,CCNB1,CD300E,ELOVL6,G6PD,GAS6,GNGT2,GPAM,LDLR,LRP1,MVD,PPARG,SREBF1
MAP2K5	kinase	Inhibited	-2.425	0.00321	0.213	ACACA,ELOVL6,LDLR,MVD,MVK,SREBF1
CETP	enzyme		0.762	0.00353	0.221	LDLR,PLIN3,PPARG,SREBF1
9Z,11E-octadecadienoic acid	chemical - endogenous mammalian		0.784	0.00353	0.221	LDLR,NFAT5,PPARG,SREBF1
progesterone	chemical - endogenous mammalian		-1.59	0.00368	0.221	ACP3,ACP5,AMPD3,ASGR1,ASGR2,CCNB1,CCND3,CHERP,COMT,G6PD,GAS6,GPAM,GRB10,HLA-G,LITAF,MAOA,MTSS1,MYO10,MYO1D,NOP16,NOTCH3,NPL,PHF21A,PPARG,PRLR,RAP1B,S100A6,SMPDL3A,SREBF1,TNFRSF1A
lysophosphatidylcholine	chemical - other		-0.378	0.00369	0.221	ABCA1,LDLR,LRP1,MVD,MVK,PPARG,SREBF1
FBXW7	enzyme		1.126	0.00369	0.221	FOXRED1,GPAM,LDLR,MT-CO3,PPARG,SASS6,SREBF1
NRG4	growth factor			0.00398	0.221	ABCA1,ACACA,SREBF1
ZFPM1	transcription regulator			0.00399	0.221	CD63,GP6,GP9,GRB10,IRAK3,ITGA2B,TFR2
CYP7A1	enzyme	Inhibited	-2	0.00414	0.221	ABCA1,ACACA,LDLR,SREBF1
IFNG	cytokine		-1.378	0.00428	0.221	ABCA1,ABCD3,BCL2L2,BECN1,C4A/C4B,CASP5,CCL28,CCND3,CD163L1,CD63,CELSR1,CHST11,CSF2RB,CTSB,CTSK,CXCL16,CYBA,DANCR,DIABLO,FCN1,GAS6,GLUL,HLA-DOB,HLA-G,HMGA1,ITGAM,JAK3,JPX,KCNQ1OT1,KYNU,LAMC1,MRAS,MTSS1,NEAT1,NOTCH3,OPTN,P2RY14,PHGDH,PIM3,PPARG,PRKCA,PSMA6,S100A8,S100A9,SBNO2,SDCCAG8,SLC11A2,SLC12A2,SLC16A3,SLC29A1,SMURF1,SNHG16,SREBF1,ST18,SYNM,THOP1,TNFRSF1A,ZFX
sucrose	chemical - endogenous mammalian		-1	0.00444	0.221	ACACA,DDAH2,ELOVL6,GPAM,SREBF1
IGF2BP2	translation regulator			0.00453	0.221	ELOVL6,SREBF1
PSME3	peptidase			0.00453	0.221	ACACA,SREBF1
miR-149-5p (miRNAs w/seed CUGGCUC)	mature microRNA			0.00453	0.221	RAP1A,RAP1B
2-[[4-[(e)-styryl]phenoxy]methyl]oxirane	chemical reagent			0.00453	0.221	ABCA1,SREBF1
LRRC8C	ion channel			0.00453	0.221	PPARG,SREBF1
1-butanol	chemical - endogenous non-mammalian			0.00453	0.221	ABCA1,CCND3
methylpiperidinyl-3b-hydroxycholenamide	chemical reagent			0.00453	0.221	ABCA1,LDLR
LEPR	transmembrane receptor		-0.522	0.00491	0.236	ACACA,CD63,EXOC4,GPAM,ITGAM,LDLR,LGMN,PC,PLCB3,PPARG,SREBF1,TPRA1
MBTPS1	peptidase			0.00507	0.236	ACACA,LDLR,SREBF1
Complement	complex			0.00507	0.236	C5,CLU,ITGAM
SREBF1	transcription regulator	Inhibited	-2.268	0.00535	0.246	ABCA1,ACACA,CSAD,CYCS,ELOVL6,G6PD,GPAM,LDLR,MLYCD,MVD,PCSK9,PPARG,SLC22A4,SORBS3,SREBF1
THPO	cytokine		-1.563	0.00555	0.251	CCNB1,CCND3,CTTN,GP6,GP9,ITGA2B
ERG	transcription regulator	Inhibited	-2.646	0.00622	0.274	ACOT8,ARHGAP22,CD59,COLGALT1,CYFIP1,DBN1,EXT1,MAGI1,MYO10,MYO1D,NUMB,POU2F1,VWF
atorvastatin	chemical drug		-1.5	0.00622	0.274	ABCA1,ABCC3,CD59,CYBA,GPAM,LDLR,MFSD14C,MVD,MVK,PCSK9,PPARG,S100A12,USP49
clofibrate	chemical drug		-0.788	0.00665	0.289	ABCA1,ABCC3,ABCD3,ACOT8,CCNB1,LDLR,PCSK9,SREBF1
ritonavir	chemical drug			0.00676	0.289	CARS1,CD59,KIF14,LDLR,MVK,OSBP2,PPARG,RACGAP1,RGS10,SREBF1
PLA2R1	transmembrane receptor		-1.934	0.00731	0.291	ACSL3,CYB5R3,ESRRA,HAGH
SENP1	peptidase		-1	0.00731	0.291	CYCS,GABPB1,PPARG,S100A8
hydroxypropyl-beta-cyclodextrin	chemical drug		0.9	0.00731	0.291	ABCA1,CR1,CTSB,LDLR
sterol	chemical - endogenous mammalian		1.038	0.00731	0.291	ACACA,GPAM,LDLR,PCSK9
LRP8	transmembrane receptor			0.0074	0.291	ABCA1,CLU
GYS2	enzyme			0.0074	0.291	ACACA,SREBF1
BTC	growth factor			0.00774	0.291	ACACA,ITGAM,SREBF1
(-)-norephedrine	chemical drug			0.00774	0.291	LDLR,MVD,MVK
U18666A	chemical reagent			0.00774	0.291	ABCA1,CTSK,S100A8
24-hydroxycholesterol	chemical - endogenous mammalian			0.00774	0.291	ABCA1,LDLR,SREBF1
Collagen(s)	complex			0.00822	0.306	C4A/C4B,CD63,ITGAM,PLCB3,PRF1
indomethacin	chemical drug		-0.998	0.00858	0.313	ABCD3,C4A/C4B,CCNB1,CLU,CSF2RB,DYNLL1,EFEMP2,ITGAM,LDLR,PPARG,PRKCA,PRLR,S100A8,TMSB10/TMSB4X
AICAR	chemical - endogenous mammalian		-0.99	0.00865	0.313	ABCA1,CCNB1,CYCS,ITGAM,PPARG,SESN2,SREBF1
MASTL	kinase	Inhibited	-2.213	0.00902	0.313	ASAP1,ESAM,KYNU,LPP,TPM4
KLF1	transcription regulator		0	0.00902	0.313	DMTN,GP9,ITGA2B,SLC22A4,SPTB
STAT5a/b	group		1.667	0.00908	0.313	CLU,EMP1,GP6,GP9,ITGA2B,MYOM1,NETO2,UBE2W,VWF
dihydrotestosterone	chemical - endogenous mammalian		-0.771	0.00923	0.313	ABCA1,ACACA,ACP3,ACSL3,ASAP2,C4A/C4B,CCNB1,CCND3,CD63,CLU,DYNLL1,GAS6,GLUL,GRB10,KALRN,LDLR,MBD5,MT-CO3,PC,PHF21A,PHGDH,POU2F1,PPARG,PRLR,SLC11A2,SLC25A16,SREBF1
glycerol	chemical - endogenous mammalian			0.00932	0.313	ABCA1,LDLR,PPARG
OSBPL8	transporter			0.00932	0.313	ABCA1,ACACA,SREBF1
mevastatin	chemical drug			0.00932	0.313	ABCA1,LDLR,SREBF1
CFB	peptidase	Inhibited	-2	0.0105	0.339	C4A/C4B,C5,ITGAM,SREBF1
ACKR3	G-protein coupled receptor			0.0105	0.339	C5,CCNB1,CCND3,VWF
Msx3	transcription regulator			0.0109	0.339	JAK3,PPARG
Pzp	other			0.0109	0.339	LDLR,LRP1
WAC	other			0.0109	0.339	G6PD,PPARG
OBP2B	transporter			0.0109	0.339	PPARG,SREBF1
fatty acid	chemical - endogenous mammalian		-0.174	0.011	0.339	ABCA1,ACACA,GPAM,ITGAM,LDLR,PPARG,S100A8,SREBF1
p85 (pik3r)	group			0.0111	0.339	PIK3CB,PIK3CD,PPARG
lipopolysaccharide	chemical drug	Inhibited	-4.003	0.0116	0.339	ABCA1,ABCC3,ACP5,ADGRE2,AMPD3,ASAP1,BECN1,C5,CACNA1A,CALM1 (includes others),CASP5,CCNB1,CCND3,CD163L1,CD58,CD59,CD63,CSF2RB,CTSB,CTSK,CXCL16,CYBA,CYCS,ENTPD1,G6PD,GK,GNPAT,HK3,HLA-DOB,HMGA1,IRAK3,ITGAM,JAK3,JAZF1,KCNMB4,KYNU,LIMK2,LITAF,LRP1,MAOA,MARCO,MTSS1,MYL9,NFAT5,NOTCH3,OPTN,PC,PCSK6,POU2F1,POU2F2,PPARG,PPP1R16B,PRKCA,PSMA6,S100A12,S100A8,S100A9,SCML2,SLC11A2,SLC16A3,SLC29A1,SNAPC2,SREBF1,…
ESR1	ligand-dependent nuclear receptor		-0.304	0.0116	0.339	ABCC3,ACACA,ANP32A,AP2S1,BCL2L2,BECN1,C5,CCNB1,CCND3,CD59,CDC42SE1,COG7,COMT,CSAD,CTSB,CYFIP1,DAB2,DMTN,DOCK4,ESRRA,G6PD,GPAM,HIPK2,HLA-G,ITGA2B,JAK3,KCNK6,LDLR,MAGI1,MAP3K3,MEF2D,MIB2,NCKAP1,NFAT5,NOTCH3,PLXDC1,POU2F1,PPARG,PPP6R2,PRLR,PTCH2,PTK2,RERE,RRBP1,S100A9,SDCCAG8,SEC14L1,SLC16A3,SMC2,SMURF1,TCF25,TMOD3,TNIP1,YKT6
TCF7L2	transcription regulator		-1.698	0.0122	0.339	ACSL3,CREB5,GLUL,HIPK2,KLHL2,OTUD7B,PIM3,PPP1R16B,RAP1A,SLC12A2,SMURF1,SNHG16,SNX18,SORBS3,ST18,YPEL2,ZDHHC9
mir-223	microRNA		-0.426	0.0127	0.339	ABCA1,AMPD3,EMP1,HLA-DOB,MYO1D,S100A6,S100A9,SLC11A2,SLC29A1
APOE	transporter		0.611	0.0129	0.339	ABCA1,CLU,CTSB,CTSK,GLUL,ITGAM,LDLR,LRP1,PC,PCSK9,PHF21A,PPARG,S100A8,S100A9,TNFRSF1A,TNIP1,WBP2
2,4,5,2',4',5'-hexachlorobiphenyl	chemical toxicant		-0.788	0.0129	0.339	ABCC3,ACSL3,ELOVL6,EXOC4,GK5,NOL3,NUMB,SREBF1
AGPAT2	enzyme			0.013	0.339	ACACA,ELOVL6,PPARG
acadesine	chemical drug			0.013	0.339	ACACA,LDLR,SREBF1
KITLG	growth factor		-1.342	0.0136	0.339	CCND3,CLU,GAS6,GP6,GP9,ITGA2B,LDLR,MARCO,MYOM1,NMNAT1,PIK3IP1,PRKCA,TNFRSF1A,VWF
palmitic acid	chemical - endogenous mammalian		-0.659	0.0137	0.339	ACACA,ATP5MF,BECN1,C1QTNF12,CTSB,CYBA,ELOVL6,G6PD,MVD,PPARG,PPP2R2B,PTPN2,SREBF1
HGF	growth factor		-1.315	0.0144	0.339	AIMP2,ANP32A,ARPC5,CALCRL,CALM1 (includes others),CELSR1,CTSK,DYNLL1,EMP1,ENTPD1,FAM50A,GRB10,GTF2H2,LDLR,LGMN,PIK3CB,PLPP1,PTPN2,S100A9,SMC2,STAB1,STK10,TNFRSF1A
IKZF3	transcription regulator		1.29	0.0145	0.339	BCL2L2,CCND3,DOCK4,RYR1,SIPA1L2,YPEL2
ZNF521	transcription regulator			0.015	0.339	CTSK,PPARG
LRP2	transporter			0.015	0.339	CTSB,DAB2
C4A/C4B	other			0.015	0.339	C4A/C4B,C5
N-methyl mesoporphyrin IX	chemical reagent			0.015	0.339	CCNB1,HMGA1
geranylgeraniol	chemical - endogenous mammalian			0.015	0.339	CD59,RAP1A
acolbifene	chemical drug			0.015	0.339	LDLR,SREBF1
FLNA	other			0.0152	0.339	CTSB,GP9,LAMC1
G6PD	enzyme			0.0152	0.339	G6PD,PPARG,SREBF1
RXRB	ligand-dependent nuclear receptor			0.0155	0.339	ABCA1,CTSB,GAS6,MARCO,S100A8,SREBF1
SN-38	chemical drug			0.016	0.339	BCL2L2,CCNB1,CLU,GNG11
SFRP1	transmembrane receptor	Activated	2.219	0.0161	0.339	ACACA,ELOVL6,NUMB,PRLR,SREBF1
BAX	transporter		-1.982	0.0161	0.339	CCNB1,CTSB,CTSK,IFNAR2,TRAF3
LDB1	transcription regulator		0.258	0.0163	0.339	ARID3A,CARD9,CCND3,COMT,EFEMP2,FZD5,GRB10,NCKAP1,NOTCH3,P2RX1,PIK3CD,PSTPIP1,PTPRJ,RERE,RHOH
KDM8	enzyme		-1.342	0.0165	0.339	ACACA,CTSK,G6PD,GGT1,MLYCD,PC
PIK3CA	kinase			0.0165	0.339	CCNB1,ITGAM,JAG2,PIK3CB,PIK3CD,SREBF1
SOX4	transcription regulator		-0.877	0.0166	0.339	DDAH2,EMP1,GCAT,HDAC8,HIPK2,KYNU,MAGI1,PPM1F,PTK2,RNF144A,TRMT9B
LMO2	transcription regulator		0.258	0.0168	0.339	ARID3A,CARD9,CCND3,COMT,EFEMP2,FZD5,GRB10,NCKAP1,NOTCH3,P2RX1,PIK3CD,PSTPIP1,PTPRJ,RERE,RHOH
IL5	cytokine	Inhibited	-2.956	0.0172	0.339	ACP5,CCND3,CD63,CSF2RB,GCAT,GK,GPAM,ITGAM,LIMK2,MKNK1,RHOH,S100A6,SLC16A3,TPM4,UCHL3
RUNX1	transcription regulator		-1.301	0.0177	0.339	ADAMTSL4,ANK1,CCND3,CSF2RB,FHDC1,GPAM,ITGA2B,MYL9,PIK3CD,PLXND1,S100A9,SLC22A4,SPTB
daidzein	chemical drug		-1.698	0.0183	0.339	ABCA1,ABCC3,DNPH1,FERMT3,LDLR,PRLR,SREBF1
FGF10	growth factor	Inhibited	-2	0.0187	0.339	CTSB,LDLR,NUMB,S100A6,TMOD3
HDAC3	transcription regulator			0.0192	0.339	BECN1,CCNB1,DANCR,ELOVL6,G6PD,GPAM,NPTN-IT1
TGFB1	growth factor	Inhibited	-4.415	0.0192	0.339	ABCA1,ACP3,ACSL3,ADAM12,ASGR2,BECN1,C5,CALM1 (includes others),CARS1,CCNB1,CCND3,CD59,CDC42SE1,CHST11,CLU,CTSB,CTSK,CTTN,CYBA,DAB2,DMTN,DNAJB6,DNPEP,DOCK4,DSC2,DTX4,DYNLL1,ESAM,EXT1,FAM50A,GNPAT,HMGA1,IRAK3,ITGAM,JAG2,LAMC1,LDLR,LIMK2,LITAF,MAOA,MVD,MYL6,MYO10,MYO1C,NDST1,NFAT5,NOTCH3,P2RY14,PHGDH,PIK3CD,PLXNC1,PPARG,PRKCA,PTK2,RACGAP1,RAP1A,RERE,S100A6,SBNO2,SLC16A3,SMC2,SMURF1,SRR,SRSF4,TMOD3,V…
alvocidib	chemical drug		1.067	0.0194	0.339	CCNB1,CCND3,ITGAM,TCEA1
GPAT3	enzyme			0.0196	0.339	PPARG,SREBF1
ANGPTL8	other			0.0196	0.339	ACACA,ELOVL6
RNF40	enzyme			0.0196	0.339	G6PD,PPARG
ACLY	enzyme			0.0196	0.339	ACACA,GPAM
COTI-2	chemical drug			0.0196	0.339	CCNB1,CCND3
ATG7	enzyme		-0.478	0.0197	0.339	ACACA,CTSB,MARCO,PLIN3,SREBF1,TNFRSF1A
PD 169316	chemical - kinase inhibitor			0.02	0.339	ABCA1,ATP5MF,CCND3
cerivastatin	chemical drug			0.0209	0.339	AGTRAP,PCSK9,PPARG,S100A8,S100A9,TMSB10/TMSB4X
MRTFB	transcription regulator		0	0.021	0.339	CYBA,DAB2,EPPK1,FCN1,GP6,MPP4,MYL9,P2RX1,S100A8,S100A9
SUMO3	other		1	0.0212	0.339	CD59,CXCL16,HLA-G,HMGA1
SAA1	transporter		0.283	0.0212	0.339	PPARG,S100A8,S100A9,SREBF1
mevalonic acid	chemical - endogenous mammalian		0.277	0.0212	0.339	ABCA1,LDLR,PCSK9,SREBF1
RGS2	enzyme		-0.378	0.0213	0.339	EPN1,MARCO,PLXND1,PPARG,PSTPIP1,SLC16A3,SREBF1
IL2	cytokine	Inhibited	-2.219	0.0215	0.339	ABCA1,CARD9,CCND3,CD58,CD59,CSF2RB,CYCS,EMP1,ENTPD1,ICOS,JAK3,JAML,LDLR,MAPKAPK3,NEAT1,NETO2,NOL3,PPARG,PPP2R2B,PRF1,PTPRJ,RREB1,S100A8,SWAP70,TFDP2,TNFRSF1A,UBE2W
lenalidomide	chemical drug		-1.387	0.0218	0.339	DLEU2,DOCK4,FKBP11,FZD5,HIPK2,LRP1,LRP5,NETO2,RSKR,RYR1,SIPA1L2,TMEM64,YPEL2
lovastatin	chemical drug		-0.742	0.022	0.339	ABCA1,CCND3,GNPAT,LDLR,MVD,MVK,PCSK9,SREBF1,VWF
MFSD2A	transporter			0.0227	0.339	LDLR,MVD,SREBF1
SLC2A4	transporter			0.0227	0.339	ACACA,PPARG,SREBF1
ACSS2	enzyme			0.0227	0.339	GPAM,PPARG,SREBF1
CYP27A1	enzyme			0.0227	0.339	ABCA1,ACACA,SREBF1
SIRT6	enzyme			0.023	0.339	ACSL3,ELOVL6,IRAK3,LIPH,SREBF1
RPTOR	other		-0.218	0.0234	0.339	CTSK,ICOS,ITGAM,MVD,MVK,OLIG1,SREBF1
TAL1	transcription regulator		0	0.0245	0.339	ACOT8,AP4B1,BRF1,CCNB1,CHST11,KIF14,MVD,RBM7,STRADA,TRAF3,ZFYVE9,ZNF677
N-cor	group		1.342	0.0246	0.339	ABCA1,ACACA,ASAP1,CTSB,ELOVL6,G6PD,SREBF1
rifampin	chemical drug			0.0247	0.339	ABCC3,CARS1,CD59,DSE,ITGAM,KIF14,OSBP2,RACGAP1,RGS10
11-dehydrocorticosterone	chemical - endogenous mammalian			0.0247	0.339	ACACA,GPAM
Mup1 (includes others)	other			0.0247	0.339	CYCS,PPARG
UTS2R	G-protein coupled receptor			0.0247	0.339	ABCA1,PPARG
AP3B1	transporter			0.0247	0.339	CD63,TNFRSF1A
poloxamer	chemical reagent			0.0247	0.339	ABCD3,MLYCD
D-thioctic acid	chemical - endogenous mammalian			0.0247	0.339	GABPB1,PPARG
NR1H3	ligand-dependent nuclear receptor	Inhibited	-2.214	0.0252	0.339	ABCA1,ACACA,ACSL3,CCNB1,CD300E,CXCL16,GAS6,GNGT2,GPAM,LDLR,PPARG,SREBF1
mir-33	microRNA			0.0255	0.339	ABCA1,ACACA,PPARG
pitavastatin	chemical drug			0.0255	0.339	ABCA1,MVD,PCSK9
DL-fructose	chemical - endogenous mammalian			0.0255	0.339	ACACA,ELOVL6,SREBF1
PTEN	phosphatase		1.357	0.0256	0.339	ACACA,ALG3,BPGM,CALCRL,CCNB1,CCND3,CELSR1,CTSB,DIABLO,DNPH1,ELOVL6,GCAT,GGT1,GP9,GPR162,JAG2,LDLR,MAPKAPK3,MEF2D,MVD,P2RY14,PHGDH,PPARG,PPP2R2B,RAP1A,SREBF1,UCKL1,WIPI2,YIPF4
Ige	complex	Inhibited	-3.503	0.0256	0.339	ADAMTSL4,CCND3,CHST11,CTSK,CXCL16,CYCS,DUSP3,MAPKAPK3,PIK3CB,PIK3CD,PIK3IP1,PPARG,PRKCA,PTPN2,TRAF3,YKT6
ERBB2	kinase		-0.566	0.0258	0.339	ADAM12,AIMP2,BCAT2,CAVIN3,CCNB1,CCND3,CD59,CDC42SE1,CLU,CTSB,DNAJB6,DSE,DUSP18,EMP1,EXT1,GAS6,GINS2,GPAM,JAG2,LITAF,LPCAT1,MAOA,MYL9,MYO10,NAGPA,NDST1,NOTCH3,PDE8A,PIK3CD,POLR2J2/POLR2J3,PPARG,PPP2R2B,RNF149,S100A6,SMC2,VWF,WSB2
KLF3	transcription regulator		0.775	0.0262	0.339	ALKBH7,ANK1,BCL2L2,BLOC1S1,EEF1AKMT1,GNGT2,KCNK6,PIK3IP1,RYR1,SLC39A11,SMPDL3A,SPTB,TJAP1,TMOD3,TRIM36,WDR20
NFkB (complex)	complex	Inhibited	-3.714	0.0264	0.339	ABCD3,AMPH,BCL2L2,BECN1,CCNB1,CITED4,CLU,GAS6,GNPAT,ICOS,IFNAR2,ITGAM,KYNU,LITAF,MTSS1,PIM3,POU2F2,PPARG,SLC11A2,SLC16A3,SLC22A4,ST18,STK10,TMOD2,TNFRSF1A,TNIP1,TRAF3
T3-TR-RXR	complex		-0.849	0.0272	0.339	ACACA,LDLR,SLC16A3,SREBF1
15-deoxy-delta-12-14 prostaglandin D2	chemical - endogenous mammalian			0.028	0.339	ITGAM
17-phenyl-18,19,20-trinor-prostaglandin d2	chemical reagent			0.028	0.339	ITGAM
xylose	chemical reagent			0.028	0.339	SREBF1
atractyloside	chemical toxicant			0.028	0.339	MT-CO3
ZYG11B	other			0.028	0.339	CCNB1
etalocib	chemical drug			0.028	0.339	ITGAM
Cytochrome bc1	complex			0.028	0.339	MAOA
CLTA	other			0.028	0.339	LDLR
Prl7d1	cytokine			0.028	0.339	PRLR
ANO1	ion channel			0.028	0.339	CYBA
CDC42BPB	kinase			0.028	0.339	CTSB
APOL6	transporter			0.028	0.339	BECN1
colestimide	chemical drug			0.028	0.339	ABCA1
SNRPN	other			0.028	0.339	SNRPB
CASS4	other			0.028	0.339	PTK2
PPP2R2D	other			0.028	0.339	PPARG
PPP1R3G	other			0.028	0.339	SREBF1
RNF138	enzyme			0.028	0.339	CACNA1A
Dcpp1 (includes others)	other			0.028	0.339	OTUD7B
AI427809	other			0.028	0.339	ABCA1
OSBP	transporter			0.028	0.339	SREBF1
ATP13A2	transporter			0.028	0.339	CTTN
ZYG11A	other			0.028	0.339	CCNB1
Myosin2	complex			0.028	0.339	PPARG
MT-ND1	enzyme			0.028	0.339	HLA-G
AZD1981	chemical drug			0.028	0.339	ITGAM
STX12	other			0.028	0.339	ABCA1
ACBD3	other			0.028	0.339	SLC11A2
recombinant interferon beta	biologic drug			0.028	0.339	HLA-G
CLTB	other			0.028	0.339	LDLR
ASF1B	other			0.028	0.339	ASF1A
ABI2	other			0.028	0.339	WASF1
C2	peptidase			0.028	0.339	C5
miR-516a-5p (miRNAs w/seed UCUCGAG)	mature microRNA			0.028	0.339	KLK10
mir-219	microRNA			0.028	0.339	ICOS
miR-33-5p (and other miRNAs w/seed UGCAUUG)	mature microRNA			0.028	0.339	ABCA1
miR-1225-3p (miRNAs w/seed GAGCCCC)	mature microRNA			0.028	0.339	GAB3
mir-1225	microRNA			0.028	0.339	GAB3
ACAT2	enzyme			0.028	0.339	ABCA1
GOLGA3	transporter			0.028	0.339	SRR
Scd2	enzyme			0.028	0.339	PPARG
SNTB1	other			0.028	0.339	ABCA1
KCNA1	ion channel			0.028	0.339	KCNB1
Zfp54	other			0.028	0.339	PPARG
MT-CO1	enzyme			0.028	0.339	HLA-G
BANF1	other			0.028	0.339	S100A9
20-hydroxyprostaglandin E2	chemical - endogenous mammalian			0.028	0.339	PPARG
TM7SF2	enzyme			0.028	0.339	NOTCH3
CALML3	other			0.028	0.339	MYO10
Zfp55	other			0.028	0.339	PPARG
PTCRA	other			0.028	0.339	NOTCH3
ZNF184	transcription regulator			0.028	0.339	S100A9
SEC22B	other			0.028	0.339	NBEAL2
WNK3	kinase			0.028	0.339	SLC12A2
MPT0B214	chemical reagent			0.028	0.339	CCNB1
CDC23	enzyme			0.028	0.339	CCNB1
etoposide phosphate	chemical drug			0.028	0.339	POU2F1
STARD3	transporter			0.028	0.339	ABCA1
SLC25A10	transporter			0.028	0.339	ACACA
CLCNKB	ion channel			0.028	0.339	PNPLA6
DNAH5	enzyme			0.028	0.339	DNAH6
HMGN5	transcription regulator			0.028	0.339	CCNB1
(4-(3-chlorophenyl)piperazin-1-yl)(2-ethoxyphenyl)methanone	chemical reagent			0.028	0.339	TNFRSF1A
BC-DXI01	chemical reagent			0.028	0.339	AIMP2
oltipraz metabolite M2	chemical reagent			0.028	0.339	SREBF1
melissa officinalis essential oil	chemical reagent			0.028	0.339	SREBF1
licochalcone E	chemical reagent			0.028	0.339	SREBF1
licochalcone A	chemical reagent			0.028	0.339	SREBF1
24-methylenecycloartanyl ferulate	chemical reagent			0.028	0.339	PPARG
impromidine	chemical drug			0.028	0.339	LDLR
2-amino-2-norbornanecarboxylic acid	chemical toxicant			0.028	0.339	CCND3
D-lactic acid	chemical - endogenous mammalian			0.028	0.339	ITGAM
MT-21	chemical drug			0.028	0.339	CYCS
tolcapone	chemical drug			0.028	0.339	COMT
4-cresol	chemical toxicant			0.028	0.339	ITGAM
hP872	chemical reagent			0.028	0.339	PCSK9
berberrubine	chemical - endogenous non-mammalian			0.028	0.339	LDLR
columbamine	chemical - endogenous non-mammalian			0.028	0.339	LDLR
prostanoid	chemical drug			0.028	0.339	ENTPD1
HRAS	enzyme		-1.818	0.028	0.339	ACACA,ASAP1,ATP5PF,C1QTNF12,CALCRL,CCNB1,CCND3,CHST11,CLU,CTSB,EFEMP2,EIF4G3,GAS6,ITGAM,JAZF1,LPP,MYL9,MYO1C,NOL3,OSBP2,PRKCA,SBF2,SREBF1,ST18,STK10,TMOD2,TMSB10/TMSB4X,WSB2
TCF12	transcription regulator			0.0282	0.34	ACOT8,AP4B1,ICOS,KLF7,MVD,PPARG,STRN3
oleoyl-estrone	chemical drug			0.0286	0.341	ACACA,G6PD,LDLR
UHRF2	enzyme			0.0286	0.341	FHDC1,JAG2,TRAF3
LCAT	enzyme			0.0286	0.341	CLU,LDLR,PPARG
PCGEM1	other		-1.154	0.0294	0.342	ACACA,G6PD,GGT1,MLYCD
SUMO2	enzyme		1	0.0294	0.342	CD59,CXCL16,HLA-G,HMGA1
FLI1	transcription regulator		-1.519	0.0296	0.342	CCND3,GP6,GP9,ITGA2B,SNRPB
EPAS1	transcription regulator		-0.73	0.0301	0.342	ACACA,ACP5,CACNA1A,CLK3,ITGA2B,LDLR,NEAT1,PPARG,PRKCA,SLC11A2,SLC29A1,SREBF1
miR-124-3p (and other miRNAs w/seed AAGGCAC)	mature microRNA	Activated	3.438	0.0301	0.342	CD59,LAMC1,LDLR,LITAF,MAD2L2,MYO10,PTPN12,RNPEPL1,SMCO4,SWAP70,USP49,VPS37C
1L-6-hydroxymethyl-chiro-inositol 2-(R)-2-O-methyl-3-O-octadecylcarbonate	chemical - kinase inhibitor			0.0304	0.342	CXCL16,PPARG
Shc	group			0.0304	0.342	CCND3,PPARG
ANGPTL3	growth factor			0.0304	0.342	ACACA,ELOVL6
AEBP1	peptidase			0.0304	0.342	ABCA1,PPARG
HOXA1	transcription regulator			0.0304	0.342	DAB2,PRLR
COP1	enzyme			0.0304	0.342	ACACA,SREBF1
Sik1	kinase			0.0304	0.342	ACACA,SREBF1
SIK1/SIK1B	kinase			0.0304	0.342	ACACA,SREBF1
2-hydroxy-1-naphthylaldehyde isonicotinoyl hydrazone	chemical reagent			0.0304	0.342	CCNB1,CCND3
(5-(4-N-methyl-N(2-pyridyl)amino)ethoxy)benzyl thiazolidine-2,4-dione	chemical reagent			0.0304	0.342	ITGAM,PC
HNF4A	transcription regulator		-1.571	0.0311	0.349	ABCC3,ALKBH7,AP4B1,ARPC5,ASB3/GPR75-ASB3,ASGR1,ASGR2,BLOC1S1,BPGM,C4A/C4B,CCNB1,CHERP,COASY,CTSB,DIABLO,DNPH1,DSC2,DUSP3,EHMT1,ELL,EPPK1,FLOT1,FOXRED1,G6PD,GGCX,GINS2,HDAC8,HLA-G,HPD,IGSF8,INVS,LDLR,LRP5,MAOA,MAP3K3,MON1B,MRPL2,MYL6,N4BP2L2,NOP16,OTUD7B,P2RY14,PANX2,PDSS2,PFDN6,PKP2,PNPLA6,PPARG,PPP2R3C,PRLR,PTK2,PTPN12,RBM7,RNPEPL1,S100A9,SBNO2,SESN2,SMC2,SMDT1,SREBF1,SRR,STYXL1,TAOK3,TFR2,TMOD2…
lipid	chemical - endogenous mammalian			0.0318	0.354	ABCA1,CLU,LDLR,SREBF1
NCOR-LXR-Oxysterol-RXR-9 cis RA	complex			0.0318	0.354	ABCA1,ACACA,SREBF1
GW7647	chemical drug			0.0318	0.354	ABCD3,MLYCD,SREBF1
MRTFA	transcription regulator		-0.563	0.0327	0.363	COMT,CTTN,CYBA,EPPK1,FCN1,GP6,MYL9,P2RX1,S100A8,S100A9
alitretinoin	chemical drug	Inhibited	-2.028	0.033	0.364	ABCA1,ABCC3,CCND3,CYCS,GK,ITGAM,MLYCD,PPARG,SREBF1
PLN	transporter			0.0334	0.367	MYL6,NUMB,PRKCA,RAP1A,SPTB
miR-200b-3p (and other miRNAs w/seed AAUACUG)	mature microRNA		1.969	0.0342	0.375	PPM1F,PTPN12,RERE,WDR37
ADAMTS12	peptidase			0.0352	0.385	S100A6,S100A8,S100A9
TFRC	transporter		1.342	0.0353	0.385	CCNB1,GGT1,ITGAM,PHGDH,PPARG,SLC11A2
PPP1R15B	phosphatase			0.0364	0.385	PPARG,SESN2
CDCA7L	other			0.0364	0.385	CCNB1,MAOA
2,2-bis(4-hydroxyphenyl)-1,1,1-trichloroethane	chemical - endogenous mammalian			0.0364	0.385	CLU,CTSB
sphingomyelin	chemical - endogenous mammalian			0.0364	0.385	ELOVL6,SREBF1
desmosterol	chemical - endogenous mammalian			0.0364	0.385	ABCA1,LDLR
10E,12Z-octadecadienoic acid	chemical - endogenous mammalian		0.885	0.0366	0.385	ACACA,ADAM12,CREB5,LDLR,LRP1,NFAT5,PPARG,SREBF1,ST18
TO-901317	chemical reagent	Inhibited	-2.105	0.0366	0.385	ABCA1,ACACA,C5,CCNB1,COMT,ELOVL6,G6PD,GPAM,LDLR,PCSK9,PPARG,SREBF1
GATA1	transcription regulator	Inhibited	-2.077	0.0383	0.385	ANK1,CCND3,CYFIP1,DMTN,GP6,GP9,HIPK2,ITGA2B,JAZF1,SPTB,ST18,TFDP2,TFR2,VWF
CCNC	other			0.0388	0.385	ACACA,PPARG,SREBF1
mir-148	microRNA			0.0388	0.385	ABCA1,LDLR,PIK3IP1
DPP4	peptidase			0.0388	0.385	CCNB1,LRP1,SREBF1
trabectedin	chemical drug			0.0388	0.385	G6PD,LGMN,PPARG
TCL1A	transcription regulator	Inhibited	-2	0.0388	0.385	CTSB,ITGAM,MARCO,NETO2,S100A8,S100A9
D-fructose	chemical - endogenous mammalian		-1.981	0.0394	0.385	ACACA,ITGAM,PPARG,SREBF1
GHRL	growth factor		-1.194	0.0396	0.385	ACACA,GPAM,MLYCD,PPARG,SREBF1
RASSF1	other		-1.633	0.0407	0.385	CLU,DAB2,EMP1,LITAF,MRAS,MYL9
TNFSF11	cytokine		-1.992	0.0416	0.385	ACP5,CCND3,CTSK,DAB2,FERMT3,GRB10,HIPK2,ITGAM,MT-CO3,RACGAP1,SLC11A2,TNIP1,TSPAN5
calphostin C	chemical - kinase inhibitor		1.432	0.0418	0.385	CLU,LDLR,POU2F2,PPARG,S100A8
ABCA1	transporter			0.0421	0.385	ABCA1,LDLR,PPARG,SREBF1
ELOVL5	enzyme			0.0426	0.385	ACACA,ELOVL6,GPAM
MEP1B	peptidase			0.0426	0.385	GRB10,NDST1,PMFBP1
E2F8	transcription regulator			0.0429	0.385	CCNB1,RACGAP1
LAMTOR1	other			0.0429	0.385	ACACA,ICOS
TINCR	other			0.0429	0.385	ALOXE3,S100A8
MTORC2	complex			0.0429	0.385	ACACA,SREBF1
PAK4	kinase			0.0429	0.385	CTSB,PPARG
DBI	other			0.0429	0.385	ELOVL6,PPARG
SRY	transcription regulator			0.0429	0.385	MAOA,THOP1
CACNA1A	ion channel			0.0429	0.385	CACNA1A,ITGAM
BEX2	other			0.0429	0.385	PLXNC1,SWAP70
toremifene	chemical drug			0.0429	0.385	LDLR,PRLR
CDN1163	chemical reagent			0.0429	0.385	ACACA,SREBF1
PML	transcription regulator		1.379	0.0431	0.385	ACACA,DNAJB6,ELOVL6,FAM50A,GPAM,LDLR,PIK3CB,PRKCA,SREBF1
mir-133	microRNA		0.447	0.044	0.385	BCL2L2,CCNB1,HLA-G,PPARG,TPM4
FASN	enzyme		-1.432	0.044	0.385	ACACA,ELOVL6,GPAM,MLYCD,MRAS
miR-1-3p (and other miRNAs w/seed GGAAUGU)	mature microRNA	Activated	3.105	0.0445	0.385	CHST11,EHMT1,G6PD,LRP1,NETO2,NOTCH3,SH3BGRL3,SH3PXD2B,TMSB10/TMSB4X,TPM4
APP	other		-1.622	0.0447	0.385	ABCA1,ABCD3,AMPH,APH1B,ATP5PF,BCL2L2,BECN1,C4A/C4B,CD59,CLU,CSF2RB,CTSB,CTTN,CYCS,CYFIP1,DBN1,EXT1,HIPK2,HMGA1,ITGAM,KCNB1,KYNU,LDLR,LRP1,LRP5,MAGI1,MT-CO3,PPARG,PRKCA,PRLR,PTCH2,S100A8,SLC11A2,TLR10,TRAF3,WASF1
HNRNPK	transcription regulator			0.045	0.385	G6PD,LDLR,LPP,PPARG
KLF15	transcription regulator		0.064	0.045	0.385	BECN1,GPAM,MLYCD,PPARG
RXRA	ligand-dependent nuclear receptor		-1.026	0.0451	0.385	ABCA1,ABCC3,ACACA,ACSL3,CCNB1,CCND3,CTSB,GAS6,MARCO,MLYCD,PC,PPARG,S100A8,SREBF1
SP110	transcription regulator		0.707	0.0451	0.385	CLU,CTSB,MAOA,MAP3K3,PPARG,PRKCA,PTPN12,TNFRSF1A
GH1	growth factor		0.891	0.0465	0.385	CCNB1,CCND3,CLU,LDLR,PRLR,SREBF1,TNFRSF1A
POLG	enzyme			0.0466	0.385	BECN1,MT-CO3,USE1
SND1	enzyme			0.0466	0.385	EMP1,KYNU,SMURF1
NPC2	transporter			0.0466	0.385	CREB5,CTSB,PPARG
carbohydrate	chemical - endogenous mammalian			0.0466	0.385	ACACA,ELOVL6,SREBF1
carbenoxolone	chemical toxicant			0.0466	0.385	ACACA,CYBA,SREBF1
TET2	enzyme	Inhibited	-2.828	0.0467	0.385	CHST11,FCN1,JAML,MTSS1,NCKAP1,RNF144A,S100A8,SEC14L1
SYVN1	transporter	Inhibited	-2.828	0.0467	0.385	ABCC3,ACSL3,CALM1 (includes others),CDA,DAB2,GGCX,PTPRJ,SLC43A2
2-bromoethylamine	chemical reagent		-1.982	0.0479	0.385	C4A/C4B,CLU,EFEMP2,TMSB10/TMSB4X
PKM	kinase		-1.172	0.0488	0.385	ABCA1,GGT1,MLYCD,PC,PTK2
CST5	other		1.387	0.0492	0.385	BLOC1S1,CTSB,DOCK5,ESRRA,FRAS1,LAMC1,LOC102724159/PWP2,MNT,MYL9,MYO10,POLR2J2/POLR2J3,SRSF4,TSPAN5
dehydroepiandrosterone sulfate	chemical - endogenous mammalian			0.0498	0.385	ACACA,PPARG
LXR ligand-LXR-Retinoic acid-RXRÎ±	complex			0.0498	0.385	ABCA1,SREBF1
PLA2G2D	enzyme			0.0498	0.385	ITGAM,S100A9
GNB3	enzyme			0.0498	0.385	GNGT2,PRKCA
FABP2	transporter			0.0498	0.385	ABCA1,PPARG
PON1	phosphatase			0.0498	0.385	ABCA1,PPARG
CAMKK2	kinase			0.0498	0.385	ACACA,KCNB1
RV 538	chemical reagent			0.0498	0.385	ABCA1,BECN1
aristolochic acid I	chemical toxicant			0.0498	0.385	CYCS,MT-CO3
cyclomaltodextrin	chemical drug			0.0498	0.385	CTSK,S100A8
Supplementary Table 3B. Monocytes Ischemic Stroke 24 to 48 h (TP2) vs. VRFC (TP0)
Upstream Regulator	Molecule Type	Predicted Activation State	Activation z-score	p-value of overlap	B-H corrected p-value	Target Molecules in Dataset
filgrastim	biologic drug	Inhibited	-4.295	1.49e-08	6.47e-05	ACSL3,ACSL4,ALOX5,ARRB1,CARD9,CCND3,CDC42EP3,CLEC4D,CR1,CRTC3,CRYBG1,CYP27A1,DDAH2,DPYD,EMILIN2,EXT1,FKBP5,GATA1,GPR141,GPR162,GRINA,HMGA1,IL4R,IRAK3,IRAK4,ITGAM,LILRA5,LTB4R,MAPK14,MEF2C,MGAM,MLXIP,MS4A4A,MYO10,NECTIN2,NLRC4,NRL,P2RY14,PGD,PHTF1,PLB1,PLD4,QSOX1,RNASE2,S100A4,SIGLEC9,SMPDL3A,SORT1,STK16,SULT1B1,TRPM2,XRN2,ZNF438
TP53	transcription regulator	Inhibited	-3.39	1.74e-07	0.000378	ACADVL,ACSF3,ACSL3,ADAMTSL4,ADGRE5,ADORA2B,AGO2,AK4,ALDH1A1,ALOX5,ANXA4,AP3B1,APAF1,APC,ARRB1,ARRB2,ATXN1,BCL2L11,C2,CAPNS1,CARS1,CASP3,CASP4,CCND3,CCNF,CCNG2,CD36,CDC34,CDC42BPA,CDC42EP3,CDK4,CELSR1,CLTA,COMT,COP1,CSTB,CTSB,CTSK,DCTN2,DICER1,DOK1,EIF4A1,EIF4G3,EMILIN1,EPS8,FBL,FKBP3,FKBP5,FOXO3,G6PD,GAS6,GAS7,GATA1,GLUL,GMNN,GNAQ,GPR162,GRB2,GRK3,GSK3A,GSK3B,GSN,HDAC3,HMGA1,HSP90AB1,HSPA8,IFFO1,…
HNF4A	transcription regulator		-1.127	3.19e-07	0.000386	ABCC3,ABCC6,ADIPOR1,AGTPBP1,AKAP13,ALDH1A1,ALKBH7,ANAPC10,AP2A1,AP3B1,AQP9,ARPC5,ASB3/GPR75-ASB3,ASGR1,ASGR2,AZI2,BAG4,BMP2K,BPGM,BRD8,BST1,C2,C4A/C4B,CCNG2,CDC42EP3,CDIPT,CHERP,CHIC2,CIR1,CLPB,CLTA,COASY,CRYZ,CTSB,CUL5,CYP27A1,CYTH2,DDX10,DDX49,DLG4,DSC2,DUSP3,DYNC1LI1,EDEM3,EGLN2,EPPK1,FAM53C,FBXW2,FIG4,FKBP3,FLOT1,FNTB,FOSL2,FOXRED1,FXYD6,G6PD,GGCX,GINS2,GNAI3,GSK3B,GSN,GSTM4,GSTO1,HAAO,HDAC8,…
LDB1	transcription regulator		-0.164	4.08e-07	0.000386	ARID3A,CARD9,CASP3,CASP4,CCND3,CCR2,CD93,COMT,CSTB,EFEMP2,FES,FNDC3B,FZD5,GRB10,GSN,HLX,IGF2R,ITGAE,LGALS1,MEF2C,MGST2,NFE2,NOTCH3,P2RX1,PIK3CD,PISD,PSTPIP1,PTPRJ,RERE,RHOH,RNPEP,STAT3,STAT5A,STX7,TCF12,TRIM25,TSPO
LMO2	transcription regulator		-0.164	4.45e-07	0.000386	ARID3A,CARD9,CASP3,CASP4,CCND3,CCR2,CD93,COMT,CSTB,EFEMP2,FES,FNDC3B,FZD5,GRB10,GSN,HLX,IGF2R,ITGAE,LGALS1,MEF2C,MGST2,NFE2,NOTCH3,P2RX1,PIK3CD,PISD,PSTPIP1,PTPRJ,RERE,RHOH,RNPEP,STAT3,STAT5A,STX7,TCF12,TRIM25,TSPO
IL4	cytokine	Inhibited	-2.544	1.32e-06	0.000954	ABCA1,ACSL4,ACTG1,ADORA2B,AKAP13,ALG3,ALOX5,ANXA4,BPGM,CASP3,CCND3,CD14,CD163L1,CD300A,CD36,CD5,CD58,CLEC10A,CLIP1,CPEB3,CSF2RB,CTNNA1,CTSK,CXCL16,CYRIA,DICER1,EFHD2,EIF4A1,EVI5,EXT1,F13A1,FAM118B,FBL,FCGR2A,FKBP5,GALK2,GNA15,HCK,HCLS1,HLX,IFNAR2,IGF2R,IL10RA,IL4R,ITGAE,ITGB2,JAK3,KSR1,LGALS1,LRP1,MAOA,MAP2K1,MAPK3,MAPKAPK3,MARCO,MYH9,NUP214,PFKP,PHB,PIN1,PLBD1,PLD1,PLIN2,POU2F2,PPARG,PREX1,PRF1,…
APP	other		-1.071	1.94e-06	0.00111	ABCA1,ABCD3,ACTG1,AMPH,APC,APH1B,ARF5,ARL11,ATP1B1,ATP5PF,ATP6V0D1,BCL2L11,BCL2L2,BECN1,C1R,C4A/C4B,CAPN1,CASP3,CCNG2,CDK4,CFL1,CLIC1,CLTA,CSF2RB,CTSB,CUL3,CYFIP1,CYRIA,DLG4,DNAJC5,EVL,EXT1,FBL,FCGR1A,FCGR2A,FOXO3,GRB2,GSK3A,GSK3B,HDAC3,HDAC4,HMGA1,HSP90AB1,HSPA8,IGF2R,ILK,ITGAM,KCNB1,KYNU,LRP1,MAGI1,MEF2C,MMP14,MT-ND1,PDPK1,PFKP,PIN1,PLCG1,PPARG,PRKCA,PRLR,PSEN1,PSENEN,RASSF2,RBPJ,RNF144B,RNF24,…
TGFB1	growth factor	Inhibited	-5.838	2.04e-06	0.00111	ABCA1,ACP3,ACSL3,ADM,ADORA2B,ALOX5,ANXA11,AQP9,ASGR2,ATXN1,BCL2L11,BECN1,C1QB,C1R,C2,C5,CAPNS1,CARS1,CASP3,CASP4,CCND3,CCNG2,CCR2,CD14,CD300A,CD36,CDC42EP3,CDC42SE1,CDK4,CFL1,CHMP3,CHST11,CORO1C,CPQ,CTSB,CTSK,CUL5,CYBA,DAB2,DNPEP,DOCK4,DOK1,DSC2,DTX4,DYNLL1,EDNRB,EIF4A3,ELAVL1,EMILIN1,EXT1,F13A1,FAM50A,FCGR1A,FNDC3B,FOSL2,FOXO3,FUS,FXYD6,GAS7,GATA1,GSN,HEXA,HMGA1,HNMT,HRH2,HTRA1,IGFBP7,IL10RA,IL4…
OGA	enzyme		0.394	4.34e-06	0.002	ACSL4,ACTG1,ARHGAP29,BACH1,C1QB,C1RL,CAPN1,CCNG2,CD14,CD36,CD93,CD99L2,CELSR1,CREB5,CSF2RB,CXCL16,DAB2,DAGLB,EPS8,G6PD,GALK2,GAS6,GBGT1,GLUL,GSN,HK3,HSP90AB1,IGFBP7,KREMEN1,MAP3K3,MMP14,MYO10,NDUFA2,PHKA2,PLCG1,PLD4,PLIN2,PLIN3,PLPP3,PRF1,PYGL,S100A6,ST14,TGFBR2,USF2
CSF2	cytokine	Inhibited	-4.117	4.6e-06	0.002	ABCA1,ADGRE5,ADORA2B,ALOX5,APAF1,ARRB1,ATXN1,BCL2L11,C4A/C4B,CASP3,CCND3,CCNF,CCR2,CD14,CD5,CD63,CHST11,CHTF18,CSF2RB,DICER1,DNAJC5,EFEMP2,FCGR1A,GATA1,GK,GRK3,HDAC3,IRAK3,ITGAE,ITGAM,LY96,MARCO,MKNK1,MMP14,MPP1,NDST1,NFE2,PECAM1,PLA2G15,PLD1,PPARG,PSEN1,PTK2,PTK2B,QSOX1,RACGAP1,RGL2,RHOH,SLC11A2,SORL1,SREBF1,TNFRSF1A,TPM4
lipopolysaccharide	chemical drug	Inhibited	-5.595	7.32e-06	0.00281	ABCA1,ABCC3,ABCC6,ADGRE2,ADM,ADORA2B,AK4,AKAP13,ALOX5,AMPD3,ARNT,ASAP1,ATP6V0D1,BCL2L11,BECN1,C1R,C5,CACNA1A,CASP3,CASP4,CASP5,CCND3,CCNF,CCNG2,CCR2,CD14,CD163L1,CD36,CD58,CD63,CDC42EP3,CDK4,CEMIP2,CLEC4D,CSF2RB,CSTB,CTSB,CTSK,CXCL16,CYBA,CYP27A1,DICER1,DLG4,EDEM3,ELAVL1,ENTPD1,FES,FNDC3B,G6PD,GATA1,GCA,GEMIN4,GK,GNA15,GSN,H3-3A/H3-3B,HCK,HK3,HLA-DOB,HMGA1,HSPA8,HTRA1,IL10RA,IL4R,IRAK3,IRAK4,ITGA…
camptothecin	chemical drug	Activated	2.588	7.83e-06	0.00281	AK4,ANXA4,APAF1,ARMH3,ARRB2,CASP3,CASP4,CD300C,CD93,CDIPT,CDK4,CEACAM4,CHST11,CRYBG1,CYTH2,FAM53C,FCHSD2,FES,FKBP3,FNDC3B,GIT2,GNAQ,GRB10,GRINA,H3-3A/H3-3B,HLA-G,HUS1,IL10RA,IMPA2,LITAF,MBOAT7,MEF2C,MOAP1,MYO10,MYO5A,P2RX1,PECAM1,PHF21A,PIK3CD,PLD1,PLIN2,POU2F1,PPP3CA,PSTPIP1,RASA1,RBMS1,S100A12,SIT1,SORL1,SYK,TNS3,TP53I3,TPM4,TRAF3,TSPYL2,ULK1,WDFY3,WNK1
dexamethasone	chemical drug	Inhibited	-5.36	8.41e-06	0.00281	ABCA1,ABCC3,ABCC6,ACSL3,ACSL4,ACTG1,ADAM9,ADM,AKAP13,ALDH1A1,ALOX5,AMPD3,ARRB1,ARRB2,ATP11A,ATP1B1,BCKDK,BCL2L11,BCL2L2,BCL9L,BEST1,C1QB,C5,CAPN1,CARD9,CARS1,CASP3,CCND3,CCNG2,CCR2,CD36,CDC42EP3,CDK4,CDYL,CENPX,CFL1,CKLF,CLEC4D,CLIC1,COL9A2,CPEB4,CR1,CRTC3,CRYBG1,CTSB,CTSK,CYP27A1,DDAH2,DOK1,DPYD,EDNRB,EIF4G3,ELAVL1,EMILIN2,EXT1,FGD4,FKBP5,FOSL2,FOXO3,G6PD,GAS6,GATA1,GGT1,GIT2,GLUL,GNAQ,GPR141,GP…
KRAS	enzyme		-1.294	1.41e-05	0.00429	ABCA1,AGO2,AIMP2,AMPD3,AMPH,ARPC3,ATP1B1,B4GALT5,CASP3,CCND3,CDK4,CLEC10A,CRYZ,CSF2RB,CYB5R4,DSE,EXT1,FCGR2A,FES,FLII,G6PD,GGT1,GLUL,GMNN,GSN,HEXA,HMGA1,ILK,ITGAM,ITGB2,MAN2A2,MAP2K1,MAPK14,NAGPA,NCF2,NCF4,NSF,P2RY14,PC,PECAM1,PHC2,PLD1,PPARG,PSEN1,PSTPIP1,PTK2,PTK2B,QKI,RBM7,ROCK1,S100A4,S100A6,SIRPA,SLAMF8,SORT1,SREBF1,ST3GAL2,ST3GAL4,STAT3,STAT5A,STEAP4,TESC,TGFBR2,TLE3,VAPA,VAV1,VCAN,VMP1,XRN2
PGR	ligand-dependent nuclear receptor	Inhibited	-3.071	1.48e-05	0.00429	AK4,AKAP13,ARNT,ATP1B1,ATXN1,CCND3,CD36,CDC42BPA,COMT,CYRIA,DYNLL1,ESRRA,FKBP5,GAS6,GLUL,GRB10,MBOAT7,MTSS1,MYO10,NT5C2,PFKP,PHF21A,PISD,PPARG,PRLR,RASSF2,RUNX1,S100A6,S100A8,ST3GAL4,STAT3,STAT5A,VCAN
Immunoglobulin	complex	Activated	3.735	1.63e-05	0.00443	ACBD5,ADIPOR1,ADM,AQP9,ATP5PF,BPGM,CASP4,CCND3,CCR2,CD14,CD63,CD93,CDK4,CHN2,CSF2RB,CXCL16,EDNRB,ENTPD1,EXT1,FCGR1A,FCGR2A,FKBP5,FOXO3,G6PD,GAS7,GSK3A,GSK3B,HCK,HK3,HLA-G,IL10RA,IL4R,ITGAE,ITGAM,LILRB3,LTB4R,MEF2C,MYO1E,NCF2,PC,PIKFYVE,POU2F2,PRF1,RAB31,RPS11,RRBP1,S100A12,S100A8,S100A9,SEMA4B,SIRPA,SLC11A1,SLC11A2,SLC25A37,STAB1,STAT3,TALDO1,TSPO,UQCRHL,VCAN,YBX3,ZEB2
IL13	cytokine		-0.747	2.6e-05	0.00664	ABCA1,ACADVL,ADORA2B,CASP3,CD14,CD163L1,CD36,CHN2,CLEC10A,CTSB,CTSK,EVL,F13A1,FCGR1A,FCGR2A,FLOT1,G6PD,GAS6,GAS7,GSN,HTRA1,IFFO1,IFNGR1,IRAK3,LILRB3,MAOA,MMP14,MS4A4A,MTSS1,NFE2,PAPSS1,PFKP,PLIN2,PLXNC1,PPARG,QSOX1,S100A8,SLC8A1,SORT1,SPINT1,ST14,ST8SIA4,SWAP70,TNFRSF1A
APOE	transporter		1.386	2.82e-05	0.00664	ABCA1,ANXA11,C1QB,C2,C5AR2,CAPNS1,CASP3,CD36,CTSB,CTSK,EMILIN1,FCGR1A,FKBP5,GAS7,GLUL,HSP90AB1,IL10RA,ITGA5,ITGAM,KREMEN1,LRP1,MAPK14,NCF2,P4HB,PC,PHF21A,PLPP3,PPARG,S100A8,S100A9,SLC25A44,SMAD1,TIAM1,TNFRSF1A,WBP2,ZYX
miR-27a-3p (and other miRNAs w/seed UCACAGU)	mature microRNA	Activated	2.598	2.9e-05	0.00664	ADORA2B,GCA,GRB2,MEF2C,PDPK1,PHB,PPARG,PXN,RUNX1,ST14
NR3C1	ligand-dependent nuclear receptor	Inhibited	-2.393	3.71e-05	0.00806	AATK,ABCA1,ABI1,ADM,ARRB1,ARRB2,ATP1B1,ATXN1,BAG4,BCL2L11,BCL2L2,C1R,C4A/C4B,CASP4,CDC42EP3,CHIC2,COMT,CORO1C,CPEB4,CYP27A1,DYNLL1,FGD4,FKBP5,FOXO3,G6PD,GLUL,HSP90AB1,IFT122,ITGB2,MAOA,MAPK3,MOAP1,NLRC4,NOL3,PC,PIK3CB,PIK3CD,PLIN2,PPARG,PPP3CA,PRLR,PSEN1,PSMA6,PTK2B,PTRH2,PYGL,RERE,ROCK1,RTN4,SAP30BP,SH3GLB1,SMAD1,STAT3,STAT5A,TLE3,TNFRSF1A,TP53I3,TPST2,TRAF3,WDR26,WDR37,YWHAH
IFNG	cytokine	Inhibited	-3.519	5.08e-05	0.0105	ABCA1,ABCD3,ABI1,ADM,ADORA2B,AQP9,ATP1B1,BACH1,BCL2L11,BCL2L2,BECN1,BST1,C1QB,C1R,C2,C4A/C4B,CAPN1,CASP3,CASP4,CASP5,CCL28,CCND3,CCR2,CD14,CD163L1,CD36,CD63,CDK4,CELSR1,CHST11,CLEC10A,CSF2RB,CTSB,CTSK,CXCL16,CYBA,CYP27A1,DICER1,DLG4,DOK1,EDNRB,ELAVL1,FCGR1A,FCGR1B,FCGR2A,FCN1,FKBP5,GAS6,GLUL,HAAO,HCK,HLA-DOB,HLA-G,HMGA1,HSP90AB1,HSPA8,HTRA1,IFNGR1,IL10RA,IL4R,ITGA5,ITGAM,ITGB2,JAK3,KYNU,LTB4R,LUC…
TCF7L2	transcription regulator	Inhibited	-4.226	5.71e-05	0.0113	AATK,ACSL3,ALOX5,AQP9,CEMIP2,CREB5,CTNNA1,FAM91A1,FNTB,GLUL,GSN,ILK,KLHL2,ME1,OTUD7B,PAPSS1,PICALM,PPP1R16B,QKI,RAB31,RAP1A,RCBTB1,RHOG,RNF13,ROCK1,SLC12A2,SLC44A1,SNHG16,SNX18,SORBS3,ST18,STXBP3,TBC1D14,TBC1D5,YPEL2
Ige	complex	Inhibited	-4.391	6.46e-05	0.0122	ACSL4,ADAMTSL4,ALOX5,ARRB1,BCL2L11,CCND3,CHST11,CTSK,CXCL16,DUSP3,EMILIN1,FCGR1A,FXYD6,GSN,ITGA5,MAPKAPK3,MGST2,NCF4,PECAM1,PIGZ,PIK3CB,PIK3CD,PPARG,PPP1R3B,PRKCA,PTPN2,RUNX1,SLC11A1,SNX1,STAT5A,TMEM71,TPST2,TRAF3,VMP1,YKT6
ESR1	ligand-dependent nuclear receptor		0.553	7.8e-05	0.0141	ABCA3,ABCC3,AKAP13,ALOX5,ANO10,ANP32A,ANXA4,AP2S1,AP3B1,AP4M1,APC,AQP9,ARHGEF11,ARRB1,ATP11A,ATP1B1,ATP6V0D1,BCL2L11,BCL2L2,BECN1,C5,CBL,CCND3,CCNG2,CDC42BPA,CDC42EP3,CDC42SE1,CDK4,CEMIP2,CHFR,CLN3,COG7,COMT,COPE,COPG1,CTSB,CYFIP1,DAB2,DOCK4,DYNC1LI2,ESRRA,FMN1,FOSL2,FRAT2,FXYD6,G6PD,GAS7,GIT2,GNAQ,GSN,HLA-G,HOMER3,HPX,HTRA1,JAK3,KCNK6,KIF13A,LGALS1,LTB4R,MAGI1,MAP3K3,MIB2,NCF2,NOTCH3,NUP214,PDE4…
TNF	cytokine	Inhibited	-4.245	0.000117	0.0203	AATK,ABCA1,ABCC3,ACADVL,ADM,ADORA2B,ALOX5,AMPD3,ANXA11,APAF1,APC,AQP9,ARHGAP22,ASGR1,ATP5PF,BCL2L11,BCL2L2,BPGM,C4A/C4B,C5,CASP3,CASP4,CCL28,CCND3,CCR2,CD14,CD163L1,CD36,CD5,CDK4,CHST11,CMIP,CSF2RB,CTSB,CTSK,CXCL16,CYBA,CYP27A1,DSC2,EDNRB,EFHD2,ELAVL1,EXT1,FBL,FOSL2,FZD5,GNA15,GNAI3,GSK3B,HEXA,HK3,HSP90AB1,HSPA8,HUS1,IFNAR2,IFNGR1,IL10RA,IL4R,IRAK3,ITGA5,ITGAM,ITGB2,JAG2,KLF7,KYNU,LITAF,LTB4R,LUC…
SP110	transcription regulator		1.147	0.000137	0.0216	ARRB1,ATF6,CTSB,DICER1,FLII,FUS,IL4R,LY96,MAOA,MAP3K3,MTHFR,MYH9,PLCG1,PPARG,PRKCA,PTPN12,RAC1,STAT5A,TNFRSF1A
IKZF1	transcription regulator	Activated	3.84	0.000139	0.0216	ARHGEF11,BCL9L,CCND3,CEMIP2,CRACDL,DOCK4,G6PD,GAS6,GATA1,HK3,JADE2,LILRB3,LRP1,MLXIP,MMP14,NFE2,NOTCH3,POU2F2,PYGL,RUNX1,RYR1,SIPA1L2,SLC19A1,STX12,TNS3,VWF,WDFY3,YPEL2
15-LOX	group			0.000142	0.0216	CD36,MAOA,PPARG
ACKR3	G-protein coupled receptor		0.849	0.000144	0.0216	ADM,C5,CCND3,CDK4,IGFBP7,MMP14,RAC1,VWF
TFRC	transporter	Activated	2.673	0.000156	0.0226	APAF1,ATF6,BCL2L11,CASP3,CD300A,F13A1,GAS7,GGT1,ITGAM,ITGB2,ME1,PLD4,PPARG,SLC11A2
deferasirox	chemical drug	Inhibited	-2.121	0.000183	0.0257	CD300A,F13A1,GAS7,ITGAM,ITGB2,ME1,PLD4,PPARG
LY-2510924	biologic drug	Inhibited	-2.236	0.000223	0.0303	CD14,CD300A,LILRA5,LILRB3,S100A12
progesterone	chemical - endogenous mammalian		-1.149	0.000266	0.035	ACP3,ADM,ALDH1A1,AMPD3,ASGR1,ASGR2,ATP1B1,BMP2K,CASP3,CCND3,CCR2,CD36,CHERP,COMT,CTNNA1,CYRIA,DICER1,FKBP3,FKBP5,FRAT2,G6PD,GAS6,GRB10,GRINA,HLA-G,HSPA8,ITGA5,LGALS1,LITAF,MAOA,ME1,MTSS1,MYO10,NOTCH3,NPL,NT5C2,PHF21A,PISD,PLPP3,PPARG,PRLR,RAP1B,RASSF2,RTN4,S100A4,S100A6,SMPDL3A,SREBF1,ST3GAL4,STAT3,STAT5A,TIAM1,TNFRSF1A,VEGFB
HRAS	enzyme		-0.778	0.000296	0.037	ACTG1,ADGRE5,ADM,ARHGAP26,ASAP1,ATP5PF,ATXN1,BCL2L11,CCND3,CDC42BPA,CDK4,CHST11,CTSB,DOK1,EFEMP2,EIF4G3,FOSL2,GAS6,GSN,HSPA8,HTRA1,ILK,ITGA5,ITGAE,ITGAM,JAZF1,LPP,MAPK3,MMP14,NOL3,NR6A1,NSFL1C,P4HB,PDPK1,PIN1,PLTP,PREX1,PRKCA,PRR5,PSEN1,PTGFRN,PXN,RAMAC,RB1CC1,RPS11,RTN4,S100A4,SBF2,SIRPA,SREBF1,ST18,STK10,TACC3,TMOD2,TMSB10/TMSB4X,VCAN,WSB2
IL2	cytokine	Inhibited	-3.518	0.000298	0.037	ABCA1,ARAP1,CARD9,CASP3,CASP4,CCND3,CCNG2,CCR2,CD244,CD5,CD58,CDK4,CHN2,CSF2RB,CYP27A1,ENTPD1,EVL,FOXO3,GATA1,GNAQ,HCK,IFNGR1,IL10RA,IL4R,ITGAE,ITSN2,JAK3,JAML,LTB4R,MAP2K1,MAPKAPK3,MMP25,MYO1E,NEAT1,NOL3,PDE4A,PECAM1,PHB,PPARG,PRF1,PTPRJ,PTRH2,RGPD4 (includes others),RREB1,S100A4,S100A8,SOS2,STAT3,SWAP70,TFDP2,TNFRSF13C,TNFRSF1A,UBE2W,VAV1
SOX4	transcription regulator	Inhibited	-2.617	0.000314	0.0379	ADGRE5,ARNT,AZI2,CEMIP2,CTNNA1,DDAH2,DICER1,EVL,HDAC8,KYNU,MAGED1,MAGI1,MGST2,PECAM1,PPM1F,PTK2,PYGL,RNF144A,SMAD1,SORT1,TIAM1,TRMT9B
KLF3	transcription regulator		1.915	0.000326	0.0383	ALDH3B1,ALKBH7,AP4M1,ARFGAP2,BCL2L2,CAPNS1,CD93,CD99L2,CTNNA1,CYRIA,DOK3,GIT2,KCNK6,LILRB3,LY96,MAGED1,MAN2A2,MGST2,MYO5A,PECAM1,PFKP,PSEN1,RYR1,SLC39A11,SLC66A3,SMPDL3A,SWT1,TMOD3,TRIM36,VAV1,VEGFB,WDR20,ZEB2
TET2	enzyme	Inhibited	-3.153	0.000436	0.0499	ADORA2B,BCL2L11,CHST11,CLEC4D,FCN1,FOSL2,ITGB2,JAML,MTSS1,NFE2,NIBAN1,NIBAN2,RNF144A,RUNX1,S100A8,SEC14L1,SORL1,SPINT1
miR-1-3p (and other miRNAs w/seed GGAAUGU)	mature microRNA	Activated	4.617	0.000454	0.0506	AP3B1,AP3D1,ARHGAP29,CDCP1,CDK14,CHST11,CORO1C,G6PD,H3-3A/H3-3B,HDAC4,LRP1,NOTCH3,PICALM,PREX1,PTBP2,SH3BGRL3,SH3PXD2B,SLC44A1,SRSF9,TMSB10/TMSB4X,TPM4,XPNPEP3
miR-16-5p (and other miRNAs w/seed AGCAGCA)	mature microRNA	Activated	3.333	0.000494	0.0536	ASXL2,ATF6,BCL2L2,CCND3,CCNF,FNDC3B,GNL3L,GRB10,GRB2,GSTM4,H3-3A/H3-3B,HMGA1,IGF2R,LAMTOR5,MAP2K1,MAPK3,MLLT1,PISD,RTN4,SLC12A2,SLC16A3,YIF1B,ZYX
mir-22	microRNA	Activated	2.611	0.000534	0.0566	ARRB1,CCND3,ERAL1,FRAT2,HDAC4,MAPK14,RCOR1,TGFBR2
TAL1	transcription regulator		-0.469	0.000684	0.0702	ACOT8,CCNG2,CHST11,EVI5,GATA1,HMGB3,IL10RA,KIF14,LARP4B,MCTP1,MFSD13A,mir-26,MYO1E,PLCG1,PPP3CA,PTK2B,RBM7,RUNX1,SSH2,SYK,TRAF3,ZFYVE9,ZNF677,ZNF74
TCL1A	transcription regulator			0.000695	0.0702	C1QB,CD244,CLEC4D,CTSB,FKBP5,ITGAM,ITGB2,MARCO,MYO5A,S100A8,S100A9,SLC11A1,STEAP4
cardiotoxin	chemical - other	Inhibited	-3.606	0.000776	0.0766	CASP3,CCND3,CCR2,CSF2RB,EDNRB,FBL,G6PD,GMNN,GNAI3,IGFBP7,IL10RA,IL4R,ITGA5,ITGAM,ITGB2,LTB4R,MYH9,S100A8,S100A9,STAT3
Rhox5	transcription regulator		0.378	0.000901	0.0865	BPGM,GDAP1,IFNAR2,JAZF1,PLTP,PPARG,SLC22A4
USP22	peptidase	Inhibited	-2.828	0.000926	0.0865	CSF2RB,FCGR2A,FES,ITGAM,ITGB2,NCF2,NCF4,VAV1
CSF1	cytokine	Inhibited	-2.061	0.000935	0.0865	ADGRE5,BCL2L11,CBL,CCND3,CD163L1,CDK4,CTSK,DICER1,FCGR2A,FERMT3,GAB3,GAS7,IFNGR1,IL10RA,ITGA5,ITGAM,MAP3K3,MARCO,NCF2,PPARG,PTPRJ,RUNX1,SLC16A3,STAB1,STX12,TNFRSF1A
PCYT2	enzyme	Activated	2.219	0.00103	0.0935	ABCA1,CD36,PISD,PPARG,SREBF1
miR-124-3p (and other miRNAs w/seed AAGGCAC)	mature microRNA	Activated	4.429	0.00105	0.0936	ABHD5,ARHGAP29,CDK4,FCHO2,GNAI3,GSK3B,GSN,HDAC4,ITPRID2,LITAF,MAPK14,MYH9,MYO10,NIBAN2,PTBP2,PTPN12,RBMS1,RDH10,RHOG,RNPEPL1,SMCO4,STAT3,SWAP70,VPS37C
IL33	cytokine	Inhibited	-2.245	0.00115	0.1	ABCA1,ADORA2B,ARRB1,ATXN1,BCL2L11,CAMKK2,CCR2,CD36,CDK4,CHST11,CXCL16,HCK,IRAK3,ITGA5,ITGAM,NCF4,PIK3CD,PLCG1,PLIN2,POU2F2,S100A8,SLC11A1,STAT5A,TRAF3,VMP1
ETV6-RUNX1	fusion gene/product	Activated	3.554	0.00125	0.107	ADM,ALOX5,ARHGEF11,ARRB2,CACNA1A,CDC42EP3,CFL1,CLIC1,CLIP1,CYBA,EIF4A1,GNA15,IFNAR2,ITGB2,JAK3,KIF5C,LGALS1,MAP2K1,P2RX1,PECAM1,POU2F2,PPM1F,RNF144A,ROCK1,S100A4,STAT3,SWAP70,TDRD9,TP53I3,VAV1
GnRH analog	biologic drug		1.317	0.0013	0.107	ANXA11,AP3D1,CAMKK2,CAPNS1,CASP3,CHMP2A,CLTA,CUL5,DYNLL1,EDNRB,FAM214B,GRB2,GSTO1,HSP90AB1,KLF7,KYNU,MAPK3,MARF1,POLR2E,PPP2CB,PSMA6,PSMB3,PTK2,RASSF2,RBMS1,SLC25A44,TUBGCP2,UBAC1,VEGFB,VPS26C,WSB2
BLOC1S6	other			0.00131	0.107	AP3D1,PI4K2A,STX12
ERG	transcription regulator	Inhibited	-3.184	0.00141	0.114	ACOT8,ARHGAP22,CLIP1,COLGALT1,CYFIP1,EVI5,EXT1,FKBP5,ILK,MAGI1,MYO10,MYO5A,NUMB,PECAM1,PLPP3,POU2F1,PXN,RBMS1,RPS11,SVIL,TGFBR2,VWF
mir-223	microRNA		-1.481	0.00156	0.123	ABCA1,AMPD3,BST1,CD36,CD93,FOXO3,HLA-DOB,LY96,MCTP2,MEF2C,MMP25,RASGRP4,S100A6,S100A9,SLC11A2,STAT3
BTNL2	transmembrane receptor	Inhibited	-2.72	0.00169	0.131	ENTPD1,GATA1,IFNGR1,IGFLR1,ITGAE,KCNK6,MYO10,S100A4,SLC15A2,ST14,YPEL2
miR-200b-3p (and other miRNAs w/seed AAUACUG)	mature microRNA		1.839	0.00177	0.132	BST1,HDAC3,PLCG1,PPM1F,PTPN12,RERE,WDR37,ZEB2
C9orf72	other		0	0.00181	0.132	EDNRB,GLUL,NEAT1,PC
miR-378a-3p (and other miRNAs w/seed CUGGACU)	mature microRNA		1.253	0.00181	0.132	CDK4,FOXO3,PDPK1,SUFU
NPC1	transporter		1.389	0.00183	0.132	ABCA1,CCR2,CTSB,CTSK,CYP27A1,GATA1,MMP14,PI4K2A,S100A8,S100A9,SREBF1,STAT3
lipid A	chemical toxicant	Inhibited	-2.828	0.00206	0.147	ABCA1,C2,CD14,CD36,FCGR1A,ITGA5,MARCO,SYK
tert-butyl-hydroquinone	chemical reagent		-1.312	0.00222	0.154	ABCC6,AGL,BACH1,CRYZ,EMILIN1,FOSL2,G6PD,HSPA8,ITGAM,ME1,RASSF2,SESN2
G6PD	enzyme	Inhibited	-2.213	0.00241	0.154	G6PD,NCF2,PPARG,RAC1,SREBF1
mir-144	microRNA	Activated	2.236	0.00241	0.154	ABI1,KLF7,RAC1,RASA1,VCAN
TNFRSF10A	transmembrane receptor			0.00252	0.154	CD14,ITGAM,STAT3
TRIM33	transcription regulator			0.00252	0.154	GATA1,RUNX1,TGFBR2
PSMD4	other			0.00252	0.154	CD14,CD36,MARCO
rhein	chemical - endogenous non-mammalian			0.0026	0.154	APAF1,CASP3,ILK,SREBF1
nocodazole	chemical reagent		-0.993	0.00269	0.154	CDK4,CHFR,CSNK2B,GRK3,GSK3A,GSK3B,KSR1,MAP2K1,MAPK3,PTK2,PTPN12,ZAP70
INSIG1	other	Activated	3.043	0.00271	0.154	ABCA1,ACSL4,CLEC4D,G6PD,MARCO,PLD1,PLIN2,PPARG,PRF1,S100A8,S100A9,SREBF1,STAT5A
ACSL1	enzyme			0.00272	0.154	ABCA1,CASP3
TJP1	other			0.00272	0.154	MMP14,YBX3
GPR34	G-protein coupled receptor			0.00272	0.154	ITGAM,ITGB2
STX6	transporter			0.00272	0.154	ITGA5,PTK2
IPO9	transporter			0.00272	0.154	PTK2B,PXN
Alocasia cucullata root extract	chemical reagent			0.00272	0.154	CD14,ITGAM
(13S)-hydroperoxyoctadecadienoic acid	chemical - endogenous mammalian			0.00272	0.154	CD36,MAOA
mir-133	microRNA		1.376	0.00296	0.165	BCL2L2,CORO1C,ELAVL1,HLA-G,MMP14,PPARG,QKI,RB1CC1,TPM4,VCAN
SYVN1	transporter	Inhibited	-3.25	0.00305	0.168	ABCC3,ACSL3,ADAM9,ANO10,CDA,DAB2,DPYD,GGCX,GNB2,HNRNPM,PLPP3,PTPRJ,SLC43A2,SLC6A6,TNFRSF13C,UNC13D
cholecalciferol	chemical - endogenous mammalian	Inhibited	-3.182	0.00338	0.184	ALOX5,BECN1,CD14,CD300A,CDA,CTSK,F13A1,GAS7,ITGAM,ITGB2,ME1,PLD4,PPARG,TGFBR2
desmopressin	biologic drug		-1.97	0.00353	0.189	ADM,CYBA,H3-3A/H3-3B,HSPA8,PLXDC2,PXN,SLC43A2,SORT1,ST14,STX7,VWF,YWHAH
U0126	chemical - kinase inhibitor	Activated	2.735	0.00364	0.192	ADORA2B,AGO2,ASGR2,BCL2L11,BECN1,CCND3,CCNG2,CCR2,CD36,CDC42EP3,CDK4,DAB2,DEPDC5,EDNRB,FKBP5,GRK3,GSK3B,GSN,HMGB3,HSF4,HSP90AB1,ITGA5,MAPK3,ME1,NUMB,PECAM1,PHC2,PLD1,PPARG,PSEN1,PTK2,PTPN12,PTPRJ,RAC1,ROCK1,RUNX1,S100A9,SIRPA,SREBF1,STAT3,SVIL,SYK,TGFBR2
IKZF3	transcription regulator		1.387	0.00366	0.192	ALOX5,BCL2L2,BCL9L,CCND3,CEMIP2,DOCK4,RYR1,SIPA1L2,TNS3,YPEL2
FOXO3	transcription regulator	Inhibited	-2.341	0.00376	0.194	AGFG1,APAF1,BCL2L11,BECN1,BPGM,CASP4,CCND3,CCNG2,CDC42EP3,CDK4,CTSB,EDNRB,FOXO3,GLUL,GMNN,HDAC8,IGFBP7,ITGAM,ITGB2,MEF2C,MOAP1,NOL3,PECAM1,RASA1,RTN4,SH3GLB1,TIPIN,TNFRSF1A,TXNRD2,ULK1
miR-125b-5p (and other miRNAs w/seed CCCUGAG)	mature microRNA	Activated	2.663	0.00385	0.197	ABTB1,ALOX5,ARID3A,ARID3B,DICER1,ELAVL1,H3-3A/H3-3B,MAP2K1,MAPK14,RABL6,ST18,VSIR
mir-132	microRNA	Activated	2.408	0.00402	0.2	ARHGEF11,FOXO3,IRAK4,RASA1,SSH2,ZEB2
KDM3B	enzyme		1.89	0.00405	0.2	C1R,CORO1C,GALNT2,KALRN,NOTCH3,PPP3CA,RACGAP1,SLC44A1,SORL1,ZSCAN18
RXRB	ligand-dependent nuclear receptor			0.00405	0.2	ABCA1,ALDH1A1,CTSB,GAS6,MARCO,RNASE2,S100A4,S100A8,SREBF1,VCAN
KITLG	growth factor	Inhibited	-2.762	0.00411	0.2	ALOX5,BCL2L11,CASP3,CCND3,CD14,CLIC1,EDNRB,GAS6,GATA1,HCK,IRAG1,MAP2K1,MARCO,MEF2C,MYOM1,PRKCA,ST3GAL4,STAT3,SYK,TCF12,TNFRSF1A,UPF1,USF2,VWF
penfluridol	chemical drug			0.00423	0.202	PTK2,PXN,ROCK1
LPCAT3	enzyme			0.00423	0.202	ABCA1,ACSL4,CD36
TCR	complex		-0.76	0.0043	0.203	ABCD3,ADM,BCL2L11,CBL,CCND3,CCR2,CD5,CTSB,FBL,IFNGR1,IL4R,MARF1,P4HB,PFDN6,PHB,PIK3CD,PLCG1,PRF1,PTK2B,PXN,RUNX1,STAT3,STAT5A,TALDO1,TLE3,TLR10,TNFRSF1A,TRAF3,UNC13D,VAV1,ZAP70,ZBTB7B
cisplatin	chemical drug	Inhibited	-2.261	0.00439	0.205	ABCC3,ACADVL,ADAP2,ALDH1A1,ANKRD18A,ANXA4,ATXN1,BAG4,BCL2L11,BECN1,BLOC1S2,C4A/C4B,CAPN1,CASP3,CCNG2,CD14,CDCP1,CHFR,CTSB,DICER1,EFEMP2,EXOC6,FCGR2A,FNDC3B,G6PD,GGT1,IL10RA,IL4R,MAML2,MAOA,mir-23,MTMR3,MYO1E,NCF2,NOTCH3,PDE4A,PDPK1,PIN1,POU2F1,PRKCA,PSEN1,PTK2,PXN,RAC1,RNF144B,ROCK1,RUNX1,SESN2,SLC15A2,SLC6A6,SMAD6,SNRNP35,STAT3,TLE4,TMSB10/TMSB4X,TNFRSF1A,TP53I3,ULK1,USP3
tretinoin	chemical - endogenous mammalian	Inhibited	-5.782	0.00449	0.208	AATK,ABCA1,ABHD5,ABI1,ADGRE2,ADM,ALDH1A1,ALOX5,AQP9,ARHGAP29,CAMKK2,CASP3,CCND3,CD14,CD244,CD300C,CD36,CD63,CD93,CDK4,CENPX,CHN2,COL9A2,CTSB,CTSK,DAB2,DDAH2,DDX10,DLG4,DYNLL1,EIF4A1,FOSL2,FOXO3,FRAT2,GAS7,GCA,GGT1,GMNN,GRB10,GRB2,HK3,HMGA1,HPX,HSF4,HUS1,IFNGR1,IGFBP7,IL10RA,ITGAE,ITGAM,ITGB2,JAML,LGALS1,LILRA5,LTB4R,MAP2K1,MEF2C,mir-23,mir-26,MMP14,MNDA,MRAS,MYH9,NAGPA,NCF2,NFE2,NLRC4,NUMB,PDPK1,…
FAS	transmembrane receptor			0.00466	0.213	ARRB2,CASP3,CD300C,CD93,CDIPT,CEACAM4,CRYBG1,CYTH2,FES,FOXO3,GIT2,IL10RA,IMPA2,MBOAT7,MEF2C,MOAP1,MYO5A,P2RX1,PECAM1,PIK3CD,PLD1,PLIN2,PSTPIP1,RASA1,S100A12,SIT1,SORL1,SYK,TNFRSF1A,TPM4,TRAF3,WNK1
rifampin	chemical drug		-1.98	0.00491	0.222	ABCC3,ALDH1A1,CARS1,CD14,CD36,CFL1,DSE,ELAVL1,GRK3,HMGB3,ITGAM,KIF14,ME1,NEIL3,RACGAP1,RGS10
IL5	cytokine	Inhibited	-3.664	0.00523	0.234	ATP1B1,ATXN1,CASP4,CCND3,CCR2,CD5,CD63,CSF2RB,EPS8,FOSL2,GK,HLX,IL4R,ITGAM,LIMK2,MKNK1,NFE2,PFKP,QSOX1,RHOH,S100A4,S100A6,SLC16A3,TPM4,UCHL3,ZYX
ERK	group		-0.364	0.00531	0.235	ABCA1,BCL2L11,BECN1,CCND3,CDK4,CTSK,ESRRA,FOSL2,FOXO3,GK,HMGA1,IFNAR2,ITGAM,ITGB2,KYNU,MMP14,NOTCH3,PECAM1,PTK2,ROCK1,S100A12,SORT1,VCAN
RGS2	enzyme		-1.155	0.00539	0.237	ADM,ANXA4,EPN1,GRINA,MAGED1,MARCO,PLXND1,PPARG,PSTPIP1,RAB31,SLC16A3,SREBF1
ibuprofen	chemical drug		-0.64	0.00561	0.244	CD36,EDNRB,ITGAM,MAGI1,PLIN2,PPARG,RAC1
CETP	enzyme		0.13	0.00587	0.251	P4HB,PLIN2,PLIN3,PPARG,SREBF1
Tcf7	transcription regulator		0.471	0.00598	0.251	ARRDC4,BACH1,CCR2,EVI5,GATA1,GGT1,GPA33,IFNGR1,KIF13A,MMP25,NR6A1,P4HB,PECAM1,PI4K2A,PLTP,PPARG,PPM1L,PRF1,TIAM1,VEGFB,YPEL2
ATG7	enzyme		0.154	0.00599	0.251	BCL2L11,CASP3,CTSB,MARCO,PECAM1,PLIN3,S100A4,SREBF1,TGFBR2,TNFRSF1A
EIF4E	translation regulator	Inhibited	-2.399	0.006	0.251	ARL11,CDC34,CDK4,CXCL16,CYBA,DLG4,DPYD,EGLN2,FBXW2,GRB2,HLA-G,NOL3,PHB,PIN1,RHOG,SASS6,SLC11A1,SVIL,UBR5,VSIR
U18666A	chemical reagent		-1.964	0.00633	0.262	ABCA1,CTSK,MMP14,S100A8
Lh	complex		-0.6	0.00642	0.262	ACP3,BECN1,CASP4,CDK14,DAB2,DUSP3,FKBP5,GATA1,GK,ILK,MAP2K1,MAPK14,NOL3,PHB,PHKA2,PI4K2A,PIK3CD,PLIN3,PLPP1,RAB1A,RAB31,RUNX1,YBX3
pirinixic acid	chemical toxicant	Inhibited	-3	0.00651	0.262	ABCA1,ABCC3,ABCD3,ACADVL,ACOT8,ACSL4,ADIPOR1,AQP9,ATP11A,BPGM,C5,CCND3,CD36,CD63,CDK4,CTSB,CYP27A1,DYNLL1,ENTPD1,G6PD,GLUL,GRPEL1,HPX,ITGAM,JAG2,MGST2,PLIN2,PLTP,PPARG,PSMB3,RTN4,SREBF1,TALDO1,TIAM1,TSPO,VPS29
SATB1	transcription regulator	Activated	2.061	0.00651	0.262	ABTB1,ACTG1,APC,ARF5,CEMIP2,CTNNA1,FCGR1A,FEZ2,HLA-DOB,HSPA8,IL10RA,IL4R,NIBAN1,RUNX1,SIPA1L2,TSG101,VPS37B
SOST	other		-1.432	0.00656	0.262	ACADVL,CD36,CTSK,PLIN2,PPARG,SREBF1
KIT	transmembrane receptor			0.00697	0.274	BCL2L11,CCND3,CCR2,CD63,CSF2RB,GATA1,IL4R,ITGAE,ITGAM,ITGB2,LTB4R,MGST2,STAT3
KLF2	transcription regulator		0.644	0.007	0.274	ADM,CCND3,CCR2,CD36,CD93,ITGB2,MMP14,NOTCH3,PECAM1,PLPP3,PPARG,PRF1,PTPRJ,RNASE2,SREBF1,STAT3,VAV1,VWF
UHRF2	enzyme		-1.342	0.0071	0.276	BCL2L11,FOXO3,JAG2,MOAP1,TRAF3
RUNX1	transcription regulator		-1.84	0.00719	0.277	ADAMTSL4,BCL2L11,CCND3,CD244,CSF2RB,EVI5,GATA1,GNA15,IGF2R,ITGA9,ITGB2,LTB4R,MAP3K6,MYH9,NFE2,PIK3CD,PLXND1,ROCK1,RUNX1,S100A9,SLC22A4,STAT3
dihydrotestosterone	chemical - endogenous mammalian	Inhibited	-2.538	0.00735	0.28	ABCA1,ACADVL,ACP3,ACSL3,ADM,C4A/C4B,CAMKK2,CASP3,CCND3,CD36,CD63,CIAO2A,CYTH2,DLG4,DYNC1LI2,DYNLL1,ELAVL1,FKBP5,GAS6,GLUL,GRB10,GSN,HERC3,IGFBP7,KALRN,LGALS1,ME1,PC,PHB,PHF21A,POLDIP3,POU2F1,PPARG,PRLR,RUNX1,SLC11A2,SLC25A37,SLCO3A1,SORT1,SREBF1,SRGAP2,STAT5A,TALDO1,TGFBR2,VCAN
FSH	complex		-0.208	0.00752	0.281	ACP3,ADM,BCKDK,BCL2L2,BECN1,CASP4,CDK14,CLIP1,DAB2,DUSP3,FKBP5,FOSL2,GK,ILK,ITGA5,LGALS1,MAP2K1,MAPK14,mir-23,NOL3,PHKA2,PI4K2A,PIK3CD,PLIN3,PLPP1,PRLR,RAB1A,RAB31,RASSF2,SMAD1,SMAD6,TGFBR2,YBX3
Pam3-Cys-Ser-Lys4	chemical reagent	Inhibited	-2.222	0.00759	0.281	ADGRE5,AKAP13,BCL2L11,CARD9,CASP4,CCR2,CD14,CD58,FCGR2A,GATA1,MAPK3,NFE2,SLC16A3,STAT5A,TNFRSF13C,TRAF3
Eotaxin	group			0.00788	0.281	ITGAM,MAPK3
SRT2104	chemical drug			0.00788	0.281	CD63,TSG101
LAMTOR2	other			0.00788	0.281	LAMTOR1,LAMTOR4
TMOD1	enzyme			0.00788	0.281	PTK2,PTK2B
miR-615-3p (miRNAs w/seed CCGAGCC)	mature microRNA			0.00788	0.281	LCOR,PPARG
miR-139-3p (miRNAs w/seed GGAGACG)	mature microRNA			0.00788	0.281	ELAVL1,PRF1
FCGR1A	transmembrane receptor		-1.977	0.0081	0.286	C5,FCGR1A,ITGAM,ITGB2
CDKN1B	kinase		1.851	0.00861	0.302	ADGRE5,AGTRAP,B4GALT5,CAPN1,CCND3,CDK4,CLPB,GAB2,ITGAM,PTK2,RUNX1,S100A9,STAT3
SETD2	enzyme		1.633	0.0088	0.306	FOXO3,MEF2C,QKI,RBPJ,RTN4,VEGFB
methotrexate	chemical drug		-1.792	0.00907	0.311	ABCA1,ABCD3,ACADVL,ACSL4,ACTG1,ADIPOR1,AK4,ANXA4,BECN1,C1QB,C1R,C2,C5,CASP3,CASP4,ESRRA,FKBP3,GSN,LRP1,LY96,MAPK14,RAC1
Hbb-b2	other		-1.633	0.0093	0.311	BCL2L11,CCR2,CYBA,IL10RA,ITGAM,NCF2,PRLR
APH1A	peptidase			0.00939	0.311	APH1B,PSEN1,PSENEN
LIMS1	other			0.00939	0.311	BCL2L11,CTNNA1,ILK
mir-378	microRNA			0.00939	0.311	FOXO3,PDPK1,SUFU
AP3B1	transporter			0.00939	0.311	AP3D1,CD63,TNFRSF1A
Sos	group			0.00959	0.316	AFF4,ARID3A,ARNT,ASAP1,CLIP1,CMTM4,EPS8,FMN1,GIT2,GSK3B,MAOA,MYH9,PIK3CB,PLD1,PTPN12,PXK,QKI,RUNX1,SIRPA
ADAMTS12	peptidase	Activated	2.213	0.0101	0.32	HPX,LGALS1,S100A6,S100A8,S100A9
trichloroethylene	chemical toxicant		-0.707	0.0101	0.32	CASP3,CD63,GSTO1,PLD1,PRLR,RTN4,SOS2,TNFRSF1A
SIRT6	enzyme	Activated	2.236	0.0101	0.32	ACSL3,ACSL4,GSK3B,IGF2R,IRAK3,MAPK3,PLPP3,SREBF1
ETV4	transcription regulator	Inhibited	-2.198	0.0101	0.32	ARID3B,B4GALT5,GGT1,MMP14,PTK2,TGFBR2
NCSTN	peptidase		0.255	0.0101	0.32	CD14,CSF2RB,FCGR2A,NCF4,PSEN1,PSENEN
mir-451	microRNA	Activated	2	0.0102	0.32	ABI1,KLF7,RAC1,RASA1
NCOA1	transcription regulator		0.877	0.0106	0.331	ABCA1,ACSL4,AGL,BPGM,FRAT2,ILK,MAPK3,MTHFSD,PDPK1,PGS1,POU2F1,PPARG,PRLR,SREBF1,ZNF746
GATA2	transcription regulator	Inhibited	-2.858	0.011	0.341	ADGRE5,ALOX5,AQP9,CCR2,CD36,CEP126,EVI5,F13A1,FCN1,FGD4,GATA1,GPR141,IGFBP7,IL4R,ITGAE,ITGAM,LTB4R,MCTP1,MCTP2,MEF2C,NFE2,P2RX1,PECAM1,PLB1,PPARG,RNASE2,ROCK1,RUNX1,S100A8,S100A9,SLC22A4,TFR2,TRPM2
mir-8	microRNA	Activated	3.166	0.0118	0.363	BST1,CBL,CCNG2,CUL3,GRB2,HDAC3,HDAC4,JAZF1,LRP1,NECTIN2,PPM1F,PTK2,QKI,RAC1,STAT5A,TIAM1,YPEL2,ZEB2
p70 S6k	group		-0.625	0.0119	0.363	BCL2L11,CCND3,CDK4,DLG4,SREBF1
HOXA9	transcription regulator		-0.277	0.012	0.363	AKAP13,ALDH1A1,ARPC5,BCL2L11,CD36,CD93,DYNC1LI2,EPS8,FZD5,GMNN,MAN2A2,PCMT1,PPP1R16B,RAB31,RAP1B,RCBTB2,S100A8
VHL	transcription regulator		-0.807	0.0124	0.363	ALDH1A1,BCL2L11,CDCP1,CENPX,CFL1,DAB2,ITGA5,MMP14,NFE2,PISD,POLRMT,RAP1B,RUNX1,SLC16A3
Cyp2c23	enzyme		-0.689	0.0125	0.363	CCR2,ITGAE,ITGAM,PLXDC2
TFEC	transcription regulator			0.0125	0.363	F13A1,MYH9,PSMA6,S100A9
FDFT1	enzyme	Inhibited	-2	0.0125	0.363	ABCA1,CYP27A1,LRP1,SREBF1
miR-155-5p (miRNAs w/seed UAAUGCU)	mature microRNA	Activated	3.945	0.0126	0.363	BACH1,BCL2L11,FGD4,FOXO3,MTARC1,MYO10,MYO1E,PHC2,PICALM,PLXND1,POLE4,PTPRJ,RAC1,RCOR1,SMAD1,TM6SF1
interferon beta-1a	biologic drug			0.0128	0.363	CCR2,CHFR,FCGR1A,LGALS1,LILRA2,LILRB3,NCF2,NDUFA2,NFE2,PIN1,S100A12,S100A9,TBXAS1
miR-335-5p (and other miRNAs w/seed CAAGAGC)	mature microRNA			0.0129	0.363	FMN1,PXN,RASA1
RANBP9	other			0.0129	0.363	DLG4,PTK2B,PXN
BCL6B	transcription regulator			0.0129	0.363	CASP3,S100A4,TNFRSF1A
STX3	transporter			0.0129	0.363	CAMKK2,SULT1C4,VCAN
AEBP1	peptidase			0.0129	0.363	ABCA1,CD36,PPARG
FOS	transcription regulator		-1.717	0.0129	0.363	ACTG1,AFF4,ANXA4,AP3D1,ARID3A,ARNT,ARPC5,ASAP1,BCL2L11,C5,CASP3,CASP4,CD14,CD244,CLIP1,CMTM4,CTSB,CXCL16,EPS8,FEZ2,FMN1,FOXO3,FZD5,GIT2,GSK3B,IRAK3,MAOA,MYH9,NBPF1 (includes others),NCF2,PIK3CB,PLD1,PSMB3,PTPN12,PXK,QKI,RAB31,RUNX1,S100A8,S100A9,SIRPA,SLC19A1,SWAP70
HOXA3	transcription regulator		1.309	0.0131	0.364	ALOX5,GATA1,NFE2,PLXND1,PSTPIP1,ROCK1,RUNX1
CEBPA	transcription regulator	Inhibited	-4.11	0.0132	0.364	ABCA3,CD14,CDK4,CTNNA1,CTSK,FCGR1A,FOXO3,GABPB1,GSK3B,HDAC4,HMGA1,ITGAM,LGALS1,LITAF,mir-26,MNDA,PGD,PIN1,PLIN2,PLXND1,PPARG,PRLR,QKI,RAB31,S100A8,S100A9,SMPDL3A,SREBF1,STEAP4,TBXAS1,TET2,TFR2,TIAM1,TNFRSF1A,VCAN
HGF	growth factor	Inhibited	-3.522	0.0133	0.364	ABCC6,AIMP2,AKAP13,ANP32A,APAF1,ARPC5,BMP2K,CCNF,CCNG2,CD93,CDK4,CELSR1,CTSK,CUL3,DYNLL1,ENTPD1,FAM50A,FKBP5,GMNN,GRB10,GTF2H2,HLX,MAPK14,MMP14,PHB,PIK3CB,PLPP1,PLPP3,PTPN2,RAC1,S100A9,ST14,STAB1,STK10,TGFBR2,TNFRSF1A,TUBGCP3,YWHAH
LCK	kinase		-0.396	0.0134	0.364	ABCA1,CD5,CSNK2B,FBL,ITGB2,PIK3CD,PPARG,RUNX1,XRN2
USP7	peptidase	Inhibited	-2.216	0.0138	0.364	CD36,FKBP5,GK,PLIN2,PPARG
PLA2R1	transmembrane receptor	Inhibited	-2.169	0.0138	0.364	ACSL3,ACSL4,CYB5R3,ESRRA,HAGH
ERBB2	kinase	Inhibited	-2.15	0.014	0.364	ABHD5,ACSL4,AIMP2,CCND3,CD36,CDC42EP3,CDC42SE1,CDCP1,CRYBG1,CTSB,CUL3,DDX10,DOK1,DSE,DUSP18,EXT1,FEZ2,GAS6,GINS2,GOLPH3,GSK3B,HTRA1,IGF2R,ILK,ITGA5,JAG2,KDM5B,LGALS1,LITAF,MAN2A2,MAOA,mir-23,MLXIP,MMP14,MYO10,NAGPA,NCF2,NDST1,NOTCH3,PDPK1,PIK3CD,PIN1,PLIN2,POLD4,POLE4,POLR2E,PPARG,PSEN1,QKI,RAB31,RNF149,S100A4,S100A6,SIRPA,SPINT1,ST3GAL2,ST3GAL4,STAT3,STEAP4,STRBP,USF2,VCAN,VWF,WSB2,ZEB2
CD44	other	Inhibited	-2.646	0.0141	0.364	ANXA11,CCR2,CD36,CD63,CTSK,EMILIN1,FKBP5,HSP90AB1,IRAK3,ITGA5,KREMEN1,LGALS1,MMP14,PECAM1,PLPP3,SMAD1,TIAM1,WBP2,ZYX
curcumin	chemical drug		1.252	0.0144	0.364	ABCA1,ALOX5,BCL2L11,CASP3,CCND3,CD36,CDK4,CLIC1,CR1,CTNNA1,DLG4,ELAVL1,FOSL2,GLUL,GSK3B,HDAC8,HSPA8,ITGAM,KCNB1,MAPK3,MMP14,PPARG,RGL2,SREBF1,STAT3,STXBP3,TGFBR2,TNFRSF1A,VEGFB
MRTFA	transcription regulator		-0.137	0.0147	0.364	ACTG1,ARHGEF11,CDC42BPA,CDC42EP3,COMT,CYBA,EPPK1,FCN1,ITGA5,MGST2,MYH9,P2RX1,RAC1,RUNX1,S100A8,S100A9,TBXAS1
FOXP3	transcription regulator		-1	0.0147	0.364	BCL2L11,CCR2,ENTPD1,FOSL2,GNAQ,IL10RA,ITGAE,LGALS1,LTB4R,METTL9,PAXIP1,PPARG,RUNX1,SLC16A3,SWAP70,TLR10,ZEB2
imatinib	chemical drug		-0.951	0.0148	0.364	ARID3A,ATF6,ATP1B1,ATP6V0D1,BCL2L11,CAPN1,CASP3,CUL3,DAB2,FOXO3,HSP90AB1,HSPA8,ITGAM,NDUFA2,NFE2,P4HB,PIK3CB,PLIN2,RAB31,RAP1A,RGL2,RTN4,SH3GLB1,STAT3,STAT5A,TNFRSF1A,VAPA
arsenic trioxide	chemical drug	Inhibited	-2.182	0.0148	0.364	ARID3A,ATF6,ATP1B1,ATP6V0D1,BACH1,CUL3,CYB5R1,GGT1,HSP90AB1,HSPA8,ITGAM,ME1,NDUFA2,NFE2,P4HB,PIK3CB,PPARG,PRAM1,RAB31,RAP1A,RGL2,RTN4,S100A8,SH3GLB1,SREBF1,TNFRSF1A,VAPA
mir-1	microRNA	Activated	2.714	0.0149	0.364	CASP3,CDK14,H3-3A/H3-3B,HDAC4,NOTCH3,PICALM,RASA1,RRBP1,SH3BGRL3,SRSF9,TNS3,WBP1L
ZXDC	transcription regulator			0.0152	0.364	CD14,ITGAM
OBSCN	kinase			0.0152	0.364	BAG4,CASP3
GIT1	kinase			0.0152	0.364	PTK2,PXN
TLCD3A	other			0.0152	0.364	CASP3,CDK4
miR-149-5p (miRNAs w/seed CUGGCUC)	mature microRNA			0.0152	0.364	RAP1A,RAP1B
ABI1	other			0.0152	0.364	PXN,WASF1
AKAP13	other			0.0152	0.364	FKBP5,MEF2C
2-[[4-[(e)-styryl]phenoxy]methyl]oxirane	chemical reagent			0.0152	0.364	ABCA1,SREBF1
LRRC8C	ion channel			0.0152	0.364	PPARG,SREBF1
TXN2	enzyme			0.0152	0.364	CYBA,RAC1
1-butanol	chemical - endogenous non-mammalian			0.0152	0.364	ABCA1,CCND3
myristoylated Protein Kinase C peptide inhibitor	chemical - kinase inhibitor			0.0152	0.364	CD36,PPARG
ACTB	other		0.152	0.0152	0.364	ACTG1,LIMK2,RACGAP1,SLC11A1
TP73	transcription regulator	Inhibited	-3.238	0.0155	0.368	ADORA2B,ARHGAP22,BCL2L11,C1R,CASP3,CASP4,CCND3,CCNF,CCNG2,CLMN,FOXO3,G6PD,GAB2,GATA1,HAGH,IL4R,ITGA5,JAG2,MAPK14,MCM3AP,MMP14,N4BP2L2,NLRC4,RB1CC1,RNF144B,RTN4,RUNX1,SPINT1,TNFRSF1A,TP53I3,ULK1,VMP1
MRTFB	transcription regulator		-1	0.0156	0.369	ACTG1,ADM,CDC42EP3,CYBA,DAB2,EPPK1,FCN1,ITGA5,MGST2,MTMR10,MYH9,P2RX1,RUNX1,S100A8,S100A9,TBXAS1
NUPR1	transcription regulator		0.324	0.0159	0.373	ADM,ANP32A,ATPSCKMT,C3orf62,CCNF,CD63,CDK4,CREB5,CYB5B,FAM120B,FCHSD2,FOXO3,GAB2,GK,GPCPD1,HDAC8,HNRNPM,JADE2,MAGI1,NEIL3,NSF,PFKFB4,PHTF1,PRDM4,PRELID2,PTPRJ,RBMS1,SAFB,SESN2,SIPA1L2,SLC6A6,SRGAP2,ST3GAL2,TNS3,UBIAD1,WNK1,ZBTB34,ZSWIM6
miR-26a-5p (and other miRNAs w/seed UCAAGUA)	mature microRNA		1.41	0.016	0.374	CCND3,CDK4,GSK3B,SMAD1,TGFBR2
HSPA5	enzyme		0.443	0.0161	0.374	ACADVL,ATF6,BCL2L2,CASP3,HSPA8,P4HB,SREBF1
let-7a-5p (and other miRNAs w/seed GAGGUAG)	mature microRNA	Activated	3.617	0.0162	0.374	AGO4,BMP2K,CASP3,CDIPT,CEMIP2,CHMP2A,CIAO2A,DICER1,DOCK5,HMGA1,MLLT1,RDH10,RHOG,S100A4,STAT3,TGFBR2,VCAN
EIF3E	other		0.896	0.0167	0.384	CCNF,CD36,CDC34,CORO1C,TOP3A,ZEB2
phytohemagglutinin	chemical drug	Inhibited	-4.097	0.0169	0.387	AMFR,C5,CASP3,CCND3,CCR2,CDK4,FAM50A,FNTB,FOSL2,GAB2,GGT1,JAK3,LOC102724159/PWP2,MAOA,NUP214,PLCG1,PLD1,PRF1,PRKCA,PRLR,PTPN12,PTPRJ,RASA1,STAT3,STAT5A
HCK	kinase			0.0171	0.388	CD36,MAOA,NLRC4
N-cor	group		1.387	0.0173	0.392	ABCA1,ASAP1,CD36,CTSB,G6PD,MCTP1,PLIN2,RNF144B,SLC44A1,SNX1,SREBF1
AGT	growth factor		-1.535	0.0178	0.399	ADIPOR1,ADM,ADORA2B,ARHGEF11,ATP1B1,BACH1,BECN1,C4A/C4B,CASP3,CCND3,CD14,CD36,CDK4,CR1,CREB5,CYBA,DAB2,DDAH2,EDNRB,FCGR1A,FOXO3,FRAT2,GSK3B,ITGA5,LPP,NCF2,NOTCH3,PECAM1,PPARG,PTBP2,RAC1,SLC8A1,SOS2,SSH2,TGFBR2,ZEB2,ZNF516
MAPT	other			0.0178	0.399	ACTG1,AMPH,AP2A1,ARF5,ARL11,ATP1B1,ATP5PF,ATP6V0D1,C1R,CAPN1,CASP3,CFL1,CLTA,DLG4,DNAJC5,DYNC1LI1,FBL,GAS7,GSK3B,HSPA8,LRP1,MAPK3,MYO5A,PSEN1,PTK2B,SLC16A3,SYNJ1,TUBA1B,UQCRHL,WASF1
prednisolone	chemical drug		0.106	0.0179	0.399	AGO2,APC,ATG16L2,BCL2L2,BECN1,CASP3,CLN3,CTSB,FKBP5,GABPB1,GK,HSPA8,ITGAM,LIMK2,MAP2K1,MAPK14,MYH9,NOTCH3,PFKP,RNF111,ULK1
1-methyl-4-phenylpyridinium	chemical toxicant		-1.969	0.0183	0.404	APAF1,BCL2L11,CASP3,PIN1
PPARA	ligand-dependent nuclear receptor		-1.268	0.0183	0.404	ABCA1,ABCD3,ACADVL,ACOT8,APAF1,AQP9,BCKDK,C1QB,C1R,C2,C5,CD36,CD63,CDK4,CYB5B,CYBA,CYP27A1,DLG4,DYNLL1,ENTPD1,G6PD,GLUL,HPD,HPX,NCF2,PC,PLIN2,PLTP,PPARG,RTN4,S100A8,S100A9,SREBF1,TALDO1,TSPO
levodopa	chemical - endogenous mammalian		-0.046	0.0187	0.409	ABI1,ARAP1,ARRB2,ATXN1,BACH1,C4A/C4B,CASP3,CCNG2,CD63,CDC42EP3,CHST11,CMTM4,COMT,CTSB,EDNRB,FES,FKBP5,FNIP1,FRAT2,GAS7,GRB10,HCLS1,HEXA,IFNAR2,IPPK,KDM5B,LPP,MEF2C,MMP14,NCF4,NOL3,PFKP,PLD4,PPM1L,PTK2B,RNF135,SEC14L1,SH3BGRL3,SH3PXD2B,SLC11A2,SLC25A44,SMIM14,STAB1,TIAM1,TRIM25,VMP1,WDR37,ZEB2
M344	chemical reagent	Inhibited	-2.449	0.0187	0.409	GSK3A,HDAC3,HDAC4,PSEN1,PSENEN,SIRT7
diphtheria toxin	chemical - endogenous non-mammalian			0.0191	0.416	ABCA1,CBL,CCR2,CD63,GAS6,GCA,HTRA1,LGALS1,PIKFYVE,SOS2,TRPM2,ZMYND15
BAX	transporter		-1.746	0.0196	0.424	APAF1,BCL2L11,CASP3,CTSB,CTSK,IFNAR2,TRAF3
TP63	transcription regulator	Inhibited	-3.443	0.0205	0.441	ADM,APAF1,APC,BCL2L11,BECN1,CASP3,CCND3,DICER1,DOK1,FOSL2,FOXO3,G6PD,HAGH,HSPA8,HTRA1,IGFBP7,JAG2,LIMK2,MMP14,NOTCH3,P4HB,PHC2,PTPN12,RACGAP1,RUNX1,S100A4,S100A8,SUFU,TACC3,TGFBR2,TIPIN,TNFRSF1A,TP53I3,ULK1,VMP1,ZEB2
bufalin	chemical reagent		-0.277	0.021	0.45	BECN1,CDK4,ILK,TIAM1,YWHAH
Z-LLL-CHO	chemical - protease inhibitor	Inhibited	-2.082	0.0216	0.45	AGO2,ARNT,BCL2L11,CACNA1A,CCND3,CDK4,CFL1,CLIC1,CTSB,DLG4,DOK1,ELAVL1,HSF4,HSPA8,IRAK4,MMP14,NCF2,NOTCH3,PIN1,PPARG,PRLR,PSMB3,PSMD12,PXN,RAC1,SORT1,YBX3
genistein	chemical drug	Inhibited	-2.226	0.0217	0.45	ACP3,ADM,ALOX5,ATP6V0D1,BECN1,BMP2K,CASP3,CCR2,CKLF,CLN3,CTSB,CTSK,EXT1,FERMT3,HDAC3,HEXA,IGF2R,ITGB2,MAOA,NAGPA,PFKFB4,PLA2G15,PLTP,PPARG,PRLR,SLC11A1,SLC11A2,SLC36A1,SORT1,ST3GAL2,ZEB2
SCGB1A1	cytokine		1.974	0.0217	0.45	ITGB2,MMP14,S100A8,S100A9
NRG4	growth factor			0.0219	0.45	ABCA1,ME1,SREBF1
miR-10a-5p (and other miRNAs w/seed ACCCUGU)	mature microRNA			0.0219	0.45	APAF1,RB1CC1,USF2
beta-estradiol	chemical - endogenous mammalian		-0.105	0.0226	0.45	ABCA1,ABCA3,ABHD5,ACADVL,ACP3,ADM,AFF4,AGO2,ANXA4,AP3D1,APAF1,APC,ARF5,ARRB2,ATP1B1,BCL2L11,C4A/C4B,CASP3,CASP4,CBL,CCND3,CCNG2,CCR2,CD14,CDC42BPA,CEMIP2,CLEC4D,COMT,CRYZ,CSTB,CTSB,CTSK,DAB2,DLG4,DUSP3,DYNLL1,ESRRA,FCGR2A,FEZ2,FLOT1,FNIP1,FOSL2,FOXO3,G6PD,GAB2,GK,GRB10,GSK3B,HDAC4,HOOK3,HSP90AB1,HSPA8,HTRA1,IFT122,IGF2R,IGFBP7,IL4R,ITGAE,ITGB2,KYNU,LITAF,MAGI1,MAOA,MAP2K1,MAPK14,MAPK3,mir-23,mir-…
Hbb-b1	transporter		-1.492	0.023	0.45	ATP5MF,BCL2L11,CCR2,CYBA,IL10RA,ITGAM,NCF2,PECAM1,PRLR,SURF1
N-Ac-Leu-Leu-norleucinal	chemical - protease inhibitor	Inhibited	-2.592	0.0233	0.45	ABCA1,ATF6,BCL2L11,CASP3,PRKCA,SREBF1,SYK,TGFBR2,USF2
CLEC11A	growth factor			0.0236	0.45	ALOX5,CD244,GATA1,GNB2,LTB4R,S100A6,ZYX
VCAN	other		0.535	0.0236	0.45	ADM,C1R,C4A/C4B,CASP3,CEACAM4,CYBA,ITGA5,MEF2C,NOTCH3,PTK2,RBPJ,ROCK1,SORT1,VCAN,YBX3
IL10	cytokine	Inhibited	-2.626	0.0237	0.45	ABCA1,ADM,BCL2L11,CASP3,CCND3,CCR2,CD14,CD163L1,CD63,CR1,CSF2RB,CTSB,CXCL16,ELAVL1,FCGR1A,FCGR2A,FKBP5,HCK,HEXA,HLA-G,IL10RA,IL4R,ITGAE,ITGAM,LGALS1,LY96,PIK3CB,PTPN2,S100A8,SLC11A1,STAT3,TNFRSF13C,TNFRSF1A,VCAN
TNFSF12	cytokine		-1.58	0.0239	0.45	BCL2L2,BST1,CLEC4D,ITGAM,JAG2,MEF2C,mir-23,NCF4,NOTCH3,S100A8,S100A9
Histone h4	group			0.024	0.45	CCND3,CDK4,CHFR,G6PD,KALRN,KDM5B,KIF5C,MEF2C,PPARG,PREX1,PRLR,SREBF1,STAT3,TGFBR2
LDL	complex	Inhibited	-3.314	0.0243	0.45	ABCA1,BCL2L11,CAPN1,CASP3,CCR2,CD36,CTSK,EDNRB,FCGR1A,GAS6,IL10RA,IRAK3,IRAK4,LRP1,MMP14,PECAM1,PLIN2,PPARG,S100A8,SREBF1,STAT3,TGFBR2
Integrinα	group			0.0245	0.45	ITGAM,ITGB2
ATPase	group			0.0245	0.45	CTSK,MMP14
miR-431-3p (miRNAs w/seed AGGUCGU)	mature microRNA			0.0245	0.45	CD5,DICER1
LSP1	other			0.0245	0.45	BCL2L11,PECAM1
DVL3	other			0.0245	0.45	GSK3A,GSK3B
DASA-58	chemical reagent			0.0245	0.45	ABCA1,CD36
allosamidin	chemical reagent			0.0245	0.45	ABCA1,CD36
REL	transcription regulator	Inhibited	-3.004	0.0247	0.45	ACAD9,ACSL4,ARHGEF11,ATP11A,ATXN1,CCNY,EVI5,EXOSC1,FBXL4,FOXO3,IGFLR1,KCNK6,MINPP1,NFE2,RDH10,SASS6,SLC22A15,STAT3,TNFRSF13C,VTI1A
CD3	complex	Inhibited	-2.449	0.0257	0.45	ACP3,BCL2L11,BECN1,C1R,C2,CASP3,CBL,CCND3,CCR2,CD5,CDK4,CLIP1,CYBA,EIF4A3,FBL,FKBP3,G6PD,GABPB1,HPX,HSPA8,IFNGR1,IL4R,JAK3,LRP1,NPIPA1 (includes others),P2RX1,P4HB,PDE4A,PHB,PLIN2,PPARG,PRF1,PSMA6,PSMD12,PTPRJ,PYGL,RBPJ,RHOH,SEC14L1,SORL1,STRN3,SUSD6,TFDP2,TRIM25,ZFYVE9
ZNF106	other	Activated	2.449	0.0258	0.45	C4A/C4B,LGALS1,RTN4,S100A8,SLC11A1,TSPO
Vegf	group	Inhibited	-3.76	0.026	0.45	AKAP13,ANP32A,APAF1,ARHGAP22,BCL2L11,BMP2K,CASP3,CCNF,CD93,CELSR1,ENTPD1,FKBP5,GATA1,GMNN,GRB10,MAGI1,MAPK14,MEF2C,MGST2,MMP14,NLRP12,NPL,P2RY14,PC,PIK3CB,PLPP1,PLPP3,PTK2,RAC1,RGL2,ST8SIA4,STAT3,STK10,TGFBR2,TUBGCP3,VEGFB,VWF
N-acetyl-L-cysteine	chemical drug	Activated	2.926	0.0267	0.45	ADIPOR1,ADM,ADORA2B,BCL2L11,CASP3,CASP4,CCR2,CD36,CTSK,CYBA,DICER1,FOXO3,IRAK4,ITGAM,LTB4R,LY96,MAPK14,NCF2,PIN1,TGFBR2
LXR ligand-LXR-Retinoic acid-RXRÎ±	complex			0.0273	0.45	ABCA1,PLTP,SREBF1
PLA2G2D	enzyme			0.0273	0.45	CCR2,ITGAM,S100A9
SLC4A1	transporter			0.0273	0.45	C5,FCGR1A,FCGR2A
PDGFRB	kinase			0.0273	0.45	DAB2,SMAD1,STAT3
YWHAQ	other			0.0273	0.45	APAF1,BECN1,CASP3
KMT2A-AFF1	fusion gene/product			0.0273	0.45	IGFBP7,ITGAE,SLC43A2
cyclomaltodextrin	chemical drug			0.0273	0.45	CTSK,MMP14,S100A8
daidzein	chemical drug		-1.744	0.028	0.45	ABCA1,ABCC3,BMP2K,CASP3,CKLF,FERMT3,ITGB2,PRLR,SREBF1,ZEB2
VEGFA	growth factor	Inhibited	-2.622	0.0281	0.45	ABHD5,AK4,ANP32A,ATP5MF,CASP3,CD244,CD36,CSTB,CTSB,CYB5B,GRB10,HLX,MEF2C,MRPL23,PECAM1,PLPP3,PRKCA,PSEN1,PTK2,RASGRP3,RUNX1,SLC12A6,TMSB10/TMSB4X,TSPO
mir-24	microRNA		0.976	0.0281	0.45	ARNT,BCL2L11,CCND3,CDK4,IFNGR1,NDST1,PXN
glucagon	biologic drug		-1.633	0.0281	0.45	CYBA,PLXDC2,PXN,SLC43A2,SORT1,SREBF1,ST14
plicamycin	chemical drug		1.807	0.0286	0.45	ABCA1,B4GALT5,CAMKK2,EPS8,FOXO3,HDAC4,MAOA,SLC11A2,TESC,TGFBR2,VWF
LIPE	enzyme		0	0.0287	0.45	ABCA1,ALDH1A1,CD36,FKBP5,GRB10,H3-3A/H3-3B,MEF2C,PC,PLIN2,PPARG,SREBF1,ST8SIA4
indomethacin	chemical drug		-1.278	0.0288	0.45	ABCA3,ABCD3,ALOX5,C4A/C4B,CD14,CSF2RB,DYNLL1,EFEMP2,FCGR2A,ITGAM,MMP14,P4HB,PDE4C,PLIN2,PPARG,PRKCA,PRLR,S100A8,TMSB10/TMSB4X,VCAN
9Z,11E-octadecadienoic acid	chemical - endogenous mammalian		1.091	0.0295	0.45	CD36,IL10RA,PPARG,SREBF1
RUNX1-RUNX1T1	fusion gene/product			0.0298	0.45	ALOX5,CHST11,GNA15,MTSS1,NFE2,NIBAN1,RNF144A,SEC14L1,SORL1,SPINT1
miR-30c-5p (and other miRNAs w/seed GUAAACA)	mature microRNA	Activated	3.563	0.0299	0.45	AP2A1,BECN1,CDCP1,HNRNPM,MLLT1,MYO10,PPARG,PPP3CA,PTGFRN,RBMS1,STX7,TGFBR2,VCAN
HOXA10	transcription regulator	Activated	2.138	0.0303	0.45	ADM,AIMP2,ALDH1A1,BCL2L11,CHERP,FKBP3,FZD5,GAS6,GATA1,ME1,NCF2,NUP214,P4HB,RHOG,S100A12,ZFYVE9
2,4,5,2',4',5'-hexachlorobiphenyl	chemical toxicant		-0.389	0.0303	0.45	ABCC3,ACSL3,BCL9L,EXOC4,GK5,GSTM4,MAPK14,NOL3,NUMB,PICALM,SREBF1
FHIT	enzyme	Activated	2.236	0.0303	0.45	MMP14,RAB1A,RAB31,RAB6C/RAB6D,RAC1
benzene	chemical toxicant		-0.378	0.0306	0.45	CASP3,CD63,PLD1,PRLR,RTN4,SOS2,TNFRSF1A
androgen	chemical drug		1.129	0.0313	0.45	C4A/C4B,CCND3,CTSB,FES,FOXO3,GGT1,GSN,ITGAM,mir-23,NR6A1,PLPP1,RUNX1,SMAD1,STAT3,VMP1
MASTL	kinase	Inhibited	-2.425	0.0314	0.45	ASAP1,CUL5,DICER1,KYNU,LPP,TPM4
TGM2	enzyme	Inhibited	-3.448	0.0314	0.45	ADGRE2,AQP9,CD300C,CD36,CD93,GCA,HDAC3,HK3,IL10RA,ITGAM,JAML,LILRA5,NCF2,NLRC4,PPP1R16B,S100A8,SIRPA,SWT1,TSPAN14
eicosapentenoic acid	chemical drug		-0.152	0.0317	0.45	ACADVL,CD36,IMPA2,PLIN2,PPARG,PSMB3,SREBF1,TGFBR2,TNFRSF1A,UBE2B
SNAI1	transcription regulator		-0.314	0.0323	0.45	CCND3,CDK4,CFL1,GSN,MMP14,MYO5A,PFKP,SMAD6,SVIL,TGFBR2,TMOD3,TPM4,WASF1,ZEB2
[truncated: 2,623 more rows]

## Sheet: S4
Supplementary Table 4. Differentially expressed genes (DEGs) distributed per GEDI map tile based on Pearson's correlation of gene expression values
Supplementary Table 4A. Monocytes
[truncated: 166 more rows]
[truncated: 6 more columns]

## Sheet: S5
Supplementary Table 5. Differentially expressed genes (DEGs) distributed per SOM profile based on Euclidean distance
[truncated: 119 more rows]

[truncated: 9 more sheets: S6, S7, S8, S9, S10, S11, S12, S13, S14]
